# Supplementary material for: Isolation and proteomic analysis of intracellular vesicles from the potato late blight pathogen Phytophthora infestans
Source: Sci Rep. 2026 Jan 25;16:6185. doi: 10.1038/s41598-026-37161-2 (PMC12905231; doi:10.1038/s41598-026-37161-2)
Supplement: Supplementary file 1 — Supplementary Material 1 [file 41598_2026_37161_MOESM1_ESM.xlsx]

## Sheet: Notes
(a) raw all detected
raw intensity data for all proteins identified before filtering (7,172 Protein Groups)
(b) all detected normalised
data from (A) after:
removal of Phaseolus vulgaris contaminants
Log2 transformation
Normalisation to within sample median intensity
Log2(Fold Change) calculated for each Protein Group for the comparisons F2-F6, F3-F6, F4-F6
Addition of Deeploc 1.0 prediction for protein Localisation and Type (https://services.healthtech.dtu.dk/service.php?DeepLoc-1.0)
Addition of dbCAN3 predictions for carbohydrate active enzymes (CAZymes) (https://bcb.unl.edu/dbCAN2/)
(c) F2_F3_F4 enriched
data from (B) after:
Protein Groups for each fraction filtered based on presence in at least two reps of all fractions and
Protein Groups filtered for presence in all three reps of F6 and absent in all reps of F2, F3 and F4, and vice versa
Then filtered on signficant difference in abundance between the interesect of F2, F3 and F4 against F6 by One-way ANOVA and Tukey’s HSD test (FDR <0.05 and q-value <0.05)
Log2(F2ՈF3ՈF4 - F6) ≥ 0.6
(d) F6 enriched
data from (B) after:
Protein Groups for each fraction filtered based on presence in at least two reps of all fractions and
Then filtered on signficant difference in abundance between the interesect of F2, F3 and F4 against F6 by One-way ANOVA and Tukey’s HSD test (FDR <0.05 and q-value <0.05)
Log2(F2ՈF3ՈF4 - F6) ≤ -0.6

## Sheet: (a) raw all detected
PG.ProteinGroups	PG.ProteinAccessions	PG.Genes	PG.Organisms	PG.ProteinDescriptions	PG.ProteinNames	PG.Pvalue	PG.Qvalue	PG.Cscore	PG.MolecularWeight	F2_rep1.raw.PG.IsSingleHit	F2_rep2.raw.PG.IsSingleHit	F2_rep3.raw.PG.IsSingleHit	F3_rep1.raw.PG.IsSingleHit	F3_rep2.raw.PG.IsSingleHit	F3_rep3.raw.PG.IsSingleHit	F4_rep1.raw.PG.IsSingleHit	F4_rep2.raw.PG.IsSingleHit	F4_rep3.raw.PG.IsSingleHit	F6_rep1.raw.PG.IsSingleHit	F6_rep2.raw.PG.IsSingleHit	F6_rep3.raw.PG.IsSingleHit	F2_rep1.raw.PG.NrOfStrippedSequencesUsedForQuantification	F2_rep2.raw.PG.NrOfStrippedSequencesUsedForQuantification	F2_rep3.raw.PG.NrOfStrippedSequencesUsedForQuantification	F3_rep1.raw.PG.NrOfStrippedSequencesUsedForQuantification	F3_rep2.raw.PG.NrOfStrippedSequencesUsedForQuantification	F3_rep3.raw.PG.NrOfStrippedSequencesUsedForQuantification	F4_rep1.raw.PG.NrOfStrippedSequencesUsedForQuantification	F4_rep2.raw.PG.NrOfStrippedSequencesUsedForQuantification	F4_rep3.raw.PG.NrOfStrippedSequencesUsedForQuantification	F6_rep1.raw.PG.NrOfStrippedSequencesUsedForQuantification	F6_rep2.raw.PG.NrOfStrippedSequencesUsedForQuantification	F6_rep3.raw.PG.NrOfStrippedSequencesUsedForQuantification	F2_rep1.raw.PG.Quantity	F2_rep2.raw.PG.Quantity	F2_rep3.raw.PG.Quantity	F3_rep1.raw.PG.Quantity	F3_rep2.raw.PG.Quantity	F3_rep3.raw.PG.Quantity	F4_rep1.raw.PG.Quantity	F4_rep2.raw.PG.Quantity	F4_rep3.raw.PG.Quantity	F6_rep1.raw.PG.Quantity	F6_rep2.raw.PG.Quantity	F6_rep3.raw.PG.Quantity
PITG_01701;V7CBZ0	transcript=PITG_01701-t26_1;V7CBZ0	;PHAVU_003G155200g	;Phaseolus vulgaris	gene=PITG_01701 | organism=Phytophthora_infestans_T30-4 | gene_product=hypothetical protein | transcript_product=hypothetical protein | location=DS028119:3786506-3786769(+) | protein_length=64 | sequence_SO=supercontig | SO=protein_coding_gene | is_pseudo=false;U1-type domain-containing protein	;V7CBZ0_PHAVU	7.67985e-20	1.0275e-21	49.8803	7027.37;49053.91	TRUE	TRUE	TRUE	TRUE	TRUE	TRUE	TRUE	TRUE	TRUE	TRUE	TRUE	TRUE	1	1	1	1	1	1	1	1	1	1	0	0	30163.4	40683.7	29269.1	204038	169716	51683.2	224971	47028.5	111902	66367.5	NaN	NaN
PITG_13282;V7AQP1;V7ASZ1;V7B8K4;V7BCM6;V7BE09;V7BKF9;V7BLD1;V7BP00;V7BXD2;V7BXG5;V7C016;V7C9R1;V7CC46;V7CWF3;V7CWN3;V7CWP4;V7CWW4;V7CXF6;V7CYY4;V7CYZ6;V7CZN3;V7D0A9;V7D0B4;V7D113	transcript=PITG_13282-t26_1;V7AQP1;V7ASZ1;V7B8K4;V7BCM6;V7BE09;V7BKF9;V7BLD1;V7BP00;V7BXD2;V7BXG5;V7C016;V7C9R1;V7CC46;V7CWF3;V7CWN3;V7CWP4;V7CWW4;V7CXF6;V7CYY4;V7CYZ6;V7CZN3;V7D0A9;V7D0B4;V7D113	;PHAVU_010G145600g;PHAVU_010G152500g;PHAVU_008G261600g;PHAVU_008G261600g;PHAVU_007G104000g;PHAVU_007G247200g;PHAVU_006G0677000g;PHAVU_006G0677000g;PHAVU_005G166500g;PHAVU_005G173600g;PHAVU_005G173700g;PHAVU_003G159400g;PHAVU_003G159400g;PHAVU_001G054400g;PHAVU_001G165700g;PHAVU_001G166300g;PHAVU_001G166500g;PHAVU_001G187800g;PHAVU_001G165800g;PHAVU_001G166400g;PHAVU_001G187900g;PHAVU_001G166000g;…	;Phaseolus vulgaris;Phaseolus vulgaris;Phaseolus vulgaris;Phaseolus vulgaris;Phaseolus vulgaris;Phaseolus vulgaris;Phaseolus vulgaris;Phaseolus vulgaris;Phaseolus vulgaris;Phaseolus vulgaris;Phaseolus vulgaris;Phaseolus vulgaris;Phaseolus vulgaris;Phaseolus vulgaris;Phaseolus vulgaris;Phaseolus vulgaris;Phaseolus vulgaris;Phaseolus vulgaris;Phaseolus vulgaris;Phaseolus vulgaris;Phaseolus vulgaris…	gene=PITG_13282 | organism=Phytophthora_infestans_T30-4 | gene_product=ATP-binding Cassette (ABC) Superfamily | transcript_product=ATP-binding Cassette (ABC) Superfamily | location=DS028145:928058-932821(-) | protein_length=1569 | sequence_SO=supercontig | SO=protein_coding_gene | is_pseudo=false;ABC transporter domain-containing protein;ABC transporter domain-containing protein;ABC transporter d…	;V7AQP1_PHAVU;V7ASZ1_PHAVU;V7B8K4_PHAVU;V7BCM6_PHAVU;V7BE09_PHAVU;V7BKF9_PHAVU;V7BLD1_PHAVU;V7BP00_PHAVU;V7BXD2_PHAVU;V7BXG5_PHAVU;V7C016_PHAVU;V7C9R1_PHAVU;V7CC46_PHAVU;V7CWF3_PHAVU;V7CWN3_PHAVU;V7CWP4_PHAVU;V7CWW4_PHAVU;V7CXF6_PHAVU;V7CYY4_PHAVU;V7CYZ6_PHAVU;V7CZN3_PHAVU;V7D0A9_PHAVU;V7D0B4_PHAVU;V7D113_PHAVU	2.20758e-15	2.56653e-17	47.8427	172220.26;167897.04;161962.08;121534.43;160458.59;166106.49;170682.46;140606.03;128968.05;167404.39;161551.38;160542.32;153856.59;161715.53;163533.78;163827.4;162435.95;162256.49;160669.71;163512.83;123804.86;164928.84;149751.39;71079.16;163700.51	FALSE	FALSE	FALSE	FALSE	FALSE	FALSE	FALSE	FALSE	FALSE	FALSE	FALSE	FALSE	1	2	2	1	2	2	0	2	1	0	0	0	8.21118e+06	9208393	6.46735e+06	2930023	2.19009e+06	2542284	NaN	1.32135e+06	1.69614e+06	NaN	NaN	NaN
V7D077	V7D077	PHAVU_001G266500g	Phaseolus vulgaris	Adenosylhomocysteinase	V7D077_PHAVU	8.9382e-22	1.30213e-23	50.6746	53289.3	FALSE	FALSE	FALSE	FALSE	FALSE	FALSE	FALSE	FALSE	FALSE	FALSE	FALSE	FALSE	3	4	5	3	3	4	2	4	4	3	2	3	3.05806e+06	2.89213e+06	3154535	1.99201e+06	772112	1.62497e+06	1.29675e+06	707475	1.03697e+06	3.24168e+06	17947.4	1904900
V7CZX7	V7CZX7	PHAVU_001G184600g	Phaseolus vulgaris	Uncharacterized protein	V7CZX7_PHAVU	3.2131e-17	3.92799e-19	48.7227	35445	FALSE	FALSE	FALSE	FALSE	FALSE	FALSE	FALSE	FALSE	FALSE	FALSE	FALSE	FALSE	0	0	0	0	0	1	2	2	3	1	0	2	NaN	NaN	NaN	NaN	NaN	22879.3	326569	163677	285900	100927	NaN	137586
V7CZL3	V7CZL3	PHAVU_001G186100g	Phaseolus vulgaris	phosphopyruvate hydratase	V7CZL3_PHAVU	0.837442	0.00794537	-3.27898	47661.2	TRUE	TRUE	TRUE	TRUE	TRUE	TRUE	TRUE	TRUE	TRUE	TRUE	TRUE	TRUE	0	0	0	0	0	0	0	0	0	0	1	0	NaN	NaN	NaN	NaN	NaN	NaN	NaN	NaN	NaN	NaN	665.668	NaN
V7CZ55	V7CZ55	PHAVU_001G169000g	Phaseolus vulgaris	Uncharacterized protein	V7CZ55_PHAVU	8.38187e-28	1.93897e-29	52.9078	71348.9	FALSE	FALSE	FALSE	FALSE	FALSE	FALSE	FALSE	FALSE	FALSE	FALSE	FALSE	FALSE	1	2	2	1	2	2	2	2	2	2	2	2	2.19129e+06	1.60599e+06	7370066	2.27866e+06	1.38303e+06	1.8453e+06	3.46038e+06	51339992	17703358	2445232	47386.8	1.24405e+06
V7CWZ0	V7CWZ0	PHAVU_001G172300g	Phaseolus vulgaris	Cation-transporting P-type ATPase N-terminal domain-containing protein	V7CWZ0_PHAVU	3.10852e-21	4.4218e-23	50.4568	116219	TRUE	TRUE	TRUE	TRUE	TRUE	TRUE	TRUE	TRUE	TRUE	TRUE	TRUE	TRUE	1	1	1	1	1	1	1	1	1	1	0	0	82998.8	146645	109331	207359	216235	73015.4	408753	119064	301454	41872.1	NaN	NaN
V7CW77	V7CW77	PHAVU_001G077600g	Phaseolus vulgaris	UPF0496 protein	V7CW77_PHAVU	8.90907e-24	1.45777e-25	51.4528	40528.6	TRUE	TRUE	TRUE	TRUE	TRUE	TRUE	TRUE	TRUE	TRUE	TRUE	TRUE	TRUE	1	1	1	1	1	1	1	1	1	0	0	0	18917.9	54625.3	35300.2	100626	131621	88951.8	118369	45317	67437.5	NaN	NaN	NaN
V7CVX6	V7CVX6	PHAVU_001G041400g	Phaseolus vulgaris	Phytocyanin domain-containing protein	V7CVX6_PHAVU	3.30374e-16	3.92435e-18	48.2459	19788.7	FALSE	FALSE	FALSE	FALSE	FALSE	FALSE	FALSE	FALSE	FALSE	FALSE	FALSE	FALSE	0	1	0	1	1	0	2	1	2	0	0	1	NaN	8598.41	NaN	6098.26	4726.94	NaN	16631.6	45518.7	58271.1	NaN	NaN	9836.87
V7CUV2	V7CUV2	PHAVU_001G006900g	Phaseolus vulgaris	AP complex subunit sigma	V7CUV2_PHAVU	3.67864e-12	4.02981e-14	46.1126	17081.8	TRUE	TRUE	TRUE	TRUE	TRUE	TRUE	TRUE	TRUE	TRUE	TRUE	TRUE	TRUE	0	1	0	0	0	0	0	1	1	0	0	0	NaN	6948.04	NaN	NaN	NaN	NaN	NaN	5821.22	48005.2	NaN	NaN	NaN
V7CUH6	V7CUH6	PHAVU_001G030000g	Phaseolus vulgaris	aspartate--tRNA ligase	V7CUH6_PHAVU	0.000906345	9.06863e-06	39.0517	60364.2	TRUE	TRUE	TRUE	TRUE	TRUE	TRUE	TRUE	TRUE	TRUE	TRUE	TRUE	TRUE	0	0	0	0	0	0	0	1	0	0	0	0	NaN	NaN	NaN	NaN	NaN	NaN	NaN	451195	NaN	NaN	NaN	NaN
V7CTP9	V7CTP9	PHAVU_002G307300g	Phaseolus vulgaris	DUF1005 domain-containing protein	V7CTP9_PHAVU	2.59637e-06	2.6645e-08	42.1858	45490.1	TRUE	TRUE	TRUE	TRUE	TRUE	TRUE	TRUE	TRUE	TRUE	TRUE	TRUE	TRUE	0	1	0	1	1	1	1	1	0	0	0	1	NaN	47362940	NaN	21457380	16867310	27654970	23911878	21705690	NaN	NaN	NaN	1.69077e+06
V7CTP7	V7CTP7	PHAVU_001G080500g	Phaseolus vulgaris	Late embryogenesis abundant protein LEA-2 subgroup domain-containing protein	V7CTP7_PHAVU	0.000567737	5.69527e-06	39.4978	27812	TRUE	TRUE	TRUE	TRUE	TRUE	TRUE	TRUE	TRUE	TRUE	TRUE	TRUE	TRUE	0	1	1	0	1	0	1	1	1	0	0	0	NaN	179692	79199.2	NaN	44440.3	NaN	491007	65705.3	256266	NaN	NaN	NaN
V7CT34	V7CT34	PHAVU_002G329700g	Phaseolus vulgaris	PPR_long domain-containing protein	V7CT34_PHAVU	3.04447e-07	3.14837e-09	42.8926	68098.6	TRUE	TRUE	TRUE	TRUE	TRUE	TRUE	TRUE	TRUE	TRUE	TRUE	TRUE	TRUE	1	1	1	1	1	1	1	1	1	0	0	1	375620	270726	345403	1.1683e+06	955844	685134	259403	346496	429725	NaN	NaN	35858.7
V7CT13	V7CT13	PHAVU_002G289100g	Phaseolus vulgaris	Tubulin beta chain	V7CT13_PHAVU	0.000394019	3.95999e-06	39.7914	50039.5	TRUE	TRUE	TRUE	TRUE	TRUE	TRUE	TRUE	TRUE	TRUE	TRUE	TRUE	TRUE	1	1	1	0	0	0	0	1	1	0	0	0	145033	194553	190541	NaN	NaN	NaN	NaN	153543	169370	NaN	NaN	NaN
V7CS73;V7CUI5	V7CS73;V7CUI5	PHAVU_001G038400g	Phaseolus vulgaris	Leucine-rich repeat-containing N-terminal plant-type domain-containing protein;Protein kinase domain-containing protein	V7CS73_PHAVU;V7CUI5_PHAVU	6.51904e-10	6.91938e-12	44.7177	81573.42;105012.04	TRUE	TRUE	TRUE	TRUE	TRUE	TRUE	TRUE	TRUE	TRUE	TRUE	TRUE	TRUE	1	0	0	1	0	0	1	0	0	1	0	1	152618	NaN	NaN	173218	NaN	NaN	175319	NaN	NaN	569016	NaN	82508.9
V7CRX8	V7CRX8	PHAVU_002G286800g	Phaseolus vulgaris	UDP-glucose 4-epimerase	V7CRX8_PHAVU	0.000228153	2.2996e-06	40.1703	39158.8	FALSE	FALSE	FALSE	FALSE	FALSE	FALSE	FALSE	FALSE	FALSE	FALSE	FALSE	FALSE	0	0	0	0	0	0	0	0	0	2	0	0	NaN	NaN	NaN	NaN	NaN	NaN	NaN	NaN	NaN	192217	NaN	NaN
V7CRM3	V7CRM3	PHAVU_001G021400g	Phaseolus vulgaris	LNS2/PITP domain-containing protein	V7CRM3_PHAVU	0.00681073	6.72333e-05	35.2158	65006.5	TRUE	TRUE	TRUE	TRUE	TRUE	TRUE	TRUE	TRUE	TRUE	TRUE	TRUE	TRUE	0	0	0	0	0	1	0	0	0	1	0	0	NaN	NaN	NaN	NaN	NaN	230256	NaN	NaN	NaN	9924.53	NaN	NaN
V7CRL9	V7CRL9	PHAVU_002G278400g	Phaseolus vulgaris	Knot1 domain-containing protein	V7CRL9_PHAVU	0.000220194	2.2197e-06	40.193	8177.77	TRUE	TRUE	TRUE	TRUE	TRUE	TRUE	TRUE	TRUE	TRUE	TRUE	TRUE	TRUE	0	0	0	0	0	0	0	1	1	0	0	0	NaN	NaN	NaN	NaN	NaN	NaN	NaN	6260.32	4637.77	NaN	NaN	NaN
V7CQK8;V7CT00	V7CQK8;V7CT00	PHAVU_002G326800g	Phaseolus vulgaris	[RNA-polymerase]-subunit kinase	V7CQK8_PHAVU;V7CT00_PHAVU	3.06357e-07	3.16765e-09	42.8907	43418.75;37240.11	TRUE	TRUE	TRUE	TRUE	TRUE	TRUE	TRUE	TRUE	TRUE	TRUE	TRUE	TRUE	1	1	0	1	1	1	1	1	1	1	0	1	619192	286746	NaN	336085	77275.9	159170	318408	23431.4	169625	1.75502e+06	NaN	316237
V7CQE1	V7CQE1	PHAVU_002G241000g	Phaseolus vulgaris	Uncharacterized protein	V7CQE1_PHAVU	2.79136e-11	3.01629e-13	45.5866	16251.8	TRUE	TRUE	TRUE	TRUE	TRUE	TRUE	TRUE	TRUE	TRUE	TRUE	TRUE	TRUE	1	0	0	1	0	0	1	1	0	0	0	0	31256.3	NaN	NaN	41837.4	NaN	NaN	96105.3	19183.2	NaN	NaN	NaN	NaN
V7CQ89	V7CQ89	PHAVU_002G316200g	Phaseolus vulgaris	Kinesin motor domain-containing protein	V7CQ89_PHAVU	2.13846e-08	2.23321e-10	43.7003	118707	TRUE	TRUE	TRUE	TRUE	TRUE	TRUE	TRUE	TRUE	TRUE	TRUE	TRUE	TRUE	1	1	1	1	1	1	1	1	0	0	1	1	1.98669e+06	2205934	1.98582e+06	2.49429e+06	2.05089e+06	1.89194e+06	14114.8	3.85955e+06	NaN	NaN	41253.2	1.65577e+06
V7CQ18	V7CQ18	PHAVU_002G301400g	Phaseolus vulgaris	Uncharacterized protein	V7CQ18_PHAVU	2.05946e-17	2.52739e-19	48.8116	73421.2	FALSE	FALSE	FALSE	FALSE	FALSE	FALSE	FALSE	FALSE	FALSE	FALSE	FALSE	FALSE	3	3	3	3	3	3	3	3	3	2	2	2	8611953	11674258	3650214	9449425	6486853	6.87807e+06	20901920	13666726	22759718	78909096	15585.4	41600668
V7CNI8	V7CNI8	PHAVU_002G259400g	Phaseolus vulgaris	Uncharacterized protein	V7CNI8_PHAVU	3.47566e-10	3.70032e-12	44.8958	59837.9	TRUE	TRUE	TRUE	TRUE	TRUE	TRUE	TRUE	TRUE	TRUE	TRUE	TRUE	TRUE	0	0	0	0	1	0	0	1	0	1	0	1	NaN	NaN	NaN	NaN	42491.3	NaN	NaN	91492.2	NaN	359275	NaN	278911
V7CMD8	V7CMD8	PHAVU_002G152200g	Phaseolus vulgaris	Aminotransferase class I/classII domain-containing protein	V7CMD8_PHAVU	9.00751e-10	9.54185e-12	44.6253	55243.4	TRUE	TRUE	TRUE	TRUE	TRUE	TRUE	TRUE	TRUE	TRUE	TRUE	TRUE	TRUE	1	1	1	1	0	1	0	0	1	0	0	0	132611	76063.8	85839.4	389751	NaN	101455	NaN	NaN	22190.5	NaN	NaN	NaN
V7CM20	V7CM20	PHAVU_002G113300g	Phaseolus vulgaris	DUF241 domain protein	V7CM20_PHAVU	0.00234101	2.32936e-05	37.7089	32559.6	TRUE	TRUE	TRUE	TRUE	TRUE	TRUE	TRUE	TRUE	TRUE	TRUE	TRUE	TRUE	0	0	0	0	0	1	0	1	0	1	0	1	NaN	NaN	NaN	NaN	NaN	129160	NaN	1934160	NaN	2040127	NaN	1.5114e+06
V7CK38	V7CK38	PHAVU_002G163400g	Phaseolus vulgaris	WRKY domain-containing protein	V7CK38_PHAVU	3.14913e-05	3.20126e-07	41.2121	39204.4	TRUE	TRUE	TRUE	TRUE	TRUE	TRUE	TRUE	TRUE	TRUE	TRUE	TRUE	TRUE	0	0	1	0	1	0	0	1	0	0	0	0	NaN	NaN	26168	NaN	41485.3	NaN	NaN	59819.5	NaN	NaN	NaN	NaN
V7CJL8	V7CJL8	PHAVU_002G148600g	Phaseolus vulgaris	B-like cyclin	V7CJL8_PHAVU	0.00808453	7.97066e-05	34.7257	38531	TRUE	TRUE	TRUE	TRUE	TRUE	TRUE	TRUE	TRUE	TRUE	TRUE	TRUE	TRUE	0	1	0	0	0	0	0	0	0	1	0	0	NaN	410410	NaN	NaN	NaN	NaN	NaN	NaN	NaN	409011	NaN	NaN
V7CJI0	V7CJI0	PHAVU_002G139200g	Phaseolus vulgaris	phosphoenolpyruvate carboxykinase (ATP)	V7CJI0_PHAVU	2.16881e-20	2.96806e-22	50.1104	73661.3	FALSE	FALSE	FALSE	FALSE	FALSE	FALSE	FALSE	FALSE	FALSE	FALSE	FALSE	FALSE	3	3	3	3	3	3	2	3	3	2	2	2	3.72325e+06	4.16824e+06	3.13364e+06	3.35472e+06	1.86844e+06	4648906	5088057	7.74882e+06	8642320	5.92696e+06	175034	3.59345e+06
V7CHI1	V7CHI1	PHAVU_002G020300g	Phaseolus vulgaris	TMEM131_like domain-containing protein	V7CHI1_PHAVU	0.000344375	3.46305e-06	39.8907	141551	TRUE	TRUE	TRUE	TRUE	TRUE	TRUE	TRUE	TRUE	TRUE	TRUE	TRUE	TRUE	0	0	0	0	1	0	0	1	0	0	0	0	NaN	NaN	NaN	NaN	1.36395e+06	NaN	NaN	3.48557e+06	NaN	NaN	NaN	NaN
V7CGG3;V7CJ02	V7CGG3;V7CJ02	PHAVU_003G251600g;PHAVU_002G026500g	Phaseolus vulgaris	UBC core domain-containing protein	V7CGG3_PHAVU;V7CJ02_PHAVU	2.81691e-16	3.35005e-18	48.2791	20884.94;19425.22	TRUE	TRUE	TRUE	TRUE	TRUE	TRUE	TRUE	TRUE	TRUE	TRUE	TRUE	TRUE	1	1	0	1	0	0	1	1	1	1	0	1	17683.4	17541.9	NaN	9267.52	NaN	NaN	86973	18892.1	22328.8	336484	NaN	30313.2
V7CFU7	V7CFU7	PHAVU_003G230300g	Phaseolus vulgaris	Seed maturation protein	V7CFU7_PHAVU	1.28645e-21	1.86133e-23	50.6113	12288.9	TRUE	TRUE	TRUE	TRUE	TRUE	TRUE	TRUE	TRUE	TRUE	TRUE	TRUE	TRUE	0	0	1	1	0	1	0	1	1	0	0	0	NaN	NaN	1423.29	3240.8	NaN	3666.59	NaN	8002.12	20310.3	NaN	NaN	NaN
V7CFD5	V7CFD5	PHAVU_002G022700g	Phaseolus vulgaris	Zinc-finger domain-containing protein	V7CFD5_PHAVU	0.0882967	0.000855944	25.738	41425.4	TRUE	TRUE	TRUE	TRUE	TRUE	TRUE	TRUE	TRUE	TRUE	TRUE	TRUE	TRUE	0	1	0	0	0	0	0	0	0	0	0	0	NaN	35100.1	NaN	NaN	NaN	NaN	NaN	NaN	NaN	NaN	NaN	NaN
V7CF54	V7CF54	PHAVU_002G020200g	Phaseolus vulgaris	Uncharacterized protein	V7CF54_PHAVU	1.08737e-07	1.12831e-09	43.2112	10206.7	TRUE	TRUE	TRUE	TRUE	TRUE	TRUE	TRUE	TRUE	TRUE	TRUE	TRUE	TRUE	0	0	0	1	1	1	0	0	0	0	0	1	NaN	NaN	NaN	64122.4	12679.5	20699.8	NaN	NaN	NaN	NaN	NaN	10833.9
V7CEP3;V7CFS3;V7CI85	V7CEP3;V7CFS3;V7CI85	PHAVU_002G003800g;PHAVU_003G227800g;PHAVU_002G003500g	Phaseolus vulgaris	Ras-related protein RABH1b	V7CEP3_PHAVU;V7CFS3_PHAVU;V7CI85_PHAVU	2.87836e-36	2.81404e-37	55.6109	22870;22914.06;22997.31	FALSE	FALSE	FALSE	FALSE	FALSE	FALSE	FALSE	FALSE	FALSE	FALSE	FALSE	FALSE	4	5	4	3	5	4	3	4	4	0	0	1	715502	1.25648e+06	714989	2.16082e+06	552093	903624	3.20484e+06	1.17302e+06	1.05083e+06	NaN	NaN	241567
V7CED2	V7CED2	PHAVU_003G185600g	Phaseolus vulgaris	Uncharacterized protein	V7CED2_PHAVU	1.72836e-20	2.37412e-22	50.1514	195671	TRUE	TRUE	TRUE	TRUE	TRUE	TRUE	TRUE	TRUE	TRUE	TRUE	TRUE	TRUE	0	1	1	0	0	0	1	1	1	0	0	0	NaN	6401.79	3545.05	NaN	NaN	NaN	9507.82	18311.9	25894.9	NaN	NaN	NaN
V7CEC3	V7CEC3	PHAVU_003G224200g	Phaseolus vulgaris	Uncharacterized protein	V7CEC3_PHAVU	7.60621e-15	8.76724e-17	47.5724	22558.5	TRUE	TRUE	TRUE	TRUE	TRUE	TRUE	TRUE	TRUE	TRUE	TRUE	TRUE	TRUE	0	1	1	1	0	1	0	1	0	0	0	0	NaN	9235.14	12550.8	21348.3	NaN	5842.76	NaN	10027.4	NaN	NaN	NaN	NaN
V7CDU9;V7CEX5	V7CDU9;V7CEX5	PHAVU_003G204200g	Phaseolus vulgaris	DEAD-box ATP-dependent RNA helicase 30	V7CDU9_PHAVU;V7CEX5_PHAVU	6.17324e-21	8.65639e-23	50.3355	55496.48;66241.41	FALSE	FALSE	FALSE	FALSE	FALSE	FALSE	FALSE	FALSE	FALSE	FALSE	FALSE	FALSE	3	4	4	4	3	4	3	4	4	3	2	4	527286	811702	827839	926233	279831	747460	2746311	1.42841e+06	1.31436e+06	8.08372e+06	14612.9	2.00664e+06
V7CD35	V7CD35	PHAVU_003G179400g	Phaseolus vulgaris	SURP motif domain-containing protein	V7CD35_PHAVU	2.66821e-20	3.63657e-22	50.073	102436	TRUE	TRUE	TRUE	TRUE	TRUE	TRUE	TRUE	TRUE	TRUE	TRUE	TRUE	TRUE	1	1	1	1	1	1	0	1	1	0	0	0	3216.73	3272.34	6225.56	4404.42	1817.6	2719.31	NaN	597.847	2738.89	NaN	NaN	NaN
V7CC71	V7CC71	PHAVU_003G161100g	Phaseolus vulgaris	GTP-binding nuclear protein	V7CC71_PHAVU	6.68329e-26	1.28596e-27	52.2372	25169.8	FALSE	FALSE	FALSE	FALSE	FALSE	FALSE	FALSE	FALSE	FALSE	FALSE	FALSE	FALSE	2	2	2	2	2	2	2	2	2	2	0	2	216174	52287	90683.1	788952	148364	192793	994902	90167.2	127912	3407515	NaN	466806
V7CBX6;V7CD17	V7CBX6;V7CD17	PHAVU_003G147900g	Phaseolus vulgaris	Uncharacterized protein	V7CBX6_PHAVU;V7CD17_PHAVU	0.0113532	0.000111634	33.6815	90536.87;90764.13	TRUE	TRUE	TRUE	TRUE	TRUE	TRUE	TRUE	TRUE	TRUE	TRUE	TRUE	TRUE	0	0	1	0	0	0	0	0	0	0	0	0	NaN	NaN	42724.7	NaN	NaN	NaN	NaN	NaN	NaN	NaN	NaN	NaN
V7CAZ9;V7CDB5	V7CAZ9;V7CDB5	PHAVU_003G195400g	Phaseolus vulgaris	Exportin-1/Importin-beta-like domain-containing protein	V7CAZ9_PHAVU;V7CDB5_PHAVU	0.0236934	0.000231736	31.14	83107.65;107240.42	TRUE	TRUE	TRUE	TRUE	TRUE	TRUE	TRUE	TRUE	TRUE	TRUE	TRUE	TRUE	0	0	0	0	0	0	0	0	0	0	0	0	NaN	NaN	NaN	NaN	NaN	NaN	NaN	NaN	NaN	NaN	NaN	NaN
V7CAV1	V7CAV1	PHAVU_003G116900g	Phaseolus vulgaris	Pectinesterase inhibitor domain-containing protein	V7CAV1_PHAVU	1.7779e-05	1.81049e-07	41.4574	20493.4	TRUE	TRUE	TRUE	TRUE	TRUE	TRUE	TRUE	TRUE	TRUE	TRUE	TRUE	TRUE	0	1	1	1	1	1	1	1	1	0	0	1	NaN	853355	605420	4.51412e+06	707539	1.2397e+06	7272375	1.65791e+06	2105843	NaN	NaN	3.23176e+06
V7CAT9;V7CD16	V7CAT9;V7CD16	PHAVU_003G186200g	Phaseolus vulgaris	Uncharacterized protein	V7CAT9_PHAVU;V7CD16_PHAVU	3.1299e-17	3.82896e-19	48.728	39821.8;42247.42	TRUE	TRUE	TRUE	TRUE	TRUE	TRUE	TRUE	TRUE	TRUE	TRUE	TRUE	TRUE	1	1	1	1	0	1	1	1	1	1	0	1	368348	137513	70605.9	209703	NaN	66023.8	317865	54698.8	275804	691678	NaN	296959
V7CAP0	V7CAP0	PHAVU_003G186100g	Phaseolus vulgaris	C2H2-type domain-containing protein	V7CAP0_PHAVU	8.63282e-11	9.25985e-13	45.2822	62224.7	TRUE	TRUE	TRUE	TRUE	TRUE	TRUE	TRUE	TRUE	TRUE	TRUE	TRUE	TRUE	1	1	1	1	1	1	1	1	1	1	0	1	41993.2	23550.9	41231.8	58901.8	23468.6	12872.5	38563.3	26504	22144.3	90239.9	NaN	20779.6
V7CA00	V7CA00	PHAVU_003G091300g	Phaseolus vulgaris	Uncharacterized protein	V7CA00_PHAVU	4.14472e-18	5.20694e-20	49.1271	31788.1	TRUE	TRUE	TRUE	TRUE	TRUE	TRUE	TRUE	TRUE	TRUE	TRUE	TRUE	TRUE	0	1	0	0	0	1	0	0	1	0	0	1	NaN	6791.63	NaN	NaN	NaN	8358.98	NaN	NaN	38339.7	NaN	NaN	43489.9
V7C9P5	V7C9P5	PHAVU_003G154800g	Phaseolus vulgaris	Uncharacterized protein	V7C9P5_PHAVU	2.36358e-11	2.5572e-13	45.6308	71140.8	FALSE	FALSE	FALSE	FALSE	FALSE	FALSE	FALSE	FALSE	FALSE	FALSE	FALSE	FALSE	1	2	2	2	3	2	2	2	2	1	0	2	8475314	11993031	37515960	40646524	33114298	33833064	65752344	42327948	27934656	3351927	NaN	23656728
V7C8K8	V7C8K8	PHAVU_003G122900g	Phaseolus vulgaris	Protein CHUP1, chloroplastic	V7C8K8_PHAVU	9.07767e-38	1.26581e-38	56.0515	62692.1	TRUE	TRUE	TRUE	TRUE	TRUE	TRUE	TRUE	TRUE	TRUE	TRUE	TRUE	TRUE	1	1	1	1	1	1	1	0	1	1	0	1	61908.7	41329.7	30662.7	70732.9	19373.5	30541.4	112239	NaN	63350.4	130114	NaN	21860.1
V7C8J3	V7C8J3	PHAVU_003G121900g	Phaseolus vulgaris	Uncharacterized protein	V7C8J3_PHAVU	3.08032e-13	3.43786e-15	46.7224	39031.5	FALSE	FALSE	FALSE	FALSE	FALSE	FALSE	FALSE	FALSE	FALSE	FALSE	FALSE	FALSE	2	3	4	2	3	4	3	4	4	2	0	3	211517	343402	419334	322343	333895	428736	2.40723e+06	2.85382e+06	3.53876e+06	776346	NaN	735779
V7C8G4	V7C8G4	PHAVU_003G122700g	Phaseolus vulgaris	Uncharacterized protein	V7C8G4_PHAVU	6.4446e-05	6.53232e-07	40.8769	136862	TRUE	TRUE	TRUE	TRUE	TRUE	TRUE	TRUE	TRUE	TRUE	TRUE	TRUE	TRUE	1	1	1	1	1	1	1	0	1	0	0	0	222610	76061.3	80339.2	103207	8963.47	29333.1	40825.8	NaN	16895.3	NaN	NaN	NaN
V7C884;V7CSW5	V7C884;V7CSW5	PHAVU_003G047800g;PHAVU_002G324300g	Phaseolus vulgaris	40S ribosomal protein S16	V7C884_PHAVU;V7CSW5_PHAVU	2.19688e-15	2.55451e-17	47.8438	16682.61;16756.74	TRUE	TRUE	TRUE	TRUE	TRUE	TRUE	TRUE	TRUE	TRUE	TRUE	TRUE	TRUE	1	1	1	1	0	1	1	1	1	1	1	1	543295	143953	42991.9	261950	NaN	163236	454065	215914	376702	26315172	43069.7	3170984
V7C867	V7C867	PHAVU_003G109100g	Phaseolus vulgaris	Bet v I/Major latex protein domain-containing protein	V7C867_PHAVU	3.57046e-16	4.23614e-18	48.2297	16528.6	FALSE	FALSE	FALSE	FALSE	FALSE	FALSE	FALSE	FALSE	FALSE	FALSE	FALSE	FALSE	1	1	2	1	2	2	3	4	4	2	0	4	5707.62	14193.7	29904.2	13175.4	26921.2	36002	85271.3	156070	193282	92530.7	NaN	130911
V7C855	V7C855	PHAVU_003G037400g	Phaseolus vulgaris	transketolase	V7C855_PHAVU	8.86324e-10	9.39187e-12	44.63	78817.5	TRUE	TRUE	TRUE	TRUE	TRUE	TRUE	TRUE	TRUE	TRUE	TRUE	TRUE	TRUE	1	1	1	1	1	1	1	1	0	1	1	1	1.79643e+06	1.48256e+06	1.58542e+06	789246	458486	739814	562900	677207	NaN	2.97513e+06	19924	2.47267e+06
V7C790	V7C790	PHAVU_004G158800g	Phaseolus vulgaris	Dehydrin	V7C790_PHAVU	3.04805e-22	4.54255e-24	50.86	26379.7	FALSE	FALSE	FALSE	FALSE	FALSE	FALSE	FALSE	FALSE	FALSE	FALSE	FALSE	FALSE	2	2	2	2	3	3	5	3	3	3	0	2	38365.2	43682.7	78143.9	160057	127302	157813	1.11225e+06	431593	486762	727578	NaN	202731
V7C718	V7C718	PHAVU_003G005200g	Phaseolus vulgaris	Myosin motor domain-containing protein	V7C718_PHAVU	0.00405536	4.01691e-05	36.5475	175063	FALSE	FALSE	FALSE	FALSE	FALSE	FALSE	FALSE	FALSE	FALSE	FALSE	FALSE	FALSE	0	0	0	0	0	0	0	1	0	0	0	0	NaN	NaN	NaN	NaN	NaN	NaN	NaN	17622.2	NaN	NaN	NaN	NaN
V7C6L6;V7CJ38	V7C6L6;V7CJ38	PHAVU_003G063300g;PHAVU_002G059300g	Phaseolus vulgaris	MHD domain-containing protein	V7C6L6_PHAVU;V7CJ38_PHAVU	3.08881e-11	3.33514e-13	45.5597	49193.54;49115.45	TRUE	TRUE	TRUE	TRUE	TRUE	TRUE	TRUE	TRUE	TRUE	TRUE	TRUE	TRUE	0	1	1	1	1	1	0	1	1	1	1	1	NaN	214712	122380	377080	109403	220074	NaN	320229	406035	2.6326e+06	12983.5	1.2052e+06
V7C6C9	V7C6C9	PHAVU_004G134400g	Phaseolus vulgaris	Gfo/Idh/MocA-like oxidoreductase N-terminal domain-containing protein	V7C6C9_PHAVU	0.00787759	7.76992e-05	34.8014	40811.9	TRUE	TRUE	TRUE	TRUE	TRUE	TRUE	TRUE	TRUE	TRUE	TRUE	TRUE	TRUE	0	0	0	0	0	0	1	0	0	0	0	0	NaN	NaN	NaN	NaN	NaN	NaN	19652.7	NaN	NaN	NaN	NaN	NaN
V7C696	V7C696	PHAVU_004G170000g	Phaseolus vulgaris	dolichyl-diphosphooligosaccharide--protein glycotransferase	V7C696_PHAVU	1.20357e-14	1.37979e-16	47.4705	86206.4	TRUE	TRUE	TRUE	TRUE	TRUE	TRUE	TRUE	TRUE	TRUE	TRUE	TRUE	TRUE	1	0	0	1	0	0	1	0	0	0	0	0	62856.9	NaN	NaN	160460	NaN	NaN	610231	NaN	NaN	NaN	NaN	NaN
V7C5W5	V7C5W5	PHAVU_004G118300g	Phaseolus vulgaris	F-box domain-containing protein	V7C5W5_PHAVU	0.00105244	1.05214e-05	38.8865	42512.2	TRUE	TRUE	TRUE	TRUE	TRUE	TRUE	TRUE	TRUE	TRUE	TRUE	TRUE	TRUE	0	0	0	1	0	0	0	0	0	1	0	1	NaN	NaN	NaN	28370.1	NaN	NaN	NaN	NaN	NaN	223107	NaN	17876.1
V7C5V2;V7CI11	V7C5V2;V7CI11	PHAVU_003G043200g;PHAVU_002G102500g	Phaseolus vulgaris	14-3-3 domain-containing protein	V7C5V2_PHAVU;V7CI11_PHAVU	1.26091e-06	1.29761e-08	42.4328	29505.26;29449.2	TRUE	TRUE	TRUE	TRUE	TRUE	TRUE	TRUE	TRUE	TRUE	TRUE	TRUE	TRUE	0	0	0	0	0	0	1	0	0	1	0	0	NaN	NaN	NaN	NaN	NaN	NaN	3986.48	NaN	NaN	17941.7	NaN	NaN
V7C5K5	V7C5K5	PHAVU_004G107300g	Phaseolus vulgaris	Uncharacterized protein	V7C5K5_PHAVU	3.75983e-16	4.45703e-18	48.2189	61180.7	TRUE	TRUE	TRUE	TRUE	TRUE	TRUE	TRUE	TRUE	TRUE	TRUE	TRUE	TRUE	1	1	1	1	1	1	1	1	1	0	0	0	13183.8	4253.16	6660.37	15990	5997.16	8346.9	47196.3	24654.3	27939.4	NaN	NaN	NaN
V7C501	V7C501	PHAVU_004G124000g	Phaseolus vulgaris	Uncharacterized protein	V7C501_PHAVU	5.19321e-05	5.26924e-07	40.9818	111500	TRUE	TRUE	TRUE	TRUE	TRUE	TRUE	TRUE	TRUE	TRUE	TRUE	TRUE	TRUE	1	1	1	1	0	0	0	1	0	0	1	1	62956.5	72886.6	67600.6	132821	NaN	NaN	NaN	96722.9	NaN	NaN	2967.35	342052
V7C4I9	V7C4I9	PHAVU_004G117100g	Phaseolus vulgaris	Uncharacterized protein	V7C4I9_PHAVU	1.84631e-06	1.89699e-08	42.3038	141378	TRUE	TRUE	TRUE	TRUE	TRUE	TRUE	TRUE	TRUE	TRUE	TRUE	TRUE	TRUE	0	0	0	0	0	0	1	0	0	0	0	0	NaN	NaN	NaN	NaN	NaN	NaN	10972.4	NaN	NaN	NaN	NaN	NaN
V7C487;V7CXB1	V7C487;V7CXB1	PHAVU_004G069100g;PHAVU_001G079100g	Phaseolus vulgaris	40S ribosomal protein S27	V7C487_PHAVU;V7CXB1_PHAVU	1.79619e-18	2.28067e-20	49.2886	9614.17;9614.17	TRUE	TRUE	TRUE	TRUE	TRUE	TRUE	TRUE	TRUE	TRUE	TRUE	TRUE	TRUE	1	1	1	1	1	1	1	1	1	1	0	1	20936.7	14839.7	7916.41	33423.2	9942.91	7837.46	29388.8	17268.2	28404.1	19500.2	NaN	20876.9
V7C2N5	V7C2N5	PHAVU_004G057600g	Phaseolus vulgaris	Glyceraldehyde-3-phosphate dehydrogenase	V7C2N5_PHAVU	7.03723e-13	7.80675e-15	46.5232	36437.8	TRUE	TRUE	TRUE	TRUE	TRUE	TRUE	TRUE	TRUE	TRUE	TRUE	TRUE	TRUE	0	0	1	0	0	0	0	0	0	0	0	0	NaN	NaN	91638.1	NaN	NaN	NaN	NaN	NaN	NaN	NaN	NaN	NaN
V7C080	V7C080	PHAVU_004G060000g	Phaseolus vulgaris	Elongation factor 1-alpha	V7C080_PHAVU	2.26184e-27	4.98988e-29	52.7582	49405.2	FALSE	FALSE	FALSE	FALSE	FALSE	FALSE	FALSE	FALSE	FALSE	FALSE	FALSE	FALSE	15	14	14	13	15	14	14	16	15	10	10	11	1037473536	1435004672	1238082816	1318581376	1476679680	1126782848	2570323712	2452988160	2383300608	914313600	6796054	397771072
V7BZP6	V7BZP6	PHAVU_004G041000g	Phaseolus vulgaris	Glycosyltransferase	V7BZP6_PHAVU	5.84251e-05	5.92461e-07	40.925	52856.4	TRUE	TRUE	TRUE	TRUE	TRUE	TRUE	TRUE	TRUE	TRUE	TRUE	TRUE	TRUE	0	1	1	1	0	1	0	1	0	0	0	1	NaN	113005	102453	78925.5	NaN	76331.8	NaN	215641	NaN	NaN	NaN	147786
V7BZN6	V7BZN6	PHAVU_005G159300g	Phaseolus vulgaris	DYW_deaminase domain-containing protein	V7BZN6_PHAVU	0.0207952	0.000203561	31.6122	78665.5	TRUE	TRUE	TRUE	TRUE	TRUE	TRUE	TRUE	TRUE	TRUE	TRUE	TRUE	TRUE	1	0	0	0	0	0	0	0	0	0	0	0	57919.2	NaN	NaN	NaN	NaN	NaN	NaN	NaN	NaN	NaN	NaN	NaN
V7BZK1;V7C380	V7BZK1;V7C380	PHAVU_004G039800g;PHAVU_004G039700g	Phaseolus vulgaris	Protein kinase domain-containing protein	V7BZK1_PHAVU;V7C380_PHAVU	0.0159183	0.000156083	32.5516	92029.03;90339.69	TRUE	TRUE	TRUE	TRUE	TRUE	TRUE	TRUE	TRUE	TRUE	TRUE	TRUE	TRUE	0	0	0	0	0	1	0	0	0	0	0	0	NaN	NaN	NaN	NaN	NaN	354927	NaN	NaN	NaN	NaN	NaN	NaN
V7BXS3	V7BXS3	PHAVU_005G182300g	Phaseolus vulgaris	PPR_long domain-containing protein	V7BXS3_PHAVU	0.0127563	0.00012529	33.301	53449.7	TRUE	TRUE	TRUE	TRUE	TRUE	TRUE	TRUE	TRUE	TRUE	TRUE	TRUE	TRUE	0	0	0	0	0	0	0	0	0	0	0	1	NaN	NaN	NaN	NaN	NaN	NaN	NaN	NaN	NaN	NaN	NaN	33062.6
V7BXQ6	V7BXQ6	PHAVU_005G102400g	Phaseolus vulgaris	DUF4283 domain-containing protein	V7BXQ6_PHAVU	0.012093	0.000118858	33.4767	12077	TRUE	TRUE	TRUE	TRUE	TRUE	TRUE	TRUE	TRUE	TRUE	TRUE	TRUE	TRUE	0	1	0	1	0	0	0	0	0	0	0	0	NaN	66649.9	NaN	93213.5	NaN	NaN	NaN	NaN	NaN	NaN	NaN	NaN
V7BXP1	V7BXP1	PHAVU_005G101400g	Phaseolus vulgaris	Phospholipid-transporting ATPase	V7BXP1_PHAVU	2.6237e-12	2.88002e-14	46.1978	124917	TRUE	TRUE	TRUE	TRUE	TRUE	TRUE	TRUE	TRUE	TRUE	TRUE	TRUE	TRUE	1	1	1	1	1	1	1	1	1	1	0	1	3056.84	62192.1	94596.1	119933	164854	79768.1	52754.2	42132.7	51689.1	14258.9	NaN	44782
V7BVR5	V7BVR5	PHAVU_005G044200g	Phaseolus vulgaris	Seed maturation protein PM41	V7BVR5_PHAVU	8.51875e-13	9.42787e-15	46.4766	8156.87	TRUE	TRUE	TRUE	TRUE	TRUE	TRUE	TRUE	TRUE	TRUE	TRUE	TRUE	TRUE	0	0	0	0	0	0	1	1	0	1	0	0	NaN	NaN	NaN	NaN	NaN	NaN	7385.47	910.962	NaN	2292.11	NaN	NaN
V7BVM2;V7D2U5	V7BVM2;V7D2U5	PHAVU_005G123700g;PHAVU_001G244200g	Phaseolus vulgaris	Ribosomal protein	V7BVM2_PHAVU;V7D2U5_PHAVU	3.45229e-19	4.49768e-21	49.6015	24495.98;24575.17	TRUE	TRUE	TRUE	TRUE	TRUE	TRUE	TRUE	TRUE	TRUE	TRUE	TRUE	TRUE	1	1	1	1	1	1	1	1	1	1	0	1	3924547	4152473	6.26631e+06	6700971	5.67005e+06	5.58197e+06	8.35162e+06	11608672	11650502	153551984	NaN	107589720
V7BUR9	V7BUR9	PHAVU_005G096300g	Phaseolus vulgaris	Seed biotin-containing protein SBP65	V7BUR9_PHAVU	8.78565e-25	1.54989e-26	51.8291	55353.7	FALSE	FALSE	FALSE	FALSE	FALSE	FALSE	FALSE	FALSE	FALSE	FALSE	FALSE	FALSE	1	1	2	0	2	2	2	2	2	0	0	2	2753.43	6571.25	14870.5	NaN	13277.3	16231.7	20479.8	81938.4	94417	NaN	NaN	38239.9
V7BUJ2	V7BUJ2	PHAVU_005G089100g	Phaseolus vulgaris	40S ribosomal protein S8	V7BUJ2_PHAVU	4.0033e-22	5.94213e-24	50.8132	24692.4	FALSE	FALSE	FALSE	FALSE	FALSE	FALSE	FALSE	FALSE	FALSE	FALSE	FALSE	FALSE	3	3	3	3	3	3	2	3	3	2	3	3	16075648	9937615	11987367	20141914	13644259	11213615	26510654	13605406	21956672	373772224	1.98784e+06	109071696
V7BUB6	V7BUB6	PHAVU_006G184200g	Phaseolus vulgaris	Uncharacterized protein	V7BUB6_PHAVU	6.10424e-16	7.19477e-18	48.1171	26118.5	FALSE	FALSE	FALSE	FALSE	FALSE	FALSE	FALSE	FALSE	FALSE	FALSE	FALSE	FALSE	0	0	1	1	1	1	2	2	1	1	0	0	NaN	NaN	1807.23	2224.97	5959.81	2733.87	22715.6	12536	7512.37	3260.89	NaN	NaN
V7BU42	V7BU42	PHAVU_005G074300g	Phaseolus vulgaris	Protein kinase domain-containing protein	V7BU42_PHAVU	0.00892104	8.78673e-05	34.433	77189	FALSE	FALSE	FALSE	FALSE	FALSE	FALSE	FALSE	FALSE	FALSE	FALSE	FALSE	FALSE	0	0	0	1	0	0	0	0	0	1	1	0	NaN	NaN	NaN	52684.5	NaN	NaN	NaN	NaN	NaN	352525	943.914	NaN
V7BTL8	V7BTL8	PHAVU_005G059200g	Phaseolus vulgaris	Glyceraldehyde-3-phosphate dehydrogenase	V7BTL8_PHAVU	5.17875e-23	8.07018e-25	51.1604	44971.1	FALSE	FALSE	FALSE	FALSE	FALSE	FALSE	FALSE	FALSE	FALSE	FALSE	FALSE	FALSE	5	5	5	5	5	5	4	5	5	2	4	3	18806886	81059456	47488192	8457494	14588079	22992896	11607559	22739002	30324684	2.51113e+06	311741	3.78334e+06
V7BTI5	V7BTI5	PHAVU_005G056100g	Phaseolus vulgaris	SMP domain-containing protein	V7BTI5_PHAVU	3.03163e-26	6.00153e-28	52.3604	9608.45	FALSE	FALSE	FALSE	FALSE	FALSE	FALSE	FALSE	FALSE	FALSE	FALSE	FALSE	FALSE	3	3	3	2	3	3	2	4	4	2	0	2	5709.39	24857	20634.3	30164	30823.3	15771.6	273815	201174	136430	59785.1	NaN	29237.8
V7BTG3;V7BXI7	V7BTG3;V7BXI7	PHAVU_005G058100g	Phaseolus vulgaris	Tr-type G domain-containing protein	V7BTG3_PHAVU;V7BXI7_PHAVU	5.21129e-18	6.52226e-20	49.0825	94065.22;92590.43	FALSE	FALSE	FALSE	FALSE	FALSE	FALSE	FALSE	FALSE	FALSE	FALSE	FALSE	FALSE	0	0	0	0	0	0	0	0	0	2	0	2	NaN	NaN	NaN	NaN	NaN	NaN	NaN	NaN	NaN	1.87801e+06	NaN	301758
V7BTF5	V7BTF5	PHAVU_006G199800g	Phaseolus vulgaris	Heat shock 70 kDa protein, mitochondrial	V7BTF5_PHAVU	1.54915e-08	1.61996e-10	43.7959	72525.2	FALSE	FALSE	FALSE	FALSE	FALSE	FALSE	FALSE	FALSE	FALSE	FALSE	FALSE	FALSE	2	3	2	1	0	2	0	2	3	0	1	1	8914524	15925730	10250072	10645499	NaN	11901479	NaN	28928970	27358230	NaN	211072	7295850
V7BTE8	V7BTE8	PHAVU_005G056800g	Phaseolus vulgaris	Uncharacterized protein	V7BTE8_PHAVU	2.54953e-11	2.75752e-13	45.6107	65360	TRUE	TRUE	TRUE	TRUE	TRUE	TRUE	TRUE	TRUE	TRUE	TRUE	TRUE	TRUE	0	1	1	1	1	1	1	1	1	1	0	1	NaN	4.18575e+06	2.57511e+06	8709541	2.30172e+06	2412808	16349672	7.04809e+06	6400549	3.42292e+06	NaN	789607
V7BTD1	V7BTD1	PHAVU_006G197400g	Phaseolus vulgaris	SCP domain-containing protein	V7BTD1_PHAVU	0.00116568	1.16452e-05	38.7655	17894.1	TRUE	TRUE	TRUE	TRUE	TRUE	TRUE	TRUE	TRUE	TRUE	TRUE	TRUE	TRUE	0	0	0	0	0	0	0	0	1	1	0	0	NaN	NaN	NaN	NaN	NaN	NaN	NaN	NaN	872374	8871096	NaN	NaN
V7BTC1	V7BTC1	PHAVU_005G050000g	Phaseolus vulgaris	Histone H2A/H2B/H3 domain-containing protein	V7BTC1_PHAVU	7.7036e-20	1.03029e-21	49.8797	30178.2	TRUE	TRUE	TRUE	TRUE	TRUE	TRUE	TRUE	TRUE	TRUE	TRUE	TRUE	TRUE	1	1	0	0	0	0	1	1	1	1	0	1	112491	95197.8	NaN	NaN	NaN	NaN	113449	42627.8	90062.7	174361	NaN	66815.4
V7BSF4;V7CRL4	V7BSF4;V7CRL4	PHAVU_006G170600g;PHAVU_001G020400g	Phaseolus vulgaris	MPN domain-containing protein	V7BSF4_PHAVU;V7CRL4_PHAVU	4.13301e-17	5.03763e-19	48.6721	34529.71;34812.03	FALSE	FALSE	FALSE	FALSE	FALSE	FALSE	FALSE	FALSE	FALSE	FALSE	FALSE	FALSE	0	0	0	0	0	0	1	0	1	2	0	3	NaN	NaN	NaN	NaN	NaN	NaN	81358.2	NaN	8655.26	1.93147e+06	NaN	455303
V7BS67	V7BS67	PHAVU_006G095400g	Phaseolus vulgaris	40S ribosomal protein S14	V7BS67_PHAVU	6.93337e-13	7.69398e-15	46.5268	16322.7	TRUE	TRUE	TRUE	TRUE	TRUE	TRUE	TRUE	TRUE	TRUE	TRUE	TRUE	TRUE	1	1	1	1	1	1	0	1	1	0	0	1	14186041	2.49579e+06	3522749	14950736	2.91718e+06	4.94725e+06	NaN	9212813	6.50962e+06	NaN	NaN	2.83878e+06
V7BRH3	V7BRH3	PHAVU_006G221300g	Phaseolus vulgaris	Zinc finger CCCH domain-containing protein 5	V7BRH3_PHAVU	9.39613e-06	9.60189e-08	41.7131	64680.9	TRUE	TRUE	TRUE	TRUE	TRUE	TRUE	TRUE	TRUE	TRUE	TRUE	TRUE	TRUE	0	0	0	0	0	0	0	0	0	0	0	1	NaN	NaN	NaN	NaN	NaN	NaN	NaN	NaN	NaN	NaN	NaN	26029.4
V7BRE6	V7BRE6	PHAVU_006G220300g	Phaseolus vulgaris	Uncharacterized protein	V7BRE6_PHAVU	1.27825e-23	2.07267e-25	51.3933	22352.4	FALSE	FALSE	FALSE	FALSE	FALSE	FALSE	FALSE	FALSE	FALSE	FALSE	FALSE	FALSE	2	2	2	2	2	2	2	2	2	1	0	1	54097.8	111230	109168	98005.3	32332	49680.3	857902	51415.9	43332.3	80724.4	NaN	19206.9
V7BRD9;V7BRF6;V7BU59	V7BRD9;V7BRF6;V7BU59	PHAVU_006G219500g;PHAVU_006G219600g;PHAVU_006G219600g	Phaseolus vulgaris	Stromal 70 kDa heat shock-related protein, chloroplastic;Stromal 70 kDa heat shock-related protein, chloroplastic;Stromal 70 kDa heat shock-related protein, chloroplastic	V7BRD9_PHAVU;V7BRF6_PHAVU;V7BU59_PHAVU	1.16686e-07	1.21062e-09	43.1896	73722.49;64937.1;73660.38	FALSE	FALSE	FALSE	FALSE	FALSE	FALSE	FALSE	FALSE	FALSE	FALSE	FALSE	FALSE	1	1	1	1	0	0	0	1	1	1	0	2	123434	378732	345365	173401	NaN	NaN	NaN	760519	751064	1.78256e+06	NaN	892194
V7BQN0	V7BQN0	PHAVU_006G118200g	Phaseolus vulgaris	Phytochrome	V7BQN0_PHAVU	0.0221097	0.000216368	31.3916	126173	TRUE	TRUE	TRUE	TRUE	TRUE	TRUE	TRUE	TRUE	TRUE	TRUE	TRUE	TRUE	1	0	0	0	0	0	0	0	0	0	0	0	8485.25	NaN	NaN	NaN	NaN	NaN	NaN	NaN	NaN	NaN	NaN	NaN
V7BQG2	V7BQG2	PHAVU_006G0732001g	Phaseolus vulgaris	Uncharacterized protein (Fragment)	V7BQG2_PHAVU	0.103804	0.00100516	24.9547	51120.1	TRUE	TRUE	TRUE	TRUE	TRUE	TRUE	TRUE	TRUE	TRUE	TRUE	TRUE	TRUE	0	1	0	0	0	0	0	0	0	0	0	0	NaN	31536.8	NaN	NaN	NaN	NaN	NaN	NaN	NaN	NaN	NaN	NaN
V7BQC1	V7BQC1	PHAVU_006G187900g	Phaseolus vulgaris	4Fe-4S ferredoxin-type domain-containing protein	V7BQC1_PHAVU	9.94996e-22	1.44562e-23	50.656	25538.9	FALSE	FALSE	FALSE	FALSE	FALSE	FALSE	FALSE	FALSE	FALSE	FALSE	FALSE	FALSE	3	3	2	3	2	3	1	3	3	1	0	2	185625	189694	230220	921145	463551	424397	477011	345505	437636	149924	NaN	107774
V7BQ80	V7BQ80	PHAVU_006G1024000g	Phaseolus vulgaris	ANK_REP_REGION domain-containing protein (Fragment)	V7BQ80_PHAVU	0.00127868	1.27704e-05	38.6497	14527.4	TRUE	TRUE	TRUE	TRUE	TRUE	TRUE	TRUE	TRUE	TRUE	TRUE	TRUE	TRUE	1	1	0	1	0	1	1	1	0	0	0	1	2.49958e+06	2.57367e+06	NaN	2.99545e+06	NaN	1.11428e+06	2804166	1.6639e+06	NaN	NaN	NaN	1058150
V7BPW4	V7BPW4	PHAVU_006G173700g	Phaseolus vulgaris	Target of rapamycin complex subunit LST8	V7BPW4_PHAVU	4.18749e-20	5.66096e-22	49.9912	35365.8	TRUE	TRUE	TRUE	TRUE	TRUE	TRUE	TRUE	TRUE	TRUE	TRUE	TRUE	TRUE	1	1	1	1	1	1	0	1	1	1	0	1	6244.35	5393.38	2066.35	8134.12	4160.5	2974.55	NaN	4853.99	4900.65	13176.5	NaN	5542.28
V7BPV5	V7BPV5	PHAVU_006G093600g	Phaseolus vulgaris	Peptidase A1 domain-containing protein	V7BPV5_PHAVU	4.36645e-23	6.83937e-25	51.189	46270	FALSE	FALSE	FALSE	FALSE	FALSE	FALSE	FALSE	FALSE	FALSE	FALSE	FALSE	FALSE	0	1	1	0	0	0	2	2	2	4	0	3	NaN	2547.57	5165.25	NaN	NaN	NaN	36600.5	65927	93899.7	92461.7	NaN	53184.6
V7BP95	V7BP95	PHAVU_006G155600g	Phaseolus vulgaris	Elongation factor Tu	V7BP95_PHAVU	1.61507e-21	2.32815e-23	50.5716	46532.6	FALSE	FALSE	FALSE	FALSE	FALSE	FALSE	FALSE	FALSE	FALSE	FALSE	FALSE	FALSE	4	4	4	4	3	4	4	4	4	2	0	4	769568	1.05456e+06	1.54117e+06	1.87684e+06	1.81634e+06	1.79818e+06	2.10957e+06	2.03322e+06	3.05096e+06	1.59291e+06	NaN	907900
V7BP90	V7BP90	PHAVU_006G077800g	Phaseolus vulgaris	MADS-box domain-containing protein	V7BP90_PHAVU	0.00133587	1.33397e-05	38.5927	21840.9	TRUE	TRUE	TRUE	TRUE	TRUE	TRUE	TRUE	TRUE	TRUE	TRUE	TRUE	TRUE	0	0	0	0	0	0	0	1	1	0	0	0	NaN	NaN	NaN	NaN	NaN	NaN	NaN	4889.33	11676.9	NaN	NaN	NaN
V7BN55	V7BN55	PHAVU_006G120100g	Phaseolus vulgaris	Desiccation-related protein PCC13-62	V7BN55_PHAVU	1.1291e-08	1.18212e-10	43.8894	33640.7	FALSE	FALSE	FALSE	FALSE	FALSE	FALSE	FALSE	FALSE	FALSE	FALSE	FALSE	FALSE	0	0	0	0	1	1	1	0	0	2	1	2	NaN	NaN	NaN	NaN	11287.3	29772.3	187409	NaN	NaN	416267	994.429	169016
V7BMV1	V7BMV1	PHAVU_006G110500g	Phaseolus vulgaris	Tubulin gamma chain	V7BMV1_PHAVU	0.031161	0.000304349	30.1115	53107.1	TRUE	TRUE	TRUE	TRUE	TRUE	TRUE	TRUE	TRUE	TRUE	TRUE	TRUE	TRUE	0	0	0	0	0	0	0	0	0	1	0	0	NaN	NaN	NaN	NaN	NaN	NaN	NaN	NaN	NaN	3643.8	NaN	NaN
V7BMI7	V7BMI7	PHAVU_006G104000g	Phaseolus vulgaris	F-box domain-containing protein	V7BMI7_PHAVU	3.79048e-07	3.91636e-09	42.8235	46143.6	TRUE	TRUE	TRUE	TRUE	TRUE	TRUE	TRUE	TRUE	TRUE	TRUE	TRUE	TRUE	1	1	1	1	1	1	1	1	1	1	0	1	349396	754302	377994	357963	212108	289572	737618	746362	1.01601e+06	2.32345e+06	NaN	1.10604e+06
V7BLG0	V7BLG0	PHAVU_007G276800g	Phaseolus vulgaris	Ribosomal protein L14e domain-containing protein	V7BLG0_PHAVU	5.03837e-32	2.11189e-33	54.3069	15385.2	TRUE	TRUE	TRUE	TRUE	TRUE	TRUE	TRUE	TRUE	TRUE	TRUE	TRUE	TRUE	1	1	1	1	0	1	1	1	1	1	0	1	36411.6	31995.8	16668.4	20814.4	NaN	16796.2	14136.2	12739.2	110272	26325.8	NaN	81439.2
V7BIW3	V7BIW3	PHAVU_007G197100g	Phaseolus vulgaris	AAA+ ATPase domain-containing protein	V7BIW3_PHAVU	2.6379e-44	1.92347e-44	57.8649	47442.1	FALSE	FALSE	FALSE	FALSE	FALSE	FALSE	FALSE	FALSE	FALSE	FALSE	FALSE	FALSE	8	7	7	7	6	6	4	6	7	6	4	7	578646	677728	585731	418464	267518	365836	592359	491562	593484	14407183	11636.5	3.68872e+06
V7BIT4	V7BIT4	PHAVU_007G275900g	Phaseolus vulgaris	Albumin-2	V7BIT4_PHAVU	1.46116e-19	1.93311e-21	49.7617	25430.9	TRUE	TRUE	TRUE	TRUE	TRUE	TRUE	TRUE	TRUE	TRUE	TRUE	TRUE	TRUE	0	0	0	0	0	0	0	1	1	1	0	1	NaN	NaN	NaN	NaN	NaN	NaN	NaN	37755.6	30140.8	208346	NaN	55826
V7BHV6	V7BHV6	PHAVU_007G210300g	Phaseolus vulgaris	Pectinesterase	V7BHV6_PHAVU	0.00017526	1.76826e-06	40.334	62191.2	TRUE	TRUE	TRUE	TRUE	TRUE	TRUE	TRUE	TRUE	TRUE	TRUE	TRUE	TRUE	1	1	1	1	1	1	0	1	1	0	0	0	17861.4	29424	26665.5	10815.1	23622.4	18453.6	NaN	62640.1	30774.7	NaN	NaN	NaN
V7BH47	V7BH47	PHAVU_001G164200g	Phaseolus vulgaris	60S ribosomal protein L23	V7BH47_PHAVU	0.00763791	7.53564e-05	34.8909	14996.8	TRUE	TRUE	TRUE	TRUE	TRUE	TRUE	TRUE	TRUE	TRUE	TRUE	TRUE	TRUE	0	0	0	0	0	0	0	0	0	0	0	1	NaN	NaN	NaN	NaN	NaN	NaN	NaN	NaN	NaN	NaN	NaN	2538.82
V7BGU9;V7C8R2	V7BGU9;V7C8R2	PHAVU_001G215400g;PHAVU_003G061400g	Phaseolus vulgaris	ADP-ribosylation factor	V7BGU9_PHAVU;V7C8R2_PHAVU	2.89032e-21	4.11727e-23	50.4696	20679.72;20693.74	FALSE	FALSE	FALSE	FALSE	FALSE	FALSE	FALSE	FALSE	FALSE	FALSE	FALSE	FALSE	6	7	7	6	7	7	5	7	5	5	1	6	5.75489e+06	3.04208e+06	2.80413e+06	2.69042e+06	761669	1.35605e+06	3.0753e+06	1.18819e+06	729446	2.183e+06	2164.23	636049
V7BGS0	V7BGS0	PHAVU_007G206700g	Phaseolus vulgaris	glutamate--tRNA ligase	V7BGS0_PHAVU	7.56487e-11	8.12678e-13	45.3182	83277.1	TRUE	TRUE	TRUE	TRUE	TRUE	TRUE	TRUE	TRUE	TRUE	TRUE	TRUE	TRUE	1	0	0	1	0	0	1	0	0	1	1	1	265143	NaN	NaN	459689	NaN	NaN	1.14248e+06	NaN	NaN	17844920	59225.9	8380882
V7BGE1	V7BGE1	PHAVU_007G192800g	Phaseolus vulgaris	Cupin type-1 domain-containing protein	V7BGE1_PHAVU	2.26525e-19	2.97612e-21	49.6802	70802.5	FALSE	FALSE	FALSE	FALSE	FALSE	FALSE	FALSE	FALSE	FALSE	FALSE	FALSE	FALSE	0	0	0	6	4	3	9	2	4	6	0	5	NaN	NaN	NaN	131053	14490.7	30204.2	677467	58320.2	136453	480054	NaN	253150
V7BG17;V7CX13	V7BG17;V7CX13	PHAVU_007G163700g;PHAVU_001G174900g	Phaseolus vulgaris	40S ribosomal protein S23	V7BG17_PHAVU;V7CX13_PHAVU	2.9354e-14	3.33568e-16	47.2698	21360.14;15748.48	FALSE	FALSE	FALSE	FALSE	FALSE	FALSE	FALSE	FALSE	FALSE	FALSE	FALSE	FALSE	3	4	3	2	3	4	1	3	2	0	2	4	67450.7	267135	455971	214040	573538	310536	81203.2	845278	837887	NaN	25926	210967
V7BFT4	V7BFT4	PHAVU_007G180800g	Phaseolus vulgaris	Uncharacterized protein	V7BFT4_PHAVU	5.56215e-15	6.42069e-17	47.6414	38845.5	TRUE	TRUE	TRUE	TRUE	TRUE	TRUE	TRUE	TRUE	TRUE	TRUE	TRUE	TRUE	0	1	1	1	0	1	0	1	1	1	0	1	NaN	36019.2	47360.3	17876.6	NaN	37919.4	NaN	120948	184073	158431	NaN	223294
V7BFQ4	V7BFQ4	PHAVU_007G092500g	Phaseolus vulgaris	Elongation factor 1-alpha	V7BFQ4_PHAVU	1.59503e-17	1.9626e-19	48.8625	49409.2	FALSE	FALSE	FALSE	FALSE	FALSE	FALSE	FALSE	FALSE	FALSE	FALSE	FALSE	FALSE	2	2	2	2	1	2	2	1	2	2	0	0	119692	58469.8	53694.2	188133	40925.8	50702.4	485766	7761.06	350986	145750	NaN	NaN
V7BFM8	V7BFM8	PHAVU_007G152000g	Phaseolus vulgaris	Phosphatidylinositol 4-phosphate 5-kinase	V7BFM8_PHAVU	0.0124604	0.000122435	33.3785	92144.8	TRUE	TRUE	TRUE	TRUE	TRUE	TRUE	TRUE	TRUE	TRUE	TRUE	TRUE	TRUE	0	0	0	0	0	0	0	0	0	0	0	0	NaN	NaN	NaN	NaN	NaN	NaN	NaN	NaN	NaN	NaN	NaN	NaN
V7BFL3	V7BFL3	PHAVU_007G173600g	Phaseolus vulgaris	Cupin type-1 domain-containing protein	V7BFL3_PHAVU	5.7542e-18	7.19146e-20	49.0632	57273.9	FALSE	FALSE	FALSE	FALSE	FALSE	FALSE	FALSE	FALSE	FALSE	FALSE	FALSE	FALSE	0	2	0	3	4	0	6	5	4	6	0	4	NaN	18082	NaN	56046.9	57835.7	NaN	337234	385983	431592	1.07615e+06	NaN	245254
V7BFL2;V7BFL4	V7BFL2;V7BFL4	PHAVU_007G0597001g;PHAVU_007G060000g	Phaseolus vulgaris	Cupin type-1 domain-containing protein (Fragment);Cupin type-1 domain-containing protein	V7BFL2_PHAVU;V7BFL4_PHAVU	5.41948e-18	6.77799e-20	49.0749	41297.37;41704.07	TRUE	TRUE	TRUE	TRUE	TRUE	TRUE	TRUE	TRUE	TRUE	TRUE	TRUE	TRUE	1	1	1	1	1	1	1	1	1	1	1	1	36486.9	15959.8	16973	278517	14535.2	35219	1.2072e+06	85755.6	93232.4	9210389	5766.59	2.60086e+06
V7BFG6;V7BI60	V7BFG6;V7BI60	PHAVU_007G169800g	Phaseolus vulgaris	CUE domain-containing protein	V7BFG6_PHAVU;V7BI60_PHAVU	5.92575e-06	6.06614e-08	41.8883	68223.31;74445.92	TRUE	TRUE	TRUE	TRUE	TRUE	TRUE	TRUE	TRUE	TRUE	TRUE	TRUE	TRUE	1	1	1	1	1	1	1	1	0	0	0	0	81917.3	161850	154076	90414.4	64543.7	115854	162702	332076	NaN	NaN	NaN	NaN
V7BF08;V7BFT8	V7BF08;V7BFT8	PHAVU_007G157200g	Phaseolus vulgaris	Uncharacterized protein	V7BF08_PHAVU;V7BFT8_PHAVU	2.9938e-13	3.34183e-15	46.7292	67351.32;71185.68	FALSE	FALSE	FALSE	FALSE	FALSE	FALSE	FALSE	FALSE	FALSE	FALSE	FALSE	FALSE	2	3	3	2	3	3	2	3	3	2	0	2	126681	211639	486007	61918.8	287892	195933	217217	425617	554850	68780.1	NaN	37308.3
V7BEB2	V7BEB2	PHAVU_007G114900g	Phaseolus vulgaris	T-complex protein 1 subunit gamma (Fragment)	V7BEB2_PHAVU	2.38151e-13	2.6626e-15	46.7837	58046.1	FALSE	FALSE	FALSE	FALSE	FALSE	FALSE	FALSE	FALSE	FALSE	FALSE	FALSE	FALSE	2	2	2	2	2	2	1	2	2	1	0	1	405423	803747	827636	384650	535742	518289	79396.1	754407	816400	23276.5	NaN	374512
V7BE07	V7BE07	PHAVU_007G103500g	Phaseolus vulgaris	CCHC-type domain-containing protein	V7BE07_PHAVU	5.78943e-05	5.87163e-07	40.9294	24133	TRUE	TRUE	TRUE	TRUE	TRUE	TRUE	TRUE	TRUE	TRUE	TRUE	TRUE	TRUE	1	0	0	1	0	0	0	0	0	0	0	0	21505.9	NaN	NaN	8018.29	NaN	NaN	NaN	NaN	NaN	NaN	NaN	NaN
V7BD56	V7BD56	PHAVU_007G098600g	Phaseolus vulgaris	Ras-related protein RABF1	V7BD56_PHAVU	2.34547e-20	3.20357e-22	50.0963	21850.6	TRUE	TRUE	TRUE	TRUE	TRUE	TRUE	TRUE	TRUE	TRUE	TRUE	TRUE	TRUE	1	1	1	1	1	1	1	1	1	1	0	1	4.88695e+06	2.02237e+06	1.73147e+06	4.15733e+06	870209	1.13021e+06	5561391	1.16417e+06	1.1358e+06	638948	NaN	213708
V7BBR4	V7BBR4	PHAVU_007G057900g	Phaseolus vulgaris	SMP domain-containing protein	V7BBR4_PHAVU	1.8491e-27	4.1078e-29	52.7887	26165	FALSE	FALSE	FALSE	FALSE	FALSE	FALSE	FALSE	FALSE	FALSE	FALSE	FALSE	FALSE	2	4	4	2	4	4	5	5	7	0	2	7	18086	108224	138842	138277	257928	177610	505797	948714	1047181	NaN	1622.96	319485
V7BB04	V7BB04	PHAVU_007G014700g	Phaseolus vulgaris	Dihydroorotate dehydrogenase (quinone), mitochondrial	V7BB04_PHAVU	0.00292736	2.90702e-05	37.2697	48314.5	TRUE	TRUE	TRUE	TRUE	TRUE	TRUE	TRUE	TRUE	TRUE	TRUE	TRUE	TRUE	0	0	0	0	0	0	0	0	0	1	0	0	NaN	NaN	NaN	NaN	NaN	NaN	NaN	NaN	NaN	173478	NaN	NaN
V7BAZ0	V7BAZ0	PHAVU_007G034800g	Phaseolus vulgaris	ATP synthase subunit beta	V7BAZ0_PHAVU	1.20119e-20	1.6614e-22	50.2167	59734	FALSE	FALSE	FALSE	FALSE	FALSE	FALSE	FALSE	FALSE	FALSE	FALSE	FALSE	FALSE	7	6	8	8	6	8	7	8	7	7	0	8	6.87692e+06	32731958	21467906	13146379	18909330	17813054	31442478	29892008	8560950	21525166	NaN	20244654
V7BAE0	V7BAE0	PHAVU_007G022200g	Phaseolus vulgaris	Tubulin-specific chaperone D C-terminal domain-containing protein	V7BAE0_PHAVU	1.58635e-16	1.9021e-18	48.398	141120	TRUE	TRUE	TRUE	TRUE	TRUE	TRUE	TRUE	TRUE	TRUE	TRUE	TRUE	TRUE	0	1	1	1	1	1	1	1	1	0	0	0	NaN	40025.3	20515.2	374087	59982	32664.9	549683	43450.3	184164	NaN	NaN	NaN
V7BAC3	V7BAC3	PHAVU_008G227900g	Phaseolus vulgaris	SHSP domain-containing protein	V7BAC3_PHAVU	3.24352e-08	3.38269e-10	43.5761	17782	FALSE	FALSE	FALSE	FALSE	FALSE	FALSE	FALSE	FALSE	FALSE	FALSE	FALSE	FALSE	0	1	0	0	0	0	2	3	3	1	1	2	NaN	8198.92	NaN	NaN	NaN	NaN	75310.7	158660	275603	109028	631.016	116591
V7BAB6	V7BAB6	PHAVU_007G020300g	Phaseolus vulgaris	Uncharacterized protein	V7BAB6_PHAVU	9.25314e-15	1.06375e-16	47.529	116908	TRUE	TRUE	TRUE	TRUE	TRUE	TRUE	TRUE	TRUE	TRUE	TRUE	TRUE	TRUE	1	1	1	1	0	1	1	1	1	1	1	1	107611	92310.6	39346.4	98545.7	NaN	75324	149361	134663	178299	183149	785.44	123227
V7B8T2;V7CCM9;V7CF46;V7CPW0	V7B8T2;V7CCM9;V7CF46;V7CPW0	PHAVU_008G181800g;PHAVU_003G241500g;PHAVU_003G241500g;PHAVU_002G296500g	Phaseolus vulgaris	Kinesin motor domain-containing protein	V7B8T2_PHAVU;V7CCM9_PHAVU;V7CF46_PHAVU;V7CPW0_PHAVU	3.46874e-08	3.61704e-10	43.5561	144090.07;117159.18;116903.86;142872.94	TRUE	TRUE	TRUE	TRUE	TRUE	TRUE	TRUE	TRUE	TRUE	TRUE	TRUE	TRUE	0	1	1	1	0	1	1	1	1	1	0	1	NaN	6315.01	9743.06	21247.8	NaN	11662.9	20042.9	19184.7	22197.9	68344.6	NaN	28552.3
V7B8A1	V7B8A1	PHAVU_008G255000g	Phaseolus vulgaris	Uncharacterized protein	V7B8A1_PHAVU	9.67882e-07	9.97376e-09	42.5207	28341.2	TRUE	TRUE	TRUE	TRUE	TRUE	TRUE	TRUE	TRUE	TRUE	TRUE	TRUE	TRUE	0	0	0	0	0	0	0	1	1	1	0	0	NaN	NaN	NaN	NaN	NaN	NaN	NaN	7855.62	5196.82	3146.83	NaN	NaN
V7B7P9	V7B7P9	PHAVU_008G230500g	Phaseolus vulgaris	histone acetyltransferase	V7B7P9_PHAVU	1.98217e-05	2.01703e-07	41.4121	53559.7	TRUE	TRUE	TRUE	TRUE	TRUE	TRUE	TRUE	TRUE	TRUE	TRUE	TRUE	TRUE	0	0	0	1	0	0	0	0	0	0	0	0	NaN	NaN	NaN	39871.7	NaN	NaN	NaN	NaN	NaN	NaN	NaN	NaN
V7B7N9	V7B7N9	PHAVU_008G229600g	Phaseolus vulgaris	Uncharacterized protein	V7B7N9_PHAVU	2.47443e-18	3.13105e-20	49.227	24115.1	FALSE	FALSE	FALSE	FALSE	FALSE	FALSE	FALSE	FALSE	FALSE	FALSE	FALSE	FALSE	2	2	2	2	2	2	2	2	2	1	0	2	479239	454667	409735	627883	316717	290828	1908162	410310	428316	169381	NaN	97292.5
V7B7M6	V7B7M6	PHAVU_008G208800g	Phaseolus vulgaris	T-complex protein 1 subunit eta	V7B7M6_PHAVU	3.46501e-10	3.68955e-12	44.8966	60228.9	TRUE	TRUE	TRUE	TRUE	TRUE	TRUE	TRUE	TRUE	TRUE	TRUE	TRUE	TRUE	0	0	0	0	1	0	0	0	1	0	0	0	NaN	NaN	NaN	NaN	6097.27	NaN	NaN	NaN	6947.38	NaN	NaN	NaN
V7B7E7;V7CJY7;V7CVT9	V7B7E7;V7CJY7;V7CVT9	PHAVU_008G141800g;PHAVU_002G051100g;PHAVU_001G139900g	Phaseolus vulgaris	Ribosomal protein S10 domain-containing protein	V7B7E7_PHAVU;V7CJY7_PHAVU;V7CVT9_PHAVU	6.28173e-30	1.92522e-31	53.6264	13706.99;13697.98;13737.02	FALSE	FALSE	FALSE	FALSE	FALSE	FALSE	FALSE	FALSE	FALSE	FALSE	FALSE	FALSE	2	2	2	2	2	2	2	2	2	2	2	2	28066.1	107851	198755	131256	154313	255653	959141	208959	259928	14015410	9988.65	2660197
V7B774	V7B774	PHAVU_008G221000g	Phaseolus vulgaris	40S ribosomal protein S4	V7B774_PHAVU	9.33616e-22	1.35756e-23	50.6671	29791.8	FALSE	FALSE	FALSE	FALSE	FALSE	FALSE	FALSE	FALSE	FALSE	FALSE	FALSE	FALSE	1	2	2	1	2	2	1	2	2	1	1	1	2.94635e+06	3830244	2200142	4586692	1.22749e+06	3.4312e+06	14462542	9332382	9556864	178464160	227646	69336032
V7B5W7	V7B5W7	PHAVU_008G096400g	Phaseolus vulgaris	Uncharacterized protein	V7B5W7_PHAVU	1.04456e-16	1.25851e-18	48.4838	12183.4	FALSE	FALSE	FALSE	FALSE	FALSE	FALSE	FALSE	FALSE	FALSE	FALSE	FALSE	FALSE	0	0	0	0	1	0	0	2	2	0	0	1	NaN	NaN	NaN	NaN	1408	NaN	NaN	10851.4	21077.7	NaN	NaN	3910.42
V7B448	V7B448	PHAVU_008G130900g	Phaseolus vulgaris	Uncharacterized protein	V7B448_PHAVU	0.000376575	3.78521e-06	39.8253	58320.3	TRUE	TRUE	TRUE	TRUE	TRUE	TRUE	TRUE	TRUE	TRUE	TRUE	TRUE	TRUE	0	0	0	0	0	0	0	0	0	0	0	0	NaN	NaN	NaN	NaN	NaN	NaN	NaN	NaN	NaN	NaN	NaN	NaN
V7B3C0	V7B3C0	PHAVU_009G252600g	Phaseolus vulgaris	Cytochrome c oxidase subunit 2	V7B3C0_PHAVU	1.69147e-10	1.80989e-12	45.097	43023.4	TRUE	TRUE	TRUE	TRUE	TRUE	TRUE	TRUE	TRUE	TRUE	TRUE	TRUE	TRUE	1	1	1	1	0	1	1	1	1	1	0	1	1.34092e+06	251700	198613	10346808	NaN	628886	5695186	282267	476989	700598	NaN	327352
V7B283	V7B283	PHAVU_008G047300g	Phaseolus vulgaris	Hyaluronan/mRNA-binding protein domain-containing protein	V7B283_PHAVU	2.27553e-07	2.35736e-09	42.9837	39273.8	TRUE	TRUE	TRUE	TRUE	TRUE	TRUE	TRUE	TRUE	TRUE	TRUE	TRUE	TRUE	0	0	0	0	0	0	0	1	1	0	0	0	NaN	NaN	NaN	NaN	NaN	NaN	NaN	4395.42	5913.37	NaN	NaN	NaN
V7B1Y0;V7B233;V7B2S4;V7B2S9;V7B4T7	V7B1Y0;V7B233;V7B2S4;V7B2S9;V7B4T7	PHAVU_008G069600g;PHAVU_008G066700g;PHAVU_008G066800g;PHAVU_008G067200g;PHAVU_008G066600g	Phaseolus vulgaris	Uncharacterized protein;Disease resistance RPP13-like protein 4;Uncharacterized protein;Disease resistance RPP13-like protein 4;Disease resistance RPP13-like protein 4	V7B1Y0_PHAVU;V7B233_PHAVU;V7B2S4_PHAVU;V7B2S9_PHAVU;V7B4T7_PHAVU	0.010828	0.0001065	33.833	64033.17;62191.03;54072.71;66944.68;56125.39	TRUE	TRUE	TRUE	TRUE	TRUE	TRUE	TRUE	TRUE	TRUE	TRUE	TRUE	TRUE	1	1	0	0	0	1	0	1	0	1	0	0	532932	731285	NaN	NaN	NaN	867751	NaN	3.48706e+06	NaN	3700288	NaN	NaN
V7B1T6	V7B1T6	PHAVU_009G241200g	Phaseolus vulgaris	Eukaryotic initiation factor 4A-3	V7B1T6_PHAVU	0.00441937	4.37499e-05	36.3422	45959.9	TRUE	TRUE	TRUE	TRUE	TRUE	TRUE	TRUE	TRUE	TRUE	TRUE	TRUE	TRUE	1	1	0	0	0	0	0	1	1	0	0	0	95518.8	22543.9	NaN	NaN	NaN	NaN	NaN	25949.7	46698	NaN	NaN	NaN
V7B1T5	V7B1T5	PHAVU_009G208000g	Phaseolus vulgaris	Plasma membrane ATPase	V7B1T5_PHAVU	2.22121e-10	2.37128e-12	45.0212	93516.2	TRUE	TRUE	TRUE	TRUE	TRUE	TRUE	TRUE	TRUE	TRUE	TRUE	TRUE	TRUE	1	1	1	1	0	1	0	0	0	0	0	0	121057	16852.6	18497.4	59534.2	NaN	9191.61	NaN	NaN	NaN	NaN	NaN	NaN
V7B0N8	V7B0N8	PHAVU_009G175800g	Phaseolus vulgaris	Vesicle-fusing ATPase	V7B0N8_PHAVU	4.57572e-22	6.76882e-24	50.7903	90868.3	FALSE	FALSE	FALSE	FALSE	FALSE	FALSE	FALSE	FALSE	FALSE	FALSE	FALSE	FALSE	7	7	8	7	7	7	7	7	6	7	1	8	8828700	14033486	10622325	4562553	2.9441e+06	4.11548e+06	3300919	6.04221e+06	6586422	6754209	25110.4	4110708
V7B0C8	V7B0C8	PHAVU_009G1684001g	Phaseolus vulgaris	Glyceraldehyde 3-phosphate dehydrogenase catalytic domain-containing protein (Fragment)	V7B0C8_PHAVU	1.63965e-13	1.83788e-15	46.872	19898.8	TRUE	TRUE	TRUE	TRUE	TRUE	TRUE	TRUE	TRUE	TRUE	TRUE	TRUE	TRUE	1	1	1	1	1	1	1	1	1	1	1	1	526421	437587	246836	359772	181469	176777	210664	170705	151073	276575	579.561	142915
V7B080;V7C0G7;V7CW28	V7B080;V7C0G7;V7CW28	PHAVU_008G011000g;PHAVU_004G001000g;PHAVU_001G142500g	Phaseolus vulgaris	Actin	V7B080_PHAVU;V7C0G7_PHAVU;V7CW28_PHAVU	3.92078e-20	5.30757e-22	50.0031	41772.76;41688.74;41682.73	TRUE	TRUE	TRUE	TRUE	TRUE	TRUE	TRUE	TRUE	TRUE	TRUE	TRUE	TRUE	1	1	0	1	0	0	1	0	1	0	0	1	86786.4	44748.3	NaN	70015.8	NaN	NaN	49569.4	NaN	358255	NaN	NaN	127902
V7B002	V7B002	PHAVU_008G011300g	Phaseolus vulgaris	Uncharacterized protein (Fragment)	V7B002_PHAVU	6.75509e-18	8.41681e-20	49.0318	66051.3	TRUE	TRUE	TRUE	TRUE	TRUE	TRUE	TRUE	TRUE	TRUE	TRUE	TRUE	TRUE	1	1	1	1	1	1	0	1	1	1	0	1	200404	218287	180700	136133	123565	209659	NaN	259462	327209	316358	NaN	133779
V7AZA2	V7AZA2	PHAVU_009G1685001g	Phaseolus vulgaris	Glyceraldehyde 3-phosphate dehydrogenase catalytic domain-containing protein (Fragment)	V7AZA2_PHAVU	9.70868e-12	1.05693e-13	45.864	23425.8	FALSE	FALSE	FALSE	FALSE	FALSE	FALSE	FALSE	FALSE	FALSE	FALSE	FALSE	FALSE	0	1	2	3	0	3	2	2	2	2	0	3	NaN	168111	270014	465421	NaN	309992	216795	283409	372189	2.38842e+06	NaN	754454
V7AXG5;V7B174	V7AXG5;V7B174	PHAVU_009G172300g;PHAVU_009G188600g	Phaseolus vulgaris	S4 RNA-binding domain-containing protein	V7AXG5_PHAVU;V7B174_PHAVU	3.44634e-18	4.34126e-20	49.163	23048.58;23064.58	FALSE	FALSE	FALSE	FALSE	FALSE	FALSE	FALSE	FALSE	FALSE	FALSE	FALSE	FALSE	2	2	2	2	1	2	2	2	2	2	0	2	249361	239002	69045.3	137874	41275.6	77907.6	264291	284556	222410	1520360	NaN	987500
V7AX24;V7CV79	V7AX24;V7CV79	PHAVU_009G161800g;PHAVU_001G057200g	Phaseolus vulgaris	Fibrillarin	V7AX24_PHAVU;V7CV79_PHAVU	3.58913e-16	4.25757e-18	48.2286	33068.61;33809.34	TRUE	TRUE	TRUE	TRUE	TRUE	TRUE	TRUE	TRUE	TRUE	TRUE	TRUE	TRUE	1	1	1	1	1	1	1	1	1	1	0	1	2.77055e+06	3.47034e+06	2.0154e+06	2.28408e+06	971281	1.03775e+06	4538063	4751376	3560710	3.14064e+06	NaN	2.2365e+06
V7AWN2	V7AWN2	PHAVU_009G172200g	Phaseolus vulgaris	Cytochrome P450	V7AWN2_PHAVU	3.71966e-05	3.77849e-07	41.1373	58561.7	TRUE	TRUE	TRUE	TRUE	TRUE	TRUE	TRUE	TRUE	TRUE	TRUE	TRUE	TRUE	0	0	0	0	0	0	0	1	1	0	0	0	NaN	NaN	NaN	NaN	NaN	NaN	NaN	13626.1	10124.6	NaN	NaN	NaN
V7AWM4	V7AWM4	PHAVU_009G177000g	Phaseolus vulgaris	Glutaredoxin domain-containing protein	V7AWM4_PHAVU	3.73909e-16	4.43321e-18	48.22	13535.5	TRUE	TRUE	TRUE	TRUE	TRUE	TRUE	TRUE	TRUE	TRUE	TRUE	TRUE	TRUE	0	0	1	0	0	1	0	1	1	0	0	0	NaN	NaN	2533.14	NaN	NaN	4019.39	NaN	24315.9	27601.5	NaN	NaN	NaN
V7AVP7	V7AVP7	PHAVU_009G143400g	Phaseolus vulgaris	14-3-3 domain-containing protein	V7AVP7_PHAVU	0.00323708	3.21275e-05	37.0567	28197.9	TRUE	TRUE	TRUE	TRUE	TRUE	TRUE	TRUE	TRUE	TRUE	TRUE	TRUE	TRUE	1	0	0	1	0	0	0	1	0	0	0	0	73519.7	NaN	NaN	39459.9	NaN	NaN	NaN	12206.2	NaN	NaN	NaN	NaN
V7AV44	V7AV44	PHAVU_009G135100g	Phaseolus vulgaris	Vacuolar protein sorting-associated protein 45 homolog	V7AV44_PHAVU	2.75641e-11	2.97898e-13	45.59	65017.4	TRUE	TRUE	TRUE	TRUE	TRUE	TRUE	TRUE	TRUE	TRUE	TRUE	TRUE	TRUE	1	1	1	1	1	1	1	1	1	1	0	1	305571	275955	187406	183399	146500	89509.1	283529	188754	194940	129506	NaN	52127.6
V7AV18	V7AV18	PHAVU_009G126800g	Phaseolus vulgaris	Protein disulfide-isomerase	V7AV18_PHAVU	4.88938e-09	5.1413e-11	44.1354	57514.7	TRUE	TRUE	TRUE	TRUE	TRUE	TRUE	TRUE	TRUE	TRUE	TRUE	TRUE	TRUE	0	0	0	0	0	0	0	1	1	1	0	0	NaN	NaN	NaN	NaN	NaN	NaN	NaN	27909.1	30326.4	48545.5	NaN	NaN
V7ATZ7;V7CTG3	V7ATZ7;V7CTG3	PHAVU_009G017300g;PHAVU_001G004800g	Phaseolus vulgaris	Tubulin beta chain	V7ATZ7_PHAVU;V7CTG3_PHAVU	1.37497e-20	1.89689e-22	50.1925	50572.86;50462.74	FALSE	FALSE	FALSE	FALSE	FALSE	FALSE	FALSE	FALSE	FALSE	FALSE	FALSE	FALSE	1	1	2	1	2	2	0	2	1	1	1	0	34520.3	19466.7	121059	17732	44227.9	98433	NaN	194449	51404.5	24185.4	1100.06	NaN
V7ATB2;V7B2Y0	V7ATB2;V7B2Y0	PHAVU_009G076700g;PHAVU_008G011900g	Phaseolus vulgaris	Uncharacterized protein	V7ATB2_PHAVU;V7B2Y0_PHAVU	1.92995e-23	3.09506e-25	51.3251	61358.67;68993.81	FALSE	FALSE	FALSE	FALSE	FALSE	FALSE	FALSE	FALSE	FALSE	FALSE	FALSE	FALSE	5	5	4	5	5	5	5	5	5	5	4	5	158166512	198063440	189203968	146317152	202782656	193257904	268625632	468360064	537561984	213714144	1.89671e+06	114523224
V7AT88	V7AT88	PHAVU_010G161000g	Phaseolus vulgaris	V-type proton ATPase subunit D	V7AT88_PHAVU	2.28215e-09	2.40734e-11	44.3574	28555	TRUE	TRUE	TRUE	TRUE	TRUE	TRUE	TRUE	TRUE	TRUE	TRUE	TRUE	TRUE	0	0	1	1	1	1	1	1	1	1	0	1	NaN	NaN	29545.3	54918.2	24814.1	43043.8	89128.5	130303	93581.6	409955	NaN	180017
V7ARW1	V7ARW1	PHAVU_010G122200g	Phaseolus vulgaris	AAA+ ATPase domain-containing protein	V7ARW1_PHAVU	1.17135e-11	1.27242e-13	45.8152	47697	FALSE	FALSE	FALSE	FALSE	FALSE	FALSE	FALSE	FALSE	FALSE	FALSE	FALSE	FALSE	0	2	2	2	2	1	2	2	2	2	0	2	NaN	143634	127534	87776.9	59001.5	26078.4	111057	124467	254151	1.55694e+06	NaN	474121
V7ARR9	V7ARR9	PHAVU_010G086800g	Phaseolus vulgaris	D-isomer specific 2-hydroxyacid dehydrogenase NAD-binding domain-containing protein	V7ARR9_PHAVU	0.000953847	9.5412e-06	38.9967	11847	TRUE	TRUE	TRUE	TRUE	TRUE	TRUE	TRUE	TRUE	TRUE	TRUE	TRUE	TRUE	0	1	0	1	0	0	0	0	0	0	0	0	NaN	45761.1	NaN	122092	NaN	NaN	NaN	NaN	NaN	NaN	NaN	NaN
V7ARQ8;V7BR11;V7CQ92	V7ARQ8;V7BR11;V7CQ92	PHAVU_009G031400g;PHAVU_006G206300g;PHAVU_002G209700g	Phaseolus vulgaris	PPM-type phosphatase domain-containing protein	V7ARQ8_PHAVU;V7BR11_PHAVU;V7CQ92_PHAVU	1.03332e-23	1.68529e-25	51.4283	31094;30313.48;30638.5	TRUE	TRUE	TRUE	TRUE	TRUE	TRUE	TRUE	TRUE	TRUE	TRUE	TRUE	TRUE	1	1	1	0	1	1	0	0	0	0	0	0	8616.96	8631.82	27127.7	NaN	8643.64	19680.7	NaN	NaN	NaN	NaN	NaN	NaN
V7AQF1	V7AQF1	PHAVU_010G081000g	Phaseolus vulgaris	Ycf20-like protein	V7AQF1_PHAVU	3.50362e-13	3.90593e-15	46.6916	21203.8	TRUE	TRUE	TRUE	TRUE	TRUE	TRUE	TRUE	TRUE	TRUE	TRUE	TRUE	TRUE	1	1	1	1	1	1	1	1	1	1	1	1	474455	199175	447162	1142066	196419	300806	914321	205897	276667	6.27436e+06	11319.4	3007764
V7AQ13	V7AQ13	PHAVU_010G036600g	Phaseolus vulgaris	Polygalacturonase (Fragment)	V7AQ13_PHAVU	7.26468e-12	7.92717e-14	45.9389	32145.2	TRUE	TRUE	TRUE	TRUE	TRUE	TRUE	TRUE	TRUE	TRUE	TRUE	TRUE	TRUE	0	1	1	1	1	1	1	1	1	0	0	1	NaN	609406	645396	1.19838e+06	678690	641801	1.28874e+06	869926	931429	NaN	NaN	53322.5
V7ANJ8	V7ANJ8	PHAVU_010G104800g	Phaseolus vulgaris	Water stress and hypersensitive response domain-containing protein	V7ANJ8_PHAVU	3.55498e-09	3.7449e-11	44.2285	16685.3	FALSE	FALSE	FALSE	FALSE	FALSE	FALSE	FALSE	FALSE	FALSE	FALSE	FALSE	FALSE	0	0	0	0	0	0	0	0	1	2	0	2	NaN	NaN	NaN	NaN	NaN	NaN	NaN	NaN	4805.75	40839.3	NaN	35817.2
V7ANA4	V7ANA4	PHAVU_010G075000g	Phaseolus vulgaris	Uncharacterized protein	V7ANA4_PHAVU	1.66644e-12	1.8347e-14	46.3112	10838.8	FALSE	FALSE	FALSE	FALSE	FALSE	FALSE	FALSE	FALSE	FALSE	FALSE	FALSE	FALSE	0	0	0	0	1	0	1	2	1	1	0	0	NaN	NaN	NaN	NaN	5953.93	NaN	3583.29	27483	67063.3	2747.13	NaN	NaN
V7AN08	V7AN08	PHAVU_010G086600g	Phaseolus vulgaris	Protein kinase domain-containing protein	V7AN08_PHAVU	1.15818e-18	1.4824e-20	49.3726	71337.3	TRUE	TRUE	TRUE	TRUE	TRUE	TRUE	TRUE	TRUE	TRUE	TRUE	TRUE	TRUE	1	1	1	0	1	1	0	1	1	0	0	0	37537.5	137446	84082.4	NaN	46162.6	56975.2	NaN	132141	184115	NaN	NaN	NaN
V7AMU7;V7AQR3	V7AMU7;V7AQR3	PHAVU_010G090000g;PHAVU_010G090100g	Phaseolus vulgaris	C2 domain-containing protein	V7AMU7_PHAVU;V7AQR3_PHAVU	1.99577e-08	2.08482e-10	43.7208	20107.28;19708.89	TRUE	TRUE	TRUE	TRUE	TRUE	TRUE	TRUE	TRUE	TRUE	TRUE	TRUE	TRUE	1	0	0	0	0	1	0	1	0	0	1	1	15586.8	NaN	NaN	NaN	NaN	8323.5	NaN	20296.2	NaN	NaN	512.59	49040.5
V7AML9	V7AML9	PHAVU_010G082900g	Phaseolus vulgaris	Ribosomal protein S13/S15 N-terminal domain-containing protein	V7AML9_PHAVU	2.6863e-18	3.39302e-20	49.2112	17151.2	FALSE	FALSE	FALSE	FALSE	FALSE	FALSE	FALSE	FALSE	FALSE	FALSE	FALSE	FALSE	6	6	6	5	6	6	4	6	6	4	3	6	25378364	36604848	30737596	27041164	18640020	27465160	67868600	68686608	87422056	233014976	3002996	128754808
V7AM50	V7AM50	PHAVU_010G005800g	Phaseolus vulgaris	Uncharacterized protein	V7AM50_PHAVU	4.20779e-16	4.98132e-18	48.1953	40549.1	TRUE	TRUE	TRUE	TRUE	TRUE	TRUE	TRUE	TRUE	TRUE	TRUE	TRUE	TRUE	0	1	0	0	0	0	0	1	1	0	0	0	NaN	1464.84	NaN	NaN	NaN	NaN	NaN	6980.36	3846.38	NaN	NaN	NaN
V7ALD7;V7AM42	V7ALD7;V7AM42	PHAVU_010G038400g	Phaseolus vulgaris	glutamate--tRNA ligase;tRNA-synt_1c domain-containing protein	V7ALD7_PHAVU;V7AM42_PHAVU	0.00191024	1.90398e-05	38.0647	62526.31;44521.01	TRUE	TRUE	TRUE	TRUE	TRUE	TRUE	TRUE	TRUE	TRUE	TRUE	TRUE	TRUE	1	1	0	0	0	0	0	0	1	0	0	0	7833.74	14149.7	NaN	NaN	NaN	NaN	NaN	NaN	47090.5	NaN	NaN	NaN
V7ALD2	V7ALD2	PHAVU_011G139800g	Phaseolus vulgaris	Uncharacterized protein	V7ALD2_PHAVU	1.4487e-08	1.51515e-10	43.8157	137005	TRUE	TRUE	TRUE	TRUE	TRUE	TRUE	TRUE	TRUE	TRUE	TRUE	TRUE	TRUE	1	1	0	1	0	0	0	0	0	0	0	0	35855	38501.8	NaN	38053	NaN	NaN	NaN	NaN	NaN	NaN	NaN	NaN
V7AL93	V7AL93	PHAVU_011G135600g	Phaseolus vulgaris	Seed biotin-containing protein SBP65	V7AL93_PHAVU	7.69861e-22	1.12529e-23	50.7005	51376.4	TRUE	TRUE	TRUE	TRUE	TRUE	TRUE	TRUE	TRUE	TRUE	TRUE	TRUE	TRUE	0	0	0	0	0	0	1	0	0	0	0	0	NaN	NaN	NaN	NaN	NaN	NaN	10845.8	NaN	NaN	NaN	NaN	NaN
V7AL57	V7AL57	PHAVU_010G031700g	Phaseolus vulgaris	Gamma-tubulin complex component	V7AL57_PHAVU	0.0060255	5.95153e-05	35.5507	75085.6	TRUE	TRUE	TRUE	TRUE	TRUE	TRUE	TRUE	TRUE	TRUE	TRUE	TRUE	TRUE	0	1	1	0	0	0	0	0	0	1	0	0	NaN	96532.1	108863	NaN	NaN	NaN	NaN	NaN	NaN	128304	NaN	NaN
V7AKS7	V7AKS7	PHAVU_010G0231001g	Phaseolus vulgaris	NB-ARC domain-containing protein (Fragment)	V7AKS7_PHAVU	1.65371e-06	1.69935e-08	42.3413	23794.3	TRUE	TRUE	TRUE	TRUE	TRUE	TRUE	TRUE	TRUE	TRUE	TRUE	TRUE	TRUE	1	1	1	1	1	1	1	1	1	1	0	1	545822	245107	153155	627958	232918	153020	736949	408356	266927	301578	NaN	83815.2
V7AIW7	V7AIW7	PHAVU_011G063300g	Phaseolus vulgaris	GRAS domain-containing protein	V7AIW7_PHAVU	2.2181e-15	2.57832e-17	47.8417	84535.9	TRUE	TRUE	TRUE	TRUE	TRUE	TRUE	TRUE	TRUE	TRUE	TRUE	TRUE	TRUE	1	1	1	1	1	1	0	1	1	0	0	1	13405.3	25203.6	29234.4	37373	59612.2	36318.6	NaN	27644.2	36882.6	NaN	NaN	6323.29
V7AIK5	V7AIK5	PHAVU_011G179200g	Phaseolus vulgaris	ALA-interacting subunit	V7AIK5_PHAVU	9.87909e-06	1.0094e-07	41.6936	38581.6	TRUE	TRUE	TRUE	TRUE	TRUE	TRUE	TRUE	TRUE	TRUE	TRUE	TRUE	TRUE	0	0	0	1	0	1	0	0	0	0	0	0	NaN	NaN	NaN	57513.7	NaN	9067.22	NaN	NaN	NaN	NaN	NaN	NaN
V7AHY2	V7AHY2	PHAVU_011G033900g	Phaseolus vulgaris	Uncharacterized protein	V7AHY2_PHAVU	2.43545e-16	2.90083e-18	48.3093	18900.9	TRUE	TRUE	TRUE	TRUE	TRUE	TRUE	TRUE	TRUE	TRUE	TRUE	TRUE	TRUE	0	0	0	0	0	0	1	1	1	0	0	0	NaN	NaN	NaN	NaN	NaN	NaN	1126.86	1210.19	1336.28	NaN	NaN	NaN
V7AGN7	V7AGN7	PHAVU_011G124300g	Phaseolus vulgaris	26S proteasome non-ATPase regulatory subunit 2 homolog	V7AGN7_PHAVU	3.10177e-19	4.05157e-21	49.6215	97251.2	TRUE	TRUE	TRUE	TRUE	TRUE	TRUE	TRUE	TRUE	TRUE	TRUE	TRUE	TRUE	1	1	1	0	1	1	1	1	0	1	0	1	9600.84	8159.1	22353.5	NaN	8535.76	18594.1	4667.47	31231.3	NaN	76470.7	NaN	44830.6
V7AFE7	V7AFE7	PHAVU_011G024500g	Phaseolus vulgaris	Uncharacterized protein	V7AFE7_PHAVU	0.00840314	8.28129e-05	34.6118	153826	TRUE	TRUE	TRUE	TRUE	TRUE	TRUE	TRUE	TRUE	TRUE	TRUE	TRUE	TRUE	0	0	0	0	0	1	0	0	0	0	0	0	NaN	NaN	NaN	NaN	NaN	62760.7	NaN	NaN	NaN	NaN	NaN	NaN
V7AF17;V7AI73;V7AJ24;V7AJ33;V7BLB7	V7AF17;V7AI73;V7AJ24;V7AJ33;V7BLB7	PHAVU_011G069500g;PHAVU_011G164000g;PHAVU_011G163600g;PHAVU_011G164600g;PHAVU_001G169200g	Phaseolus vulgaris	Histone H4 (Fragment);Histone H4;Histone H4 (Fragment);Histone H4;Histone H4	V7AF17_PHAVU;V7AI73_PHAVU;V7AJ24_PHAVU;V7AJ33_PHAVU;V7BLB7_PHAVU	4.85591e-34	2.93789e-35	54.9379	20839.18;14048.47;11765.8;28115.76;11409.38	FALSE	FALSE	FALSE	FALSE	FALSE	FALSE	FALSE	FALSE	FALSE	FALSE	FALSE	FALSE	12	13	13	12	14	13	10	14	14	7	10	13	32070582	40284856	26731160	63899508	54506572	53246120	92700832	119891840	111080856	314410848	2346527	241763024
V7AEU7;V7BIE1	V7AEU7;V7BIE1	PHAVU_011G041000g;PHAVU_007G141700g	Phaseolus vulgaris	Coatomer subunit alpha	V7AEU7_PHAVU;V7BIE1_PHAVU	0.00507999	5.02117e-05	35.9965	136938.53;136804.55	TRUE	TRUE	TRUE	TRUE	TRUE	TRUE	TRUE	TRUE	TRUE	TRUE	TRUE	TRUE	0	0	0	0	0	0	1	0	0	0	0	0	NaN	NaN	NaN	NaN	NaN	NaN	24496.8	NaN	NaN	NaN	NaN	NaN
V7AES3;V7AES7;V7AFP0;V7AJ06;V7AJ12;V7BEQ4;V7BIH5;V7BIU9;V7BUT2	V7AES3;V7AES7;V7AFP0;V7AJ06;V7AJ12;V7BEQ4;V7BIH5;V7BIU9;V7BUT2	PHAVU_011G066200g;PHAVU_011G066600g;PHAVU_011G066400g;PHAVU_011G066100g;PHAVU_011G066500g;PHAVU_007G145200g;PHAVU_007G145100g;PHAVU_007G158200g;PHAVU_005G015300g	Phaseolus vulgaris	Histone H2B	V7AES3_PHAVU;V7AES7_PHAVU;V7AFP0_PHAVU;V7AJ06_PHAVU;V7AJ12_PHAVU;V7BEQ4_PHAVU;V7BIH5_PHAVU;V7BIU9_PHAVU;V7BUT2_PHAVU	4.48149e-06	4.59169e-08	41.9911	16135.9;16164.9;16121.88;16148.9;16135.9;15059.64;15298.95;15281.93;16206.98	TRUE	TRUE	TRUE	TRUE	TRUE	TRUE	TRUE	TRUE	TRUE	TRUE	TRUE	TRUE	0	0	0	0	1	0	0	1	1	0	0	0	NaN	NaN	NaN	NaN	9284.58	NaN	NaN	64246.5	142747	NaN	NaN	NaN
V7AE97;V7APV2	V7AE97;V7APV2	PHAVU_011G046100g;PHAVU_010G149200g	Phaseolus vulgaris	Ras-related protein Rab7	V7AE97_PHAVU;V7APV2_PHAVU	7.66861e-06	7.84226e-08	41.7912	23051.99;23238.33	TRUE	TRUE	TRUE	TRUE	TRUE	TRUE	TRUE	TRUE	TRUE	TRUE	TRUE	TRUE	1	1	1	1	0	1	1	0	1	1	1	1	3.22044e+06	2791162	2377967	3090173	NaN	1.71969e+06	2.97983e+06	NaN	1.52815e+06	433305	4344.7	270860
V7ACW7;V7CT59	V7ACW7;V7CT59	PHAVU_011G008300g;PHAVU_002G324000g	Phaseolus vulgaris	Small nuclear ribonucleoprotein Sm D2	V7ACW7_PHAVU;V7CT59_PHAVU	3.30723e-15	3.82845e-17	47.7551	12548.66;12478.61	TRUE	TRUE	TRUE	TRUE	TRUE	TRUE	TRUE	TRUE	TRUE	TRUE	TRUE	TRUE	1	1	1	1	1	1	1	1	0	1	0	1	210834	188743	163354	297345	159742	127944	384589	448193	NaN	737122	NaN	266126
T2DPE4	T2DPE4	PHAVU_008G016100g	Phaseolus vulgaris	Small nuclear ribonucleoprotein Sm D1	T2DPE4_PHAVU	0.00341521	3.3881e-05	36.9396	12651.9	TRUE	TRUE	TRUE	TRUE	TRUE	TRUE	TRUE	TRUE	TRUE	TRUE	TRUE	TRUE	0	0	0	0	0	0	0	0	1	0	0	0	NaN	NaN	NaN	NaN	NaN	NaN	NaN	NaN	25969.7	NaN	NaN	NaN
T2DMX9;V7BUR1	T2DMX9;V7BUR1	PHAVU_005G090300g;PHAVU_005G090400g	Phaseolus vulgaris	Histone H2A	T2DMX9_PHAVU;V7BUR1_PHAVU	1.62395e-06	1.66901e-08	42.3475	13994.1;13951.07	TRUE	TRUE	TRUE	TRUE	TRUE	TRUE	TRUE	TRUE	TRUE	TRUE	TRUE	TRUE	0	0	0	0	0	0	0	0	1	1	0	1	NaN	NaN	NaN	NaN	NaN	NaN	NaN	NaN	59743.6	28551.2	NaN	9185.44
T2DMW4;V7BR87	T2DMW4;V7BR87	PHAVU_007G157800g;PHAVU_006G132700g	Phaseolus vulgaris	Actin-depolymerizing factor;ADF-H domain-containing protein	T2DMW4_PHAVU;V7BR87_PHAVU	2.3678e-07	2.45222e-09	42.9713	16013.23;16111.26	TRUE	TRUE	TRUE	TRUE	TRUE	TRUE	TRUE	TRUE	TRUE	TRUE	TRUE	TRUE	0	1	1	0	1	0	0	0	0	0	0	0	NaN	45694.5	29294.5	NaN	13395.9	NaN	NaN	NaN	NaN	NaN	NaN	NaN
T2DLW1;T2DLX0;V7C2P9	T2DLW1;T2DLX0;V7C2P9	PHAVU_004G131900g;PHAVU_007G231200g;PHAVU_004G131800g	Phaseolus vulgaris	40S ribosomal protein S3-3-like protein;40S ribosomal protein S3-3-like protein;KH type-2 domain-containing protein	T2DLW1_PHAVU;T2DLX0_PHAVU;V7C2P9_PHAVU	1.29628e-19	1.71758e-21	49.7838	26724.15;26230.72;26699.18	TRUE	TRUE	TRUE	TRUE	TRUE	TRUE	TRUE	TRUE	TRUE	TRUE	TRUE	TRUE	0	1	0	1	0	0	0	1	1	0	0	1	NaN	71287.7	NaN	296796	NaN	NaN	NaN	187685	175284	NaN	NaN	526670
PITG_23273	transcript=PITG_23273-t26_1			gene=PITG_23273 | organism=Phytophthora_infestans_T30-4 | gene_product=Crinkler (CRN) family protein | transcript_product=Crinkler (CRN) family protein | location=DS028141:383342-385900(+) | protein_length=852 | sequence_SO=supercontig | SO=protein_coding_gene | is_pseudo=false		1.01199e-25	1.91561e-27	52.1722	95170.1	FALSE	FALSE	FALSE	FALSE	FALSE	FALSE	FALSE	FALSE	FALSE	FALSE	FALSE	FALSE	5	3	3	4	4	3	3	3	5	3	0	4	58182.5	64993.2	50043.2	33660.7	21278.5	44255.3	49869.2	61766.7	93624.3	83688.8	NaN	49230.7
PITG_23205	transcript=PITG_23205-t26_1			gene=PITG_23205 | organism=Phytophthora_infestans_T30-4 | gene_product=4-nitrophenylphosphatase, putative | transcript_product=4-nitrophenylphosphatase, putative | location=DS028457:26425-27932(+) | protein_length=303 | sequence_SO=supercontig | SO=protein_coding_gene | is_pseudo=false		1.53691e-33	8.45122e-35	54.7833	32949.5	FALSE	FALSE	FALSE	FALSE	FALSE	FALSE	FALSE	FALSE	FALSE	FALSE	FALSE	FALSE	11	11	11	12	11	12	10	10	10	6	3	9	1.68111e+06	1.72174e+06	1.62069e+06	904395	565223	759556	748411	612841	927480	878657	7995.9	574492
PITG_23204	transcript=PITG_23204-t26_1			gene=PITG_23204 | organism=Phytophthora_infestans_T30-4 | gene_product=ubiquitin-activating enzyme (E1), putative | transcript_product=ubiquitin-activating enzyme (E1), putative | location=DS028457:24821-26190(+) | protein_length=432 | sequence_SO=supercontig | SO=protein_coding_gene | is_pseudo=false		1.80201e-39	4.01723e-40	56.5395	47358.4	FALSE	FALSE	FALSE	FALSE	FALSE	FALSE	FALSE	FALSE	FALSE	FALSE	FALSE	FALSE	20	22	24	17	25	25	16	26	25	9	0	9	3.03877e+06	2624322	2055296	4.649e+06	2.29283e+06	2.34545e+06	8750028	6.18692e+06	8.18638e+06	908374	NaN	306734
PITG_23192	transcript=PITG_23192-t26_1			gene=PITG_23192 | organism=Phytophthora_infestans_T30-4 | gene_product=small nuclear ribonucleoprotein F, putative | transcript_product=small nuclear ribonucleoprotein F, putative | location=DS028303:123323-123715(+) | protein_length=98 | sequence_SO=supercontig | SO=protein_coding_gene | is_pseudo=false		1.7942e-20	2.46263e-22	50.1446	10771.4	FALSE	FALSE	FALSE	FALSE	FALSE	FALSE	FALSE	FALSE	FALSE	FALSE	FALSE	FALSE	4	4	4	4	3	4	6	4	5	6	2	6	2.6376e+06	4465125	2.94619e+06	3.26231e+06	1.31859e+06	2.45554e+06	4.95402e+06	5635415	6.70289e+06	6.81579e+06	48780.9	5.44508e+06
PITG_23191	transcript=PITG_23191-t26_1			gene=PITG_23191 | organism=Phytophthora_infestans_T30-4 | gene_product=conserved hypothetical protein | transcript_product=conserved hypothetical protein | location=DS028303:121941-123200(+) | protein_length=419 | sequence_SO=supercontig | SO=protein_coding_gene | is_pseudo=false		2.99414e-27	6.53336e-29	52.7157	48341.7	FALSE	FALSE	FALSE	FALSE	FALSE	FALSE	FALSE	FALSE	FALSE	FALSE	FALSE	FALSE	9	10	10	12	8	9	10	11	11	11	3	12	344407	406289	395307	354452	173716	297064	388982	421458	578492	1258600	4736.14	698256
PITG_23176	transcript=PITG_23176-t26_1			gene=PITG_23176 | organism=Phytophthora_infestans_T30-4 | gene_product=26S proteasome non-ATPase regulatory subunit, putative | transcript_product=26S proteasome non-ATPase regulatory subunit, putative | location=DS028258:217775-218512(-) | protein_length=221 | sequence_SO=supercontig | SO=protein_coding_gene | is_pseudo=false		8.23185e-19	1.05769e-20	49.4376	24275.5	FALSE	FALSE	FALSE	FALSE	FALSE	FALSE	FALSE	FALSE	FALSE	FALSE	FALSE	FALSE	6	8	7	3	4	4	2	5	4	2	0	4	232721	411774	297811	70847.4	66356.8	62769.7	29494.5	117105	72638.2	94967.3	NaN	86487.8
PITG_23175	transcript=PITG_23175-t26_1			gene=PITG_23175 | organism=Phytophthora_infestans_T30-4 | gene_product=Crinkler (CRN) family protein | transcript_product=Crinkler (CRN) family protein | location=DS028252:150500-151258(+) | protein_length=252 | sequence_SO=supercontig | SO=protein_coding_gene | is_pseudo=false		1.97108e-40	5.51901e-41	56.8098	27212.3	FALSE	FALSE	FALSE	FALSE	FALSE	FALSE	FALSE	FALSE	FALSE	FALSE	FALSE	FALSE	2	2	3	3	2	3	3	2	3	4	2	4	134060	259032	299197	178994	115011	142330	490957	147420	242254	3.55356e+06	12364.6	940608
PITG_23160	transcript=PITG_23160-t26_1			gene=PITG_23160 | organism=Phytophthora_infestans_T30-4 | gene_product=histone deacetylase, putative | transcript_product=histone deacetylase, putative | location=DS028210:322200-326813(-) | protein_length=1512 | sequence_SO=supercontig | SO=protein_coding_gene | is_pseudo=false		6.99153e-31	2.46304e-32	53.9393	165774	FALSE	FALSE	FALSE	FALSE	FALSE	FALSE	FALSE	FALSE	FALSE	FALSE	FALSE	FALSE	23	21	24	26	30	30	37	32	32	49	15	50	582637	809588	724810	1.00023e+06	764430	969880	1.7605e+06	2.37045e+06	2.70906e+06	15430643	38872.7	5725894
PITG_23159	transcript=PITG_23159-t26_1			gene=PITG_23159 | organism=Phytophthora_infestans_T30-4 | gene_product=HECT E3 ubiquitin ligase, putative | transcript_product=HECT E3 ubiquitin ligase, putative | location=DS028210:145122-150335(+) | protein_length=1737 | sequence_SO=supercontig | SO=protein_coding_gene | is_pseudo=false		5.92943e-43	3.07452e-43	57.5027	189842	FALSE	FALSE	FALSE	FALSE	FALSE	FALSE	FALSE	FALSE	FALSE	FALSE	FALSE	FALSE	18	20	16	19	17	18	29	19	16	35	1	25	429337	329082	277526	459734	236148	272276	881713	375810	445673	2728302	736.209	1301336
PITG_23158	transcript=PITG_23158-t26_1			gene=PITG_23158 | organism=Phytophthora_infestans_T30-4 | gene_product=isocitrate dehydrogenase, putative | transcript_product=isocitrate dehydrogenase, putative | location=DS028210:143461-144729(+) | protein_length=422 | sequence_SO=supercontig | SO=protein_coding_gene | is_pseudo=false		7.15823e-20	9.59365e-22	49.8932	47558.4	FALSE	FALSE	FALSE	FALSE	FALSE	FALSE	FALSE	FALSE	FALSE	FALSE	FALSE	FALSE	6	5	7	6	5	5	5	5	5	6	0	5	241128	254853	279346	121155	50801.8	127555	91389.5	116333	141635	141048	NaN	145201
PITG_23142	transcript=PITG_23142-t26_1			gene=PITG_23142 | organism=Phytophthora_infestans_T30-4 | gene_product=peptidylprolyl isomerase | transcript_product=peptidylprolyl isomerase | location=DS028193:362776-365016(-) | protein_length=574 | sequence_SO=supercontig | SO=protein_coding_gene | is_pseudo=false		5.18509e-24	8.63771e-26	51.5415	63852.5	FALSE	FALSE	FALSE	FALSE	FALSE	FALSE	FALSE	FALSE	FALSE	FALSE	FALSE	FALSE	8	9	9	9	16	15	11	17	17	19	2	18	216679	149415	155414	186596	185571	227669	301520	474590	764003	1.93355e+06	1503.71	995071
PITG_23128	transcript=PITG_23128-t26_1			gene=PITG_23128 | organism=Phytophthora_infestans_T30-4 | gene_product=katanin p80 subunit | transcript_product=katanin p80 subunit | location=DS028179:295965-298526(-) | protein_length=596 | sequence_SO=supercontig | SO=protein_coding_gene | is_pseudo=false		5.08744e-12	5.56005e-14	46.0302	65913.7	FALSE	FALSE	FALSE	FALSE	FALSE	FALSE	FALSE	FALSE	FALSE	FALSE	FALSE	FALSE	0	0	0	0	0	0	0	0	0	4	0	3	NaN	NaN	NaN	NaN	NaN	NaN	NaN	NaN	NaN	110496	NaN	32634.6
PITG_23114	transcript=PITG_23114-t26_1			gene=PITG_23114 | organism=Phytophthora_infestans_T30-4 | gene_product=protein kinase, putative | transcript_product=protein kinase, putative | location=DS028177:205801-207623(-) | protein_length=586 | sequence_SO=supercontig | SO=protein_coding_gene | is_pseudo=false		0.000720387	7.2183e-06	39.2825	62579.9	FALSE	FALSE	FALSE	FALSE	FALSE	FALSE	FALSE	FALSE	FALSE	FALSE	FALSE	FALSE	3	1	1	0	0	0	0	0	0	0	0	0	60742.5	11345.5	4739.35	NaN	NaN	NaN	NaN	NaN	NaN	NaN	NaN	NaN
PITG_23113	transcript=PITG_23113-t26_1			gene=PITG_23113 | organism=Phytophthora_infestans_T30-4 | gene_product=GPN-loop GTPase 1 | transcript_product=GPN-loop GTPase 1 | location=DS028177:204517-205624(-) | protein_length=345 | sequence_SO=supercontig | SO=protein_coding_gene | is_pseudo=false		2.39292e-18	3.02846e-20	49.2335	37792.8	FALSE	FALSE	FALSE	FALSE	FALSE	FALSE	FALSE	FALSE	FALSE	FALSE	FALSE	FALSE	9	10	10	6	7	9	5	9	6	7	0	7	444901	555016	413388	170769	151970	197042	246009	316088	224793	510542	NaN	179006
PITG_23077	transcript=PITG_23077-t26_1			gene=PITG_23077 | organism=Phytophthora_infestans_T30-4 | gene_product=small cysteine-rich protein SCR91 | transcript_product=small cysteine-rich protein SCR91 | location=DS028161:1134935-1135210(+) | protein_length=91 | sequence_SO=supercontig | SO=protein_coding_gene | is_pseudo=false		2.55911e-11	2.76746e-13	45.6097	9790.07	FALSE	FALSE	FALSE	FALSE	FALSE	FALSE	FALSE	FALSE	FALSE	FALSE	FALSE	FALSE	0	1	0	0	2	1	0	2	0	0	0	0	NaN	2422.62	NaN	NaN	5473.89	3081.75	NaN	9714.1	NaN	NaN	NaN	NaN
PITG_23076	transcript=PITG_23076-t26_1			gene=PITG_23076 | organism=Phytophthora_infestans_T30-4 | gene_product=NPP1-like protein | transcript_product=NPP1-like protein | location=DS028161:1054396-1055226(+) | protein_length=276 | sequence_SO=supercontig | SO=protein_coding_gene | is_pseudo=false		1.75959e-17	2.16203e-19	48.843	30547.4	FALSE	FALSE	FALSE	FALSE	FALSE	FALSE	FALSE	FALSE	FALSE	FALSE	FALSE	FALSE	4	5	4	4	5	5	4	6	6	0	0	2	70025	260183	93538.6	216557	186561	219906	402203	550520	576473	NaN	NaN	13738.9
PITG_23075	transcript=PITG_23075-t26_1			gene=PITG_23075 | organism=Phytophthora_infestans_T30-4 | gene_product=NPP1-like protein | transcript_product=NPP1-like protein | location=DS028161:784592-785422(-) | protein_length=276 | sequence_SO=supercontig | SO=protein_coding_gene | is_pseudo=false		8.16107e-26	1.55491e-27	52.206	30545.7	FALSE	FALSE	FALSE	FALSE	FALSE	FALSE	FALSE	FALSE	FALSE	FALSE	FALSE	FALSE	1	1	1	2	1	1	2	1	1	2	0	0	88220.1	339612	181855	178746	299937	245317	223686	670097	597863	8639.71	NaN	NaN
PITG_23065	transcript=PITG_23065-t26_1			gene=PITG_23065 | organism=Phytophthora_infestans_T30-4 | gene_product=general transcription factor IIH subunit, putative | transcript_product=general transcription factor IIH subunit, putative | location=DS028158:529313-529807(-) | protein_length=164 | sequence_SO=supercontig | SO=protein_coding_gene | is_pseudo=false		1.7663e-29	5.06518e-31	53.4771	17714.6	FALSE	FALSE	FALSE	FALSE	FALSE	FALSE	FALSE	FALSE	FALSE	FALSE	FALSE	FALSE	5	6	5	5	6	6	5	4	6	5	2	8	174153	283013	164610	304966	193261	227496	514446	410294	562653	1882659	1971.79	1.12637e+06
PITG_23063	transcript=PITG_23063-t26_1			gene=PITG_23063 | organism=Phytophthora_infestans_T30-4 | gene_product=Crinkler (CRN) family protein | transcript_product=Crinkler (CRN) family protein | location=DS028158:166392-166976(+) | protein_length=194 | sequence_SO=supercontig | SO=protein_coding_gene | is_pseudo=false		1.94234e-16	2.32138e-18	48.3562	21319.2	TRUE	TRUE	TRUE	TRUE	TRUE	TRUE	TRUE	TRUE	TRUE	TRUE	TRUE	TRUE	1	1	1	1	1	1	1	1	1	0	0	1	228114	313948	170931	115140	65181.7	97050.3	126441	141294	160480	NaN	NaN	64186.8
PITG_23035	transcript=PITG_23035-t26_1			gene=PITG_23035 | organism=Phytophthora_infestans_T30-4 | gene_product=secreted RxLR effector peptide protein, putative | transcript_product=secreted RxLR effector peptide protein, putative | location=DS028155:386615-389419(-) | protein_length=934 | sequence_SO=supercontig | SO=protein_coding_gene | is_pseudo=false		3.74703e-26	7.34918e-28	52.3275	105416	FALSE	FALSE	FALSE	FALSE	FALSE	FALSE	FALSE	FALSE	FALSE	FALSE	FALSE	FALSE	3	2	3	4	2	4	2	0	0	3	0	1	52359.8	20207.8	25595.3	59823.1	7263.51	20610.1	47256.2	NaN	NaN	74884.2	NaN	14767.3
PITG_23006	transcript=PITG_23006-t26_1			gene=PITG_23006 | organism=Phytophthora_infestans_T30-4 | gene_product=hybrid signal transduction histidine kinase, putative | transcript_product=hybrid signal transduction histidine kinase, putative | location=DS028147:733139-739249(+) | protein_length=2036 | sequence_SO=supercontig | SO=protein_coding_gene | is_pseudo=false		1.1409e-37	1.54474e-38	56.0227	223997	FALSE	FALSE	FALSE	FALSE	FALSE	FALSE	FALSE	FALSE	FALSE	FALSE	FALSE	FALSE	39	40	41	41	41	40	43	42	50	37	2	37	1.16013e+06	1.31888e+06	1.15573e+06	1.28299e+06	709833	951525	2.4443e+06	1.95385e+06	2.83269e+06	2.70168e+06	1552.64	1.07615e+06
PITG_22989	transcript=PITG_22989-t26_1			gene=PITG_22989 | organism=Phytophthora_infestans_T30-4 | gene_product=mitogen-activated protein kinase kinase, putative | transcript_product=mitogen-activated protein kinase kinase, putative | location=DS028142:552127-556162(+) | protein_length=1187 | sequence_SO=supercontig | SO=protein_coding_gene | is_pseudo=false		3.05857e-35	2.41376e-36	55.3037	131908	FALSE	FALSE	FALSE	FALSE	FALSE	FALSE	FALSE	FALSE	FALSE	FALSE	FALSE	FALSE	24	21	21	22	23	26	25	29	27	22	0	24	1.43313e+06	874900	516652	3.37961e+06	1.09063e+06	992196	7.49254e+06	2635299	3156416	1.09843e+06	NaN	696473
PITG_22959	transcript=PITG_22959-t26_1			gene=PITG_22959 | organism=Phytophthora_infestans_T30-4 | gene_product=protein kinase, putative | transcript_product=protein kinase, putative | location=DS028141:1715027-1716803(-) | protein_length=443 | sequence_SO=supercontig | SO=protein_coding_gene | is_pseudo=false		3.97082e-31	1.44619e-32	54.019	48749	FALSE	FALSE	FALSE	FALSE	FALSE	FALSE	FALSE	FALSE	FALSE	FALSE	FALSE	FALSE	21	20	19	20	19	18	16	16	17	15	10	17	18217640	19907874	16671623	7900424	4.3766e+06	6.87322e+06	5.90779e+06	8807551	8860446	25907298	145454	8953880
PITG_22958	transcript=PITG_22958-t26_1			gene=PITG_22958 | organism=Phytophthora_infestans_T30-4 | gene_product=conserved hypothetical protein | transcript_product=conserved hypothetical protein | location=DS028141:1707592-1709270(+) | protein_length=538 | sequence_SO=supercontig | SO=protein_coding_gene | is_pseudo=false		3.49433e-35	2.7028e-36	55.2863	59824.4	FALSE	FALSE	FALSE	FALSE	FALSE	FALSE	FALSE	FALSE	FALSE	FALSE	FALSE	FALSE	21	25	23	18	21	22	16	22	25	13	5	21	2.96143e+06	3.07604e+06	3.42674e+06	1.95504e+06	1.16342e+06	1980599	1.63957e+06	1.92861e+06	2.80161e+06	2.55343e+06	13856.3	1.36868e+06
PITG_22946	transcript=PITG_22946-t26_1			gene=PITG_22946 | organism=Phytophthora_infestans_T30-4 | gene_product=acyl-protein thioesterase, putative | transcript_product=acyl-protein thioesterase, putative | location=DS028139:1000410-1001312(+) | protein_length=228 | sequence_SO=supercontig | SO=protein_coding_gene | is_pseudo=false		7.93176e-37	8.97637e-38	55.7764	24908.7	FALSE	FALSE	FALSE	FALSE	FALSE	FALSE	FALSE	FALSE	FALSE	FALSE	FALSE	FALSE	9	11	10	8	10	9	6	9	9	7	1	8	1.73634e+06	1.69892e+06	1.66587e+06	1.26739e+06	743360	992653	1.33233e+06	1.11717e+06	1379943	1.62905e+06	2728.78	1.17443e+06
PITG_22928	transcript=PITG_22928-t26_1			gene=PITG_22928 | organism=Phytophthora_infestans_T30-4 | gene_product=glutaryl-CoA dehydrogenase, putative | transcript_product=glutaryl-CoA dehydrogenase, putative | location=DS028136:1358344-1360145(+) | protein_length=420 | sequence_SO=supercontig | SO=protein_coding_gene | is_pseudo=false		1.76698e-45	1.60635e-45	58.1745	45507.4	FALSE	FALSE	FALSE	FALSE	FALSE	FALSE	FALSE	FALSE	FALSE	FALSE	FALSE	FALSE	16	16	16	17	19	17	14	18	18	11	8	16	5346093	6504838	5.15173e+06	6.01504e+06	4.12364e+06	5.68485e+06	7434984	9216670	12651072	4913725	41461.7	3327510
PITG_22924	transcript=PITG_22924-t26_1			gene=PITG_22924 | organism=Phytophthora_infestans_T30-4 | gene_product=conserved hypothetical protein | transcript_product=conserved hypothetical protein | location=DS028137:577446-578777(-) | protein_length=443 | sequence_SO=supercontig | SO=protein_coding_gene | is_pseudo=false		1.30808e-29	3.82321e-31	53.5206	46532.6	FALSE	FALSE	FALSE	FALSE	FALSE	FALSE	FALSE	FALSE	FALSE	FALSE	FALSE	FALSE	0	1	1	1	1	1	2	1	1	0	0	0	NaN	15202.1	9852.02	6732.89	15779.2	11293.9	51130.2	33476.4	30381.5	NaN	NaN	NaN
PITG_22922	transcript=PITG_22922-t26_1			gene=PITG_22922 | organism=Phytophthora_infestans_T30-4 | gene_product=secreted RxLR effector peptide protein, putative | transcript_product=secreted RxLR effector peptide protein, putative | location=DS028137:556418-557884(-) | protein_length=488 | sequence_SO=supercontig | SO=protein_coding_gene | is_pseudo=false		1.60842e-35	1.33576e-36	55.3878	56187.1	FALSE	FALSE	FALSE	FALSE	FALSE	FALSE	FALSE	FALSE	FALSE	FALSE	FALSE	FALSE	9	9	6	11	5	9	6	7	5	3	0	1	332221	399394	233115	402652	123280	198791	272572	264883	243873	82074.6	NaN	7880.4
PITG_22865	transcript=PITG_22865-t26_1			gene=PITG_22865 | organism=Phytophthora_infestans_T30-4 | gene_product=propionyl coenzyme A carboxylase (Pi-PCC1) | transcript_product=propionyl coenzyme A carboxylase (Pi-PCC1) | location=DS028133:1365378-1367672(+) | protein_length=764 | sequence_SO=supercontig | SO=protein_coding_gene | is_pseudo=false		1.98324e-28	4.97944e-30	53.1227	84023.7	FALSE	FALSE	FALSE	FALSE	FALSE	FALSE	FALSE	FALSE	FALSE	FALSE	FALSE	FALSE	16	18	17	15	21	19	16	14	18	12	4	17	913545	1.04456e+06	748976	982617	708347	940358	1221863	1.3969e+06	1.90641e+06	790544	3954.52	499779
PITG_22858	transcript=PITG_22858-t26_1			gene=PITG_22858 | organism=Phytophthora_infestans_T30-4 | gene_product=conserved hypothetical protein | transcript_product=conserved hypothetical protein | location=DS028133:176351-177685(+) | protein_length=420 | sequence_SO=supercontig | SO=protein_coding_gene | is_pseudo=false		8.50134e-30	2.54531e-31	53.5829	46619.6	FALSE	FALSE	FALSE	FALSE	FALSE	FALSE	FALSE	FALSE	FALSE	FALSE	FALSE	FALSE	14	11	10	13	13	13	14	14	14	6	0	9	1.04313e+06	1.03826e+06	551357	2.35404e+06	1.17242e+06	1.29493e+06	5.68801e+06	3616722	4.09171e+06	378886	NaN	153887
PITG_22857	transcript=PITG_22857-t26_1			gene=PITG_22857 | organism=Phytophthora_infestans_T30-4 | gene_product=DNA repair protein RAD5, SWI/SNF-related matrix-associated actin-dependent regulator of chromatin, putative | transcript_product=DNA repair protein RAD5, SWI/SNF-related matrix-associated actin-dependent regulator of chromatin, putative | location=DS028133:172877-176191(+) | protein_length=1036 | sequence_SO=supercontig | SO=p…		1.16077e-12	1.28181e-14	46.4006	114891	FALSE	FALSE	FALSE	FALSE	FALSE	FALSE	FALSE	FALSE	FALSE	FALSE	FALSE	FALSE	0	0	0	0	0	1	0	0	0	6	0	2	NaN	NaN	NaN	NaN	NaN	3617.13	NaN	NaN	NaN	102501	NaN	19887.6
PITG_22848	transcript=PITG_22848-t26_1			gene=PITG_22848 | organism=Phytophthora_infestans_T30-4 | gene_product=Crinkler (CRN) family protein | transcript_product=Crinkler (CRN) family protein | location=DS028130:340702-341847(-) | protein_length=381 | sequence_SO=supercontig | SO=protein_coding_gene | is_pseudo=false		1.38463e-23	2.2405e-25	51.38	42644.8	FALSE	FALSE	FALSE	FALSE	FALSE	FALSE	FALSE	FALSE	FALSE	FALSE	FALSE	FALSE	15	13	14	12	17	15	14	17	18	22	12	29	685029	592806	608642	818710	500069	534111	1.04378e+06	721463	620340	14368329	39826.1	6.65148e+06
PITG_22839	transcript=PITG_22839-t26_1			gene=PITG_22839 | organism=Phytophthora_infestans_T30-4 | gene_product=nuclear mitotic apparatus protein, putative | transcript_product=nuclear mitotic apparatus protein, putative | location=DS028129:190654-196594(+) | protein_length=1904 | sequence_SO=supercontig | SO=protein_coding_gene | is_pseudo=false		2.14269e-46	2.54218e-46	58.4132	210195	FALSE	FALSE	FALSE	FALSE	FALSE	FALSE	FALSE	FALSE	FALSE	FALSE	FALSE	FALSE	44	53	59	51	59	60	60	72	63	72	38	82	1.27497e+06	2.55655e+06	2215861	1.9541e+06	1859278	2.0373e+06	3249548	5985233	5929990	33903420	139584	15478615
PITG_22828	transcript=PITG_22828-t26_1			gene=PITG_22828 | organism=Phytophthora_infestans_T30-4 | gene_product=secreted RxLR effector peptide protein, putative | transcript_product=secreted RxLR effector peptide protein, putative | location=DS028128:2040799-2041206(-) | protein_length=135 | sequence_SO=supercontig | SO=protein_coding_gene | is_pseudo=false		7.99164e-22	1.16691e-23	50.694	15096.1	FALSE	FALSE	FALSE	FALSE	FALSE	FALSE	FALSE	FALSE	FALSE	FALSE	FALSE	FALSE	2	4	3	3	5	3	4	4	4	2	0	2	54746.5	109370	57077	256486	250724	120614	200529	273000	222386	30946.1	NaN	26195.9
PITG_22809	transcript=PITG_22809-t26_1			gene=PITG_22809 | organism=Phytophthora_infestans_T30-4 | gene_product=phospholipase D, Pi-sPLD-like-6 | transcript_product=phospholipase D, Pi-sPLD-like-6 | location=DS028127:1532407-1534113(+) | protein_length=568 | sequence_SO=supercontig | SO=protein_coding_gene | is_pseudo=false		5.04434e-14	5.70075e-16	47.1462	63864.6	FALSE	FALSE	FALSE	FALSE	FALSE	FALSE	FALSE	FALSE	FALSE	FALSE	FALSE	FALSE	0	2	2	0	2	2	1	2	0	0	0	0	NaN	5668.24	7605.32	NaN	15444.9	6676.6	7690.48	8991.58	NaN	NaN	NaN	NaN
PITG_22805	transcript=PITG_22805-t26_1			gene=PITG_22805 | organism=Phytophthora_infestans_T30-4 | gene_product=protein phosphatase 2C, putative | transcript_product=protein phosphatase 2C, putative | location=DS028125:3654032-3655182(-) | protein_length=318 | sequence_SO=supercontig | SO=protein_coding_gene | is_pseudo=false		8.20319e-12	8.94011e-14	45.9076	34385	TRUE	TRUE	TRUE	TRUE	TRUE	TRUE	TRUE	TRUE	TRUE	TRUE	TRUE	TRUE	0	0	0	1	0	0	1	0	0	1	0	0	NaN	NaN	NaN	4734.99	NaN	NaN	10520	NaN	NaN	27077.2	NaN	NaN
PITG_22804	transcript=PITG_22804-t26_1			gene=PITG_22804 | organism=Phytophthora_infestans_T30-4 | gene_product=secreted RxLR effector peptide protein, putative | transcript_product=secreted RxLR effector peptide protein, putative | location=DS028125:3234837-3235283(+) | protein_length=148 | sequence_SO=supercontig | SO=protein_coding_gene | is_pseudo=false		7.32837e-18	9.12299e-20	49.0159	16897.5	FALSE	FALSE	FALSE	FALSE	FALSE	FALSE	FALSE	FALSE	FALSE	FALSE	FALSE	FALSE	5	5	5	5	5	5	5	5	4	1	0	1	688928	936130	458316	863368	617223	459419	656539	600513	450721	39617.8	NaN	10406.8
PITG_22765	transcript=PITG_22765-t26_1			gene=PITG_22765 | organism=Phytophthora_infestans_T30-4 | gene_product=conserved hypothetical protein | transcript_product=conserved hypothetical protein | location=DS028124:4193488-4194424(+) | protein_length=290 | sequence_SO=supercontig | SO=protein_coding_gene | is_pseudo=false		0.0451398	0.000439714	28.6474	31771.4	TRUE	TRUE	TRUE	TRUE	TRUE	TRUE	TRUE	TRUE	TRUE	TRUE	TRUE	TRUE	0	0	0	0	0	0	0	0	0	1	0	0	NaN	NaN	NaN	NaN	NaN	NaN	NaN	NaN	NaN	20319.4	NaN	NaN
PITG_22764	transcript=PITG_22764-t26_1			gene=PITG_22764 | organism=Phytophthora_infestans_T30-4 | gene_product=cysteine synthase, putative | transcript_product=cysteine synthase, putative | location=DS028124:4191625-4193249(+) | protein_length=396 | sequence_SO=supercontig | SO=protein_coding_gene | is_pseudo=false		1.91971e-23	3.08068e-25	51.3259	43064.8	FALSE	FALSE	FALSE	FALSE	FALSE	FALSE	FALSE	FALSE	FALSE	FALSE	FALSE	FALSE	8	7	9	11	9	9	11	10	12	6	0	7	632471	800322	566957	1.28634e+06	730963	795983	2936804	1.80688e+06	2.08225e+06	261017	NaN	137655
PITG_22763	transcript=PITG_22763-t26_1			gene=PITG_22763 | organism=Phytophthora_infestans_T30-4 | gene_product=conserved oligomeric Golgi complex subunit, putative | transcript_product=conserved oligomeric Golgi complex subunit, putative | location=DS028124:4188797-4191512(+) | protein_length=750 | sequence_SO=supercontig | SO=protein_coding_gene | is_pseudo=false		8.49654e-23	1.30659e-24	51.0771	84871.7	FALSE	FALSE	FALSE	FALSE	FALSE	FALSE	FALSE	FALSE	FALSE	FALSE	FALSE	FALSE	7	11	9	9	14	12	9	12	12	9	0	9	139886	217374	119931	292945	165513	291110	360687	391728	474359	389912	NaN	166260
PITG_22743	transcript=PITG_22743-t26_1			gene=PITG_22743 | organism=Phytophthora_infestans_T30-4 | gene_product=dihydrolipoyllysine-residue succinyltransferase component of 2-oxoglutarate dehydrogenase complex, putative | transcript_product=dihydrolipoyllysine-residue succinyltransferase component of 2-oxoglutarate dehydrogenase complex, putative | location=DS028123:786007-788148(+) | protein_length=541 | sequence_SO=supercontig | SO=pr…		2.96958e-29	8.24555e-31	53.4016	56906.8	FALSE	FALSE	FALSE	FALSE	FALSE	FALSE	FALSE	FALSE	FALSE	FALSE	FALSE	FALSE	14	12	16	13	18	15	13	19	20	19	7	22	2.12179e+06	1.84988e+06	1.93951e+06	4.05589e+06	1914068	2.25913e+06	4.03351e+06	4.03251e+06	4.07276e+06	84406184	115676	26516612
PITG_22719	transcript=PITG_22719-t26_1			gene=PITG_22719 | organism=Phytophthora_infestans_T30-4 | gene_product=phosphatidylinositol kinase (PIK-G2) | transcript_product=phosphatidylinositol kinase (PIK-G2) | location=DS028121:3655759-3660002(-) | protein_length=1371 | sequence_SO=supercontig | SO=protein_coding_gene | is_pseudo=false		5.46505e-29	1.46853e-30	53.3125	152369	FALSE	FALSE	FALSE	FALSE	FALSE	FALSE	FALSE	FALSE	FALSE	FALSE	FALSE	FALSE	50	52	53	50	41	42	49	42	35	43	2	37	11589675	9404978	8573878	5.79356e+06	2.47065e+06	3548272	5.1548e+06	3.80682e+06	3443958	4309772	2087.95	1.60642e+06
PITG_22716	transcript=PITG_22716-t26_1			gene=PITG_22716 | organism=Phytophthora_infestans_T30-4 | gene_product=M96 mating-specific protein family | transcript_product=M96 mating-specific protein family | location=DS028121:1525210-1526799(+) | protein_length=475 | sequence_SO=supercontig | SO=protein_coding_gene | is_pseudo=false		6.21339e-20	8.34492e-22	49.9191	52931	FALSE	FALSE	FALSE	FALSE	FALSE	FALSE	FALSE	FALSE	FALSE	FALSE	FALSE	FALSE	6	6	8	6	4	6	8	7	6	10	2	8	155502	218034	246426	154776	142593	201346	304909	302727	330980	1.66829e+06	3432.34	687962
PITG_22715	transcript=PITG_22715-t26_1			gene=PITG_22715 | organism=Phytophthora_infestans_T30-4 | gene_product=serine/threonine protein kinase | transcript_product=serine/threonine protein kinase | location=DS028121:1051601-1056287(+) | protein_length=1473 | sequence_SO=supercontig | SO=protein_coding_gene | is_pseudo=false		3.45244e-17	4.2169e-19	48.7083	164901	FALSE	FALSE	FALSE	FALSE	FALSE	FALSE	FALSE	FALSE	FALSE	FALSE	FALSE	FALSE	3	2	2	0	0	2	4	1	0	9	2	8	26282.1	27808.5	29072.3	NaN	NaN	18315.9	56108.1	23634.6	NaN	1.16957e+06	926.191	290163
PITG_22687	transcript=PITG_22687-t26_1			gene=PITG_22687 | organism=Phytophthora_infestans_T30-4 | gene_product=HECT E3 ubiquitin ligase, putative | transcript_product=HECT E3 ubiquitin ligase, putative | location=DS028119:5629896-5632199(+) | protein_length=701 | sequence_SO=supercontig | SO=protein_coding_gene | is_pseudo=false		2.99339e-22	4.46393e-24	50.8631	79733.9	FALSE	FALSE	FALSE	FALSE	FALSE	FALSE	FALSE	FALSE	FALSE	FALSE	FALSE	FALSE	12	10	14	16	14	13	15	6	9	2	0	0	696566	344327	277917	922180	220923	282546	961959	256780	287208	47575.4	NaN	NaN
PITG_22685	transcript=PITG_22685-t26_1			gene=PITG_22685 | organism=Phytophthora_infestans_T30-4 | gene_product=dihydroxy-acid dehydratase, putative | transcript_product=dihydroxy-acid dehydratase, putative | location=DS028119:4602047-4603915(+) | protein_length=596 | sequence_SO=supercontig | SO=protein_coding_gene | is_pseudo=false		8.69529e-29	2.28738e-30	53.2444	63346.5	FALSE	FALSE	FALSE	FALSE	FALSE	FALSE	FALSE	FALSE	FALSE	FALSE	FALSE	FALSE	28	27	29	29	30	28	23	29	27	17	11	27	3.39468e+06	5.18744e+06	4647378	5001383	3.2756e+06	4.48088e+06	6441760	6226551	8582154	3.93869e+06	49869.3	3.05139e+06
PITG_22684	transcript=PITG_22684-t26_1			gene=PITG_22684 | organism=Phytophthora_infestans_T30-4 | gene_product=peptidyl-prolyl cis-trans isomerase, putative | transcript_product=peptidyl-prolyl cis-trans isomerase, putative | location=DS028119:4599170-4600532(+) | protein_length=387 | sequence_SO=supercontig | SO=protein_coding_gene | is_pseudo=false		2.07814e-29	5.89184e-31	53.4535	42816	FALSE	FALSE	FALSE	FALSE	FALSE	FALSE	FALSE	FALSE	FALSE	FALSE	FALSE	FALSE	3	9	9	4	5	7	9	9	7	12	4	11	22232.3	114477	172528	33761.4	36425.8	89367.7	152922	172855	170653	989116	3673.84	455469
PITG_22681	transcript=PITG_22681-t26_1			gene=PITG_22681 | organism=Phytophthora_infestans_T30-4 | gene_product=protease inhibitor Epi1 | transcript_product=protease inhibitor Epi1 | location=DS028119:1145270-1145719(-) | protein_length=149 | sequence_SO=supercontig | SO=protein_coding_gene | is_pseudo=false		9.55925e-12	1.04099e-13	45.868	16097.2	TRUE	TRUE	TRUE	TRUE	TRUE	TRUE	TRUE	TRUE	TRUE	TRUE	TRUE	TRUE	0	0	0	0	1	1	0	1	1	0	0	0	NaN	NaN	NaN	NaN	32623.6	29043.5	NaN	45241.6	49255.1	NaN	NaN	NaN
PITG_22666	transcript=PITG_22666-t26_1			gene=PITG_22666 | organism=Phytophthora_infestans_T30-4 | gene_product=conserved hypothetical protein | transcript_product=conserved hypothetical protein | location=DS028118:4073400-4074053(-) | protein_length=127 | sequence_SO=supercontig | SO=protein_coding_gene | is_pseudo=false		4.54191e-21	6.40479e-23	50.3899	14649.2	FALSE	FALSE	FALSE	FALSE	FALSE	FALSE	FALSE	FALSE	FALSE	FALSE	FALSE	FALSE	1	3	3	2	2	2	0	0	1	1	0	2	7105.18	48024.9	50508.1	9618.17	10610.4	11042.4	NaN	NaN	2759.4	13039.1	NaN	7975.7
PITG_22662	transcript=PITG_22662-t26_1			gene=PITG_22662 | organism=Phytophthora_infestans_T30-4 | gene_product=cyclin-dependent kinase, putative | transcript_product=cyclin-dependent kinase, putative | location=DS028118:3029304-3030491(+) | protein_length=395 | sequence_SO=supercontig | SO=protein_coding_gene | is_pseudo=false		4.73405e-13	5.26758e-15	46.6192	44177.6	FALSE	FALSE	FALSE	FALSE	FALSE	FALSE	FALSE	FALSE	FALSE	FALSE	FALSE	FALSE	3	1	2	3	2	2	4	3	3	4	0	3	84616.1	1833.41	62981.2	112217	40767.1	39704	243425	144233	152545	311789	NaN	95348.5
PITG_22661	transcript=PITG_22661-t26_1			gene=PITG_22661 | organism=Phytophthora_infestans_T30-4 | gene_product=Nitric oxide dioxygenase (Pi-NOD1) | transcript_product=Nitric oxide dioxygenase (Pi-NOD1) | location=DS028118:3027729-3029174(+) | protein_length=481 | sequence_SO=supercontig | SO=protein_coding_gene | is_pseudo=false		4.79561e-32	2.01738e-33	54.3137	51894.3	FALSE	FALSE	FALSE	FALSE	FALSE	FALSE	FALSE	FALSE	FALSE	FALSE	FALSE	FALSE	16	19	17	17	19	18	16	22	23	15	3	15	7.70254e+06	8.26265e+06	5848268	12959569	6.80168e+06	8415917	30091966	16372915	23007772	7.07126e+06	13610.9	3748885
PITG_22625	transcript=PITG_22625-t26_1			gene=PITG_22625 | organism=Phytophthora_infestans_T30-4 | gene_product=conserved hypothetical protein | transcript_product=conserved hypothetical protein | location=GG691962:76-1057(+) | protein_length=233 | sequence_SO=supercontig | SO=protein_coding_gene | is_pseudo=false		2.64184e-28	6.50242e-30	53.0802	25580.5	FALSE	FALSE	FALSE	FALSE	FALSE	FALSE	FALSE	FALSE	FALSE	FALSE	FALSE	FALSE	1	1	1	1	1	1	2	1	1	3	0	3	15385	29204.4	30071.1	12566	4239.78	9531.59	52155.3	66274.8	69890.8	123885	NaN	89603.8
PITG_22600	transcript=PITG_22600-t26_1			gene=PITG_22600 | organism=Phytophthora_infestans_T30-4 | gene_product=conserved hypothetical protein | transcript_product=conserved hypothetical protein | location=GG691727:230-1033(-) | protein_length=267 | sequence_SO=supercontig | SO=protein_coding_gene | is_pseudo=false		9.8188e-21	1.3648e-22	50.2528	28543.7	FALSE	FALSE	FALSE	FALSE	FALSE	FALSE	FALSE	FALSE	FALSE	FALSE	FALSE	FALSE	2	2	2	2	2	2	1	2	1	3	0	3	298944	389156	327775	114850	68975.3	134307	62085.6	143663	90898.5	541848	NaN	266726
PITG_22568	transcript=PITG_22568-t26_1			gene=PITG_22568 | organism=Phytophthora_infestans_T30-4 | gene_product=nuclease, putative | transcript_product=nuclease, putative | location=GG691556:213-1077(+) | protein_length=271 | sequence_SO=supercontig | SO=protein_coding_gene | is_pseudo=false		7.3925e-32	3.01208e-33	54.2538	29657.7	FALSE	FALSE	FALSE	FALSE	FALSE	FALSE	FALSE	FALSE	FALSE	FALSE	FALSE	FALSE	13	18	15	13	20	14	14	17	18	16	13	18	6.08154e+06	9573036	6.07382e+06	7.19553e+06	4590066	6.46768e+06	13011337	16586519	20876892	97169432	386423	50878932
PITG_22562	transcript=PITG_22562-t26_1			gene=PITG_22562 | organism=Phytophthora_infestans_T30-4 | gene_product=croquemort-like mating protein, putative | transcript_product=croquemort-like mating protein, putative | location=GG691507:49-1533(-) | protein_length=494 | sequence_SO=supercontig | SO=protein_coding_gene | is_pseudo=false		2.02422e-25	3.75054e-27	52.063	52273.2	FALSE	FALSE	FALSE	FALSE	FALSE	FALSE	FALSE	FALSE	FALSE	FALSE	FALSE	FALSE	6	6	6	6	5	5	3	6	2	1	0	0	2.10005e+06	1.87199e+06	1304838	1.0281e+06	566388	696239	460416	440082	265685	10903.1	NaN	NaN
PITG_22557	transcript=PITG_22557-t26_1			gene=PITG_22557 | organism=Phytophthora_infestans_T30-4 | gene_product=amino acid/auxin permease-like protein | transcript_product=amino acid/auxin permease-like protein | location=GG691467:747-1553(-) | protein_length=268 | sequence_SO=supercontig | SO=protein_coding_gene | is_pseudo=false		9.92441e-12	1.08008e-13	45.8583	29266.3	FALSE	FALSE	FALSE	FALSE	FALSE	FALSE	FALSE	FALSE	FALSE	FALSE	FALSE	FALSE	3	3	3	2	2	0	0	0	0	0	0	0	526355	255146	289327	258880	25563.6	NaN	NaN	NaN	NaN	NaN	NaN	NaN
PITG_22555	transcript=PITG_22555-t26_1			gene=PITG_22555 | organism=Phytophthora_infestans_T30-4 | gene_product=conserved hypothetical protein | transcript_product=conserved hypothetical protein | location=GG691437:150-1492(-) | protein_length=359 | sequence_SO=supercontig | SO=protein_coding_gene | is_pseudo=false		8.97857e-21	1.25025e-22	50.2688	38003.9	TRUE	TRUE	TRUE	TRUE	TRUE	TRUE	TRUE	TRUE	TRUE	TRUE	TRUE	TRUE	1	1	1	1	1	1	1	1	1	0	0	0	49242.9	20690.7	13232.8	91409.4	23400.6	21131.6	228654	78844.8	62080.3	NaN	NaN	NaN
PITG_22552	transcript=PITG_22552-t26_1			gene=PITG_22552 | organism=Phytophthora_infestans_T30-4 | gene_product=hypothetical protein | transcript_product=hypothetical protein | location=GG691425:85-1595(+) | protein_length=270 | sequence_SO=supercontig | SO=protein_coding_gene | is_pseudo=false		2.59031e-16	3.08265e-18	48.2965	29720.7	FALSE	FALSE	FALSE	FALSE	FALSE	FALSE	FALSE	FALSE	FALSE	FALSE	FALSE	FALSE	1	0	2	0	1	1	1	2	2	3	0	2	6469.86	NaN	18886.9	NaN	4971.78	6486.35	9628.3	29922.9	34116.1	103507	NaN	59941.5
PITG_22541	transcript=PITG_22541-t26_1			gene=PITG_22541 | organism=Phytophthora_infestans_T30-4 | gene_product=60S ribosomal export protein NMD3, putative | transcript_product=60S ribosomal export protein NMD3, putative | location=GG691368:28-1230(+) | protein_length=339 | sequence_SO=supercontig | SO=protein_coding_gene | is_pseudo=false		8.2076e-39	1.48553e-39	56.3522	37783.1	FALSE	FALSE	FALSE	FALSE	FALSE	FALSE	FALSE	FALSE	FALSE	FALSE	FALSE	FALSE	2	0	1	2	3	3	2	2	1	2	0	2	28488.4	NaN	3256.89	143408	24463.6	60889.6	365508	68903.1	10310.2	939401	NaN	296571
PITG_22538	transcript=PITG_22538-t26_1			gene=PITG_22538 | organism=Phytophthora_infestans_T30-4 | gene_product=conserved hypothetical protein | transcript_product=conserved hypothetical protein | location=GG691358:158-679(-) | protein_length=133 | sequence_SO=supercontig | SO=protein_coding_gene | is_pseudo=false		4.63638e-24	7.74574e-26	51.5598	14614.7	FALSE	FALSE	FALSE	FALSE	FALSE	FALSE	FALSE	FALSE	FALSE	FALSE	FALSE	FALSE	2	1	1	2	1	2	0	1	2	0	0	1	76718.7	21848	8716.84	62086.5	17489.6	14505.6	NaN	38155.1	41704.4	NaN	NaN	27467.8
PITG_22508	transcript=PITG_22508-t26_1			gene=PITG_22508 | organism=Phytophthora_infestans_T30-4 | gene_product=conserved hypothetical protein | transcript_product=conserved hypothetical protein | location=GG691142:1066-2365(+) | protein_length=329 | sequence_SO=supercontig | SO=protein_coding_gene | is_pseudo=false		2.46716e-35	1.97421e-36	55.3319	34909.6	FALSE	FALSE	FALSE	FALSE	FALSE	FALSE	FALSE	FALSE	FALSE	FALSE	FALSE	FALSE	8	9	11	11	10	11	10	11	12	11	8	12	841968	1.44199e+06	1.80962e+06	834230	846953	1.58647e+06	1.48474e+06	2.22884e+06	4.23623e+06	10623244	84878.2	5.58357e+06
PITG_22472	transcript=PITG_22472-t26_1			gene=PITG_22472 | organism=Phytophthora_infestans_T30-4 | gene_product=conserved hypothetical protein | transcript_product=conserved hypothetical protein | location=GG690818:2071-2417(+) | protein_length=66 | sequence_SO=supercontig | SO=protein_coding_gene | is_pseudo=false		8.87239e-16	1.04171e-17	48.0379	6799.89	FALSE	FALSE	FALSE	FALSE	FALSE	FALSE	FALSE	FALSE	FALSE	FALSE	FALSE	FALSE	1	2	2	1	2	2	1	2	2	1	1	1	4807366	4406469	3.9864e+06	2446487	1.71085e+06	1.8141e+06	2.28197e+06	1.5061e+06	1.28392e+06	1.21911e+06	1109.68	385101
PITG_22434	transcript=PITG_22434-t26_1			gene=PITG_22434 | organism=Phytophthora_infestans_T30-4 | gene_product=polyadenylate-binding protein, putative | transcript_product=polyadenylate-binding protein, putative | location=GG690568:692-2455(-) | protein_length=587 | sequence_SO=supercontig | SO=protein_coding_gene | is_pseudo=false		7.7249e-21	1.07825e-22	50.2956	64251.2	FALSE	FALSE	FALSE	FALSE	FALSE	FALSE	FALSE	FALSE	FALSE	FALSE	FALSE	FALSE	1	1	1	1	1	1	1	1	2	1	1	1	513033	856766	549152	624898	555565	583495	952605	2.3455e+06	2.25626e+06	6281230	16373.8	3.67424e+06
PITG_22431	transcript=PITG_22431-t26_1			gene=PITG_22431 | organism=Phytophthora_infestans_T30-4 | gene_product=conserved hypothetical protein | transcript_product=conserved hypothetical protein | location=GG690530:248-772(-) | protein_length=174 | sequence_SO=supercontig | SO=protein_coding_gene | is_pseudo=false		9.13936e-12	9.95573e-14	45.8796	19870.8	FALSE	FALSE	FALSE	FALSE	FALSE	FALSE	FALSE	FALSE	FALSE	FALSE	FALSE	FALSE	1	2	2	1	2	2	1	2	2	0	0	1	33357.5	121468	122951	99006.1	59580.3	83249.2	107400	98226.4	180067	NaN	NaN	48554.2
PITG_22406	transcript=PITG_22406-t26_1			gene=PITG_22406 | organism=Phytophthora_infestans_T30-4 | gene_product=conserved hypothetical protein | transcript_product=conserved hypothetical protein | location=GG690342:136-1092(+) | protein_length=318 | sequence_SO=supercontig | SO=protein_coding_gene | is_pseudo=false		5.31863e-25	9.51941e-27	51.9095	33298.9	FALSE	FALSE	FALSE	FALSE	FALSE	FALSE	FALSE	FALSE	FALSE	FALSE	FALSE	FALSE	6	7	7	5	7	7	4	7	7	4	6	7	38612964	58685412	47495780	39176732	42889196	32158106	36762236	58175760	47161812	149193104	2.46386e+06	96450416
PITG_22404	transcript=PITG_22404-t26_1			gene=PITG_22404 | organism=Phytophthora_infestans_T30-4 | gene_product=conserved hypothetical protein | transcript_product=conserved hypothetical protein | location=GG690339:345-1763(-) | protein_length=472 | sequence_SO=supercontig | SO=protein_coding_gene | is_pseudo=false		6.15478e-19	7.94018e-21	49.4926	52304.6	FALSE	FALSE	FALSE	FALSE	FALSE	FALSE	FALSE	FALSE	FALSE	FALSE	FALSE	FALSE	0	1	3	0	3	4	5	5	5	8	1	7	NaN	13038.8	37512	NaN	23055.7	45059.8	113786	160923	161697	785854	1234.89	332357
PITG_22391	transcript=PITG_22391-t26_1			gene=PITG_22391 | organism=Phytophthora_infestans_T30-4 | gene_product=sodium transport ATPase, putative | transcript_product=sodium transport ATPase, putative | location=GG690238:70-1838(-) | protein_length=541 | sequence_SO=supercontig | SO=protein_coding_gene | is_pseudo=false		1.61058e-21	2.32215e-23	50.5721	57841.4	FALSE	FALSE	FALSE	FALSE	FALSE	FALSE	FALSE	FALSE	FALSE	FALSE	FALSE	FALSE	15	21	19	14	18	17	13	15	16	7	1	10	29091372	33603116	33452314	14106051	12315500	15588062	5.09203e+06	8058629	7182495	470699	8948.83	324856
PITG_22381	transcript=PITG_22381-t26_1			gene=PITG_22381 | organism=Phytophthora_infestans_T30-4 | gene_product=methylenetetrahydrofolate reductase, putative | transcript_product=methylenetetrahydrofolate reductase, putative | location=GG690194:372-1844(+) | protein_length=469 | sequence_SO=supercontig | SO=protein_coding_gene | is_pseudo=false		1.68116e-21	2.42143e-23	50.5646	53658.5	FALSE	FALSE	FALSE	FALSE	FALSE	FALSE	FALSE	FALSE	FALSE	FALSE	FALSE	FALSE	7	6	8	7	5	8	8	5	8	11	0	9	700713	519712	479669	383530	173724	372475	526854	265751	676958	948720	NaN	499968
PITG_22358	transcript=PITG_22358-t26_1			gene=PITG_22358 | organism=Phytophthora_infestans_T30-4 | gene_product=conserved hypothetical protein | transcript_product=conserved hypothetical protein | location=GG690016:548-2030(-) | protein_length=434 | sequence_SO=supercontig | SO=protein_coding_gene | is_pseudo=false		2.22391e-26	4.44908e-28	52.4084	47760.8	FALSE	FALSE	FALSE	FALSE	FALSE	FALSE	FALSE	FALSE	FALSE	FALSE	FALSE	FALSE	7	6	4	7	4	5	7	6	5	7	1	8	456936	227101	180873	564799	80673.9	154855	972492	303780	406679	1.23608e+06	6911.12	411808
PITG_22343	transcript=PITG_22343-t26_1			gene=PITG_22343 | organism=Phytophthora_infestans_T30-4 | gene_product=conserved hypothetical protein | transcript_product=conserved hypothetical protein | location=GG689944:190-1110(+) | protein_length=306 | sequence_SO=supercontig | SO=protein_coding_gene | is_pseudo=false		1.19785e-13	1.34611e-15	46.9457	33031.3	FALSE	FALSE	FALSE	FALSE	FALSE	FALSE	FALSE	FALSE	FALSE	FALSE	FALSE	FALSE	2	2	2	2	2	2	2	2	1	1	0	0	1281802	1.18741e+06	678001	533874	292585	298884	297037	263176	164663	23236.5	NaN	NaN
PITG_22328	transcript=PITG_22328-t26_1			gene=PITG_22328 | organism=Phytophthora_infestans_T30-4 | gene_product=conserved hypothetical protein | transcript_product=conserved hypothetical protein | location=GG689860:738-1187(+) | protein_length=149 | sequence_SO=supercontig | SO=protein_coding_gene | is_pseudo=false		9.63644e-10	1.0205e-11	44.606	16981.5	TRUE	TRUE	TRUE	TRUE	TRUE	TRUE	TRUE	TRUE	TRUE	TRUE	TRUE	TRUE	1	1	1	1	0	1	1	1	0	1	0	1	128526	120965	103274	56242.1	NaN	43963.9	53127.4	59878.3	NaN	284487	NaN	23840.6
PITG_22319	transcript=PITG_22319-t26_1			gene=PITG_22319 | organism=Phytophthora_infestans_T30-4 | gene_product=UDP-glucose 4-epimerase, putative | transcript_product=UDP-glucose 4-epimerase, putative | location=GG689799:961-2208(+) | protein_length=369 | sequence_SO=supercontig | SO=protein_coding_gene | is_pseudo=false		2.47129e-26	4.93131e-28	52.3921	40274.9	FALSE	FALSE	FALSE	FALSE	FALSE	FALSE	FALSE	FALSE	FALSE	FALSE	FALSE	FALSE	2	2	1	3	2	2	3	2	2	1	0	0	86202.3	114429	73014.2	212130	117334	160613	608397	356821	309096	43180.3	NaN	NaN
PITG_22317	transcript=PITG_22317-t26_1			gene=PITG_22317 | organism=Phytophthora_infestans_T30-4 | gene_product=conserved hypothetical protein | transcript_product=conserved hypothetical protein | location=GG689799:46-300(+) | protein_length=84 | sequence_SO=supercontig | SO=protein_coding_gene | is_pseudo=false		4.36058e-12	4.77162e-14	46.0695	9156.42	TRUE	TRUE	TRUE	TRUE	TRUE	TRUE	TRUE	TRUE	TRUE	TRUE	TRUE	TRUE	1	1	1	1	1	0	0	1	1	0	0	0	48366.3	95331.4	31326.7	43249.4	76242.8	NaN	NaN	256358	106605	NaN	NaN	NaN
PITG_22301	transcript=PITG_22301-t26_1			gene=PITG_22301 | organism=Phytophthora_infestans_T30-4 | gene_product=conserved hypothetical protein | transcript_product=conserved hypothetical protein | location=GG689720:332-1579(-) | protein_length=415 | sequence_SO=supercontig | SO=protein_coding_gene | is_pseudo=false		1.92033e-29	5.47325e-31	53.465	46495.4	FALSE	FALSE	FALSE	FALSE	FALSE	FALSE	FALSE	FALSE	FALSE	FALSE	FALSE	FALSE	3	3	2	3	2	3	2	1	1	1	0	2	138194	264760	18578.4	67145.7	9565.38	42796.1	8411.94	8485.16	10028.6	15371.6	NaN	7535.96
PITG_22288	transcript=PITG_22288-t26_1			gene=PITG_22288 | organism=Phytophthora_infestans_T30-4 | gene_product=conserved hypothetical protein | transcript_product=conserved hypothetical protein | location=GG689641:102-551(+) | protein_length=149 | sequence_SO=supercontig | SO=protein_coding_gene | is_pseudo=false		9.64995e-18	1.19642e-19	48.9618	16161.6	FALSE	FALSE	FALSE	FALSE	FALSE	FALSE	FALSE	FALSE	FALSE	FALSE	FALSE	FALSE	0	0	0	1	0	0	1	0	1	3	0	2	NaN	NaN	NaN	5019.3	NaN	NaN	2520.5	NaN	1705.41	103266	NaN	9320.96
PITG_22285	transcript=PITG_22285-t26_1			gene=PITG_22285 | organism=Phytophthora_infestans_T30-4 | gene_product=conserved hypothetical protein | transcript_product=conserved hypothetical protein | location=GG689625:2817-3152(+) | protein_length=111 | sequence_SO=supercontig | SO=protein_coding_gene | is_pseudo=false		6.37651e-11	6.85857e-13	45.3647	11471.8	TRUE	TRUE	TRUE	TRUE	TRUE	TRUE	TRUE	TRUE	TRUE	TRUE	TRUE	TRUE	0	0	0	0	0	0	1	0	0	1	0	1	NaN	NaN	NaN	NaN	NaN	NaN	6686.53	NaN	NaN	3691.56	NaN	1340.01
PITG_22265	transcript=PITG_22265-t26_1			gene=PITG_22265 | organism=Phytophthora_infestans_T30-4 | gene_product=12-oxophytodienoate reductase, putative | transcript_product=12-oxophytodienoate reductase, putative | location=GG689548:585-2348(-) | protein_length=543 | sequence_SO=supercontig | SO=protein_coding_gene | is_pseudo=false		2.64831e-23	4.21226e-25	51.2725	59063.5	FALSE	FALSE	FALSE	FALSE	FALSE	FALSE	FALSE	FALSE	FALSE	FALSE	FALSE	FALSE	1	2	1	2	2	2	4	2	2	3	0	3	3293.34	17406.7	5801.61	33117.6	27957.9	28153.8	123519	72233.1	72433.5	102657	NaN	37198.3
PITG_22257	transcript=PITG_22257-t26_1			gene=PITG_22257 | organism=Phytophthora_infestans_T30-4 | gene_product=glutathione S-transferase, putative | transcript_product=glutathione S-transferase, putative | location=GG689494:533-1228(-) | protein_length=188 | sequence_SO=supercontig | SO=protein_coding_gene | is_pseudo=false		1.96999e-11	2.13301e-13	45.679	20825.2	TRUE	TRUE	TRUE	TRUE	TRUE	TRUE	TRUE	TRUE	TRUE	TRUE	TRUE	TRUE	0	0	0	1	0	0	0	0	0	0	0	0	NaN	NaN	NaN	69401.9	NaN	NaN	NaN	NaN	NaN	NaN	NaN	NaN
PITG_22242	transcript=PITG_22242-t26_1			gene=PITG_22242 | organism=Phytophthora_infestans_T30-4 | gene_product=conserved hypothetical protein | transcript_product=conserved hypothetical protein | location=GG689400:1150-1944(-) | protein_length=264 | sequence_SO=supercontig | SO=protein_coding_gene | is_pseudo=false		2.29775e-11	2.48635e-13	45.6383	30537.9	TRUE	TRUE	TRUE	TRUE	TRUE	TRUE	TRUE	TRUE	TRUE	TRUE	TRUE	TRUE	0	0	0	0	0	0	1	0	0	0	0	0	NaN	NaN	NaN	NaN	NaN	NaN	22424	NaN	NaN	NaN	NaN	NaN
PITG_22225	transcript=PITG_22225-t26_1			gene=PITG_22225 | organism=Phytophthora_infestans_T30-4 | gene_product=conserved hypothetical protein | transcript_product=conserved hypothetical protein | location=GG689342:87-475(+) | protein_length=108 | sequence_SO=supercontig | SO=protein_coding_gene | is_pseudo=false		7.65618e-11	8.22361e-13	45.315	11796.3	FALSE	FALSE	FALSE	FALSE	FALSE	FALSE	FALSE	FALSE	FALSE	FALSE	FALSE	FALSE	0	1	0	1	1	1	0	1	1	2	0	1	NaN	6969.66	NaN	2913.51	2926.06	4568.66	NaN	13995.7	13000.5	29019.4	NaN	14393.3
PITG_22200	transcript=PITG_22200-t26_1			gene=PITG_22200 | organism=Phytophthora_infestans_T30-4 | gene_product=conserved hypothetical protein | transcript_product=conserved hypothetical protein | location=GG689157:2517-3248(-) | protein_length=243 | sequence_SO=supercontig | SO=protein_coding_gene | is_pseudo=false		4.70873e-30	1.46951e-31	53.6678	26443.8	FALSE	FALSE	FALSE	FALSE	FALSE	FALSE	FALSE	FALSE	FALSE	FALSE	FALSE	FALSE	17	17	19	13	16	16	10	14	15	10	7	11	15758508	23785732	18814682	7114716	4.78487e+06	7226815	4.33081e+06	6687959	8098548	27186396	321861	13908010
PITG_22171	transcript=PITG_22171-t26_1			gene=PITG_22171 | organism=Phytophthora_infestans_T30-4 | gene_product=kazal-type serine protease inhibitor, putative | transcript_product=kazal-type serine protease inhibitor, putative | location=GG689002:3604-4419(-) | protein_length=271 | sequence_SO=supercontig | SO=protein_coding_gene | is_pseudo=false		3.67506e-21	5.21074e-23	50.4273	29048.7	TRUE	TRUE	TRUE	TRUE	TRUE	TRUE	TRUE	TRUE	TRUE	TRUE	TRUE	TRUE	1	1	1	1	1	1	0	1	1	0	0	1	25463.2	39776.6	38228.2	44547.6	35783.2	30741.9	NaN	41432.8	38491.5	NaN	NaN	1446.35
PITG_22164	transcript=PITG_22164-t26_1			gene=PITG_22164 | organism=Phytophthora_infestans_T30-4 | gene_product=conserved hypothetical protein | transcript_product=conserved hypothetical protein | location=GG688979:2338-2839(+) | protein_length=124 | sequence_SO=supercontig | SO=protein_coding_gene | is_pseudo=false		1.02351e-25	1.9348e-27	52.1705	13560.3	TRUE	TRUE	TRUE	TRUE	TRUE	TRUE	TRUE	TRUE	TRUE	TRUE	TRUE	TRUE	0	1	1	1	1	1	0	1	1	1	0	1	NaN	4644.47	12580.4	16218.3	10757.9	8386.39	NaN	13754.9	17652.1	115805	NaN	34825.2
PITG_22154	transcript=PITG_22154-t26_1			gene=PITG_22154 | organism=Phytophthora_infestans_T30-4 | gene_product=crinkler (CRN) family protein, putative | transcript_product=crinkler (CRN) family protein, putative | location=GG688953:2065-3279(-) | protein_length=404 | sequence_SO=supercontig | SO=protein_coding_gene | is_pseudo=false		1.39879e-09	1.47842e-11	44.4989	45172.4	FALSE	FALSE	FALSE	FALSE	FALSE	FALSE	FALSE	FALSE	FALSE	FALSE	FALSE	FALSE	0	0	0	0	0	0	0	0	0	5	0	2	NaN	NaN	NaN	NaN	NaN	NaN	NaN	NaN	NaN	307894	NaN	30968.4
PITG_22135	transcript=PITG_22135-t26_1			gene=PITG_22135 | organism=Phytophthora_infestans_T30-4 | gene_product=60S ribosomal protein L10a-1 | transcript_product=60S ribosomal protein L10a-1 | location=GG688873:1962-2652(-) | protein_length=197 | sequence_SO=supercontig | SO=protein_coding_gene | is_pseudo=false		6.8973e-35	4.99288e-36	55.1969	22046.8	FALSE	FALSE	FALSE	FALSE	FALSE	FALSE	FALSE	FALSE	FALSE	FALSE	FALSE	FALSE	17	17	18	17	15	18	14	20	18	14	13	21	22378532	22915420	22982826	24855238	14583171	16229887	38643720	55172512	50278132	612971392	3.50884e+06	359337248
PITG_22124	transcript=PITG_22124-t26_1			gene=PITG_22124 | organism=Phytophthora_infestans_T30-4 | gene_product=P-type ATPase (P-ATPase) Superfamily | transcript_product=P-type ATPase (P-ATPase) Superfamily | location=DS029204:164-3702(-) | protein_length=1075 | sequence_SO=supercontig | SO=protein_coding_gene | is_pseudo=false		9.75118e-27	2.0153e-28	52.5354	116130	FALSE	FALSE	FALSE	FALSE	FALSE	FALSE	FALSE	FALSE	FALSE	FALSE	FALSE	FALSE	4	4	4	3	4	3	1	4	4	0	0	0	875716	685276	452831	375883	153469	209266	317036	285833	327742	NaN	NaN	NaN
PITG_22122	transcript=PITG_22122-t26_1			gene=PITG_22122 | organism=Phytophthora_infestans_T30-4 | gene_product=conserved hypothetical protein | transcript_product=conserved hypothetical protein | location=GG688853:1650-3397(-) | protein_length=466 | sequence_SO=supercontig | SO=protein_coding_gene | is_pseudo=false		6.36231e-15	7.34193e-17	47.6119	53306.4	FALSE	FALSE	FALSE	FALSE	FALSE	FALSE	FALSE	FALSE	FALSE	FALSE	FALSE	FALSE	0	0	0	0	0	0	2	0	0	9	0	8	NaN	NaN	NaN	NaN	NaN	NaN	21120.8	NaN	NaN	732023	NaN	285303
PITG_22117	transcript=PITG_22117-t26_1			gene=PITG_22117 | organism=Phytophthora_infestans_T30-4 | gene_product=transglutaminase elicitor-like protein | transcript_product=transglutaminase elicitor-like protein | location=GG688837:4121-5094(-) | protein_length=303 | sequence_SO=supercontig | SO=protein_coding_gene | is_pseudo=false		5.90566e-33	2.95494e-34	54.601	33396.3	FALSE	FALSE	FALSE	FALSE	FALSE	FALSE	FALSE	FALSE	FALSE	FALSE	FALSE	FALSE	11	11	11	11	12	11	8	12	12	6	4	7	2691337	4505797	3.31175e+06	3330319	4.31138e+06	4.35628e+06	14022865	15121842	14473994	2.79408e+06	27177.7	2.25331e+06
PITG_22107	transcript=PITG_22107-t26_1			gene=PITG_22107 | organism=Phytophthora_infestans_T30-4 | gene_product=conserved hypothetical protein | transcript_product=conserved hypothetical protein | location=GG688823:3481-4345(+) | protein_length=265 | sequence_SO=supercontig | SO=protein_coding_gene | is_pseudo=false		7.03765e-43	3.62232e-43	57.4826	29447.7	FALSE	FALSE	FALSE	FALSE	FALSE	FALSE	FALSE	FALSE	FALSE	FALSE	FALSE	FALSE	13	14	12	12	13	9	12	13	13	12	7	13	2910246	3.6368e+06	2.78741e+06	3104302	2.46458e+06	1.94469e+06	5346591	6.48338e+06	4.43409e+06	13322545	80259.5	5005244
PITG_22105	transcript=PITG_22105-t26_1			gene=PITG_22105 | organism=Phytophthora_infestans_T30-4 | gene_product=conserved hypothetical protein | transcript_product=conserved hypothetical protein | location=DS029245:604-2049(-) | protein_length=192 | sequence_SO=supercontig | SO=protein_coding_gene | is_pseudo=false		1.43423e-11	1.55629e-13	45.7624	21699	FALSE	FALSE	FALSE	FALSE	FALSE	FALSE	FALSE	FALSE	FALSE	FALSE	FALSE	FALSE	1	1	1	1	0	1	0	1	0	1	0	1	109369	51284.5	32251.4	49969.8	NaN	28860.6	NaN	43291.6	NaN	10996.8	NaN	29247.1
PITG_22103	transcript=PITG_22103-t26_1			gene=PITG_22103 | organism=Phytophthora_infestans_T30-4 | gene_product=triosephosphate isomerase/glyceraldehyde-3-phosphate dehydrogenase, putative | transcript_product=triosephosphate isomerase/glyceraldehyde-3-phosphate dehydrogenase, putative | location=DS029233:4554-5555(+) | protein_length=333 | sequence_SO=supercontig | SO=protein_coding_gene | is_pseudo=false		3.73023e-10	3.96833e-12	44.8758	36331.5	FALSE	FALSE	FALSE	FALSE	FALSE	FALSE	FALSE	FALSE	FALSE	FALSE	FALSE	FALSE	0	0	1	0	1	0	0	1	2	0	0	1	NaN	NaN	19512.4	NaN	29976.5	NaN	NaN	49648.6	125951	NaN	NaN	65501.2
PITG_22087	transcript=PITG_22087-t26_1			gene=PITG_22087 | organism=Phytophthora_infestans_T30-4 | gene_product=ATP-binding Cassette (ABC) Superfamily | transcript_product=ATP-binding Cassette (ABC) Superfamily | location=GG688804:548-4645(+) | protein_length=1365 | sequence_SO=supercontig | SO=protein_coding_gene | is_pseudo=false		4.898e-28	1.16382e-29	52.9882	151882	FALSE	FALSE	FALSE	FALSE	FALSE	FALSE	FALSE	FALSE	FALSE	FALSE	FALSE	FALSE	20	17	18	19	15	13	13	13	11	0	0	0	3.73705e+06	2.87302e+06	1.92649e+06	1.94812e+06	790778	934382	900253	614771	572400	NaN	NaN	NaN
PITG_22080	transcript=PITG_22080-t26_1			gene=PITG_22080 | organism=Phytophthora_infestans_T30-4 | gene_product=conserved hypothetical protein | transcript_product=conserved hypothetical protein | location=GG688801:4830-6081(+) | protein_length=368 | sequence_SO=supercontig | SO=protein_coding_gene | is_pseudo=false		6.40355e-31	2.26961e-32	53.9517	42112.9	TRUE	TRUE	TRUE	TRUE	TRUE	TRUE	TRUE	TRUE	TRUE	TRUE	TRUE	TRUE	1	1	1	1	1	1	0	1	0	0	0	0	267403	148830	82242.7	99151.1	34041.3	46827.6	NaN	58724.4	NaN	NaN	NaN	NaN
PITG_22057	transcript=PITG_22057-t26_1			gene=PITG_22057 | organism=Phytophthora_infestans_T30-4 | gene_product=conserved hypothetical protein | transcript_product=conserved hypothetical protein | location=GG688779:4269-5927(-) | protein_length=552 | sequence_SO=supercontig | SO=protein_coding_gene | is_pseudo=false		3.82708e-21	5.41313e-23	50.4201	61585.6	FALSE	FALSE	FALSE	FALSE	FALSE	FALSE	FALSE	FALSE	FALSE	FALSE	FALSE	FALSE	3	3	3	2	3	3	2	3	3	2	0	2	956487	792566	403633	674497	202586	289463	834119	545367	510727	293105	NaN	147539
PITG_22036	transcript=PITG_22036-t26_1			gene=PITG_22036 | organism=Phytophthora_infestans_T30-4 | gene_product=conserved hypothetical protein | transcript_product=conserved hypothetical protein | location=GG688764:2041-3179(-) | protein_length=317 | sequence_SO=supercontig | SO=protein_coding_gene | is_pseudo=false		1.16225e-05	1.18649e-07	41.6297	35587.4	TRUE	TRUE	TRUE	TRUE	TRUE	TRUE	TRUE	TRUE	TRUE	TRUE	TRUE	TRUE	0	0	0	0	0	0	1	0	0	0	0	0	NaN	NaN	NaN	NaN	NaN	NaN	16857.9	NaN	NaN	NaN	NaN	NaN
PITG_22021	transcript=PITG_22021-t26_1			gene=PITG_22021 | organism=Phytophthora_infestans_T30-4 | gene_product=HECT E3 ubiquitin ligase, putative | transcript_product=HECT E3 ubiquitin ligase, putative | location=GG688751:222-2216(-) | protein_length=584 | sequence_SO=supercontig | SO=protein_coding_gene | is_pseudo=false		1.18183e-22	1.80431e-24	51.0213	66968.7	FALSE	FALSE	FALSE	FALSE	FALSE	FALSE	FALSE	FALSE	FALSE	FALSE	FALSE	FALSE	9	7	6	5	6	4	3	4	4	0	0	0	483151	297843	199960	283795	106719	125764	185924	105992	133907	NaN	NaN	NaN
PITG_22016	transcript=PITG_22016-t26_1			gene=PITG_22016 | organism=Phytophthora_infestans_T30-4 | gene_product=conserved hypothetical protein | transcript_product=conserved hypothetical protein | location=DS029038:5253-5844(-) | protein_length=177 | sequence_SO=supercontig | SO=protein_coding_gene | is_pseudo=false		1.08067e-22	1.65312e-24	51.0365	19550.5	FALSE	FALSE	FALSE	FALSE	FALSE	FALSE	FALSE	FALSE	FALSE	FALSE	FALSE	FALSE	3	2	1	2	0	0	1	1	0	1	0	0	208964	164543	125605	63555.4	NaN	NaN	55868.1	57798.9	NaN	59207.1	NaN	NaN
PITG_21962	transcript=PITG_21962-t26_1			gene=PITG_21962 | organism=Phytophthora_infestans_T30-4 | gene_product=alpha | transcript_product=alpha | location=DS028870:6817-9978(-) | protein_length=901 | sequence_SO=supercontig | SO=protein_coding_gene | is_pseudo=false		7.22697e-09	7.58339e-11	44.0208	102744	FALSE	FALSE	FALSE	FALSE	FALSE	FALSE	FALSE	FALSE	FALSE	FALSE	FALSE	FALSE	0	0	0	2	2	0	2	0	0	0	0	0	NaN	NaN	NaN	37242.9	5122.65	NaN	56253.8	NaN	NaN	NaN	NaN	NaN
PITG_21929	transcript=PITG_21929-t26_1			gene=PITG_21929 | organism=Phytophthora_infestans_T30-4 | gene_product=conserved hypothetical protein | transcript_product=conserved hypothetical protein | location=DS028914:8586-9552(+) | protein_length=290 | sequence_SO=supercontig | SO=protein_coding_gene | is_pseudo=false		2.65264e-11	2.86772e-13	45.6002	32477.3	FALSE	FALSE	FALSE	FALSE	FALSE	FALSE	FALSE	FALSE	FALSE	FALSE	FALSE	FALSE	1	1	1	0	0	1	1	2	1	2	0	3	11121.1	19459.3	24234.5	NaN	NaN	22662.5	16258.9	54390.8	36950.2	309454	NaN	171659
PITG_21914	transcript=PITG_21914-t26_1			gene=PITG_21914 | organism=Phytophthora_infestans_T30-4 | gene_product=conserved hypothetical protein | transcript_product=conserved hypothetical protein | location=GG688696:80-1037(+) | protein_length=303 | sequence_SO=supercontig | SO=protein_coding_gene | is_pseudo=false		2.96789e-15	3.43961e-17	47.7786	34904.7	FALSE	FALSE	FALSE	FALSE	FALSE	FALSE	FALSE	FALSE	FALSE	FALSE	FALSE	FALSE	0	1	1	2	0	0	2	1	1	1	0	2	NaN	14223.1	3671.93	14325.2	NaN	NaN	65979.8	3585.44	39698.7	66554.1	NaN	33143.2
PITG_21886	transcript=PITG_21886-t26_1			gene=PITG_21886 | organism=Phytophthora_infestans_T30-4 | gene_product=histidyl-tRNA synthetase | transcript_product=histidyl-tRNA synthetase | location=GG688692:995-3653(-) | protein_length=776 | sequence_SO=supercontig | SO=protein_coding_gene | is_pseudo=false		3.02269e-40	8.16788e-41	56.7579	85270.9	FALSE	FALSE	FALSE	FALSE	FALSE	FALSE	FALSE	FALSE	FALSE	FALSE	FALSE	FALSE	33	31	36	28	33	36	30	36	35	33	14	34	6.23618e+06	5654919	5658780	5.15185e+06	1.9123e+06	3.62734e+06	5.71366e+06	4.87124e+06	6.83634e+06	33718716	72231.7	10327709
PITG_21842	transcript=PITG_21842-t26_1			gene=PITG_21842 | organism=Phytophthora_infestans_T30-4 | gene_product=conserved hypothetical protein | transcript_product=conserved hypothetical protein | location=DS028669:5644-6502(-) | protein_length=207 | sequence_SO=supercontig | SO=protein_coding_gene | is_pseudo=false		8.26572e-15	9.51646e-17	47.554	23664.4	FALSE	FALSE	FALSE	FALSE	FALSE	FALSE	FALSE	FALSE	FALSE	FALSE	FALSE	FALSE	2	0	3	0	3	2	2	2	2	3	0	3	18766.5	NaN	21591	NaN	17197.9	13664.8	65669.9	24737.8	17474.8	98512.8	NaN	19403.8
PITG_21827	transcript=PITG_21827-t26_1			gene=PITG_21827 | organism=Phytophthora_infestans_T30-4 | gene_product=Rab11 family GTPase, putative | transcript_product=Rab11 family GTPase, putative | location=DS028661:64-793(+) | protein_length=218 | sequence_SO=supercontig | SO=protein_coding_gene | is_pseudo=false		1.28901e-24	2.24454e-26	51.7675	24160.3	FALSE	FALSE	FALSE	FALSE	FALSE	FALSE	FALSE	FALSE	FALSE	FALSE	FALSE	FALSE	19	22	23	17	23	23	14	23	22	11	4	15	30247804	33137750	27947114	23501492	10709072	16952764	22735788	16382751	15307163	2.95923e+06	15643.3	1.38059e+06
PITG_21806	transcript=PITG_21806-t26_1			gene=PITG_21806 | organism=Phytophthora_infestans_T30-4 | gene_product=fumarylacetoacetase | transcript_product=fumarylacetoacetase | location=GG688683:8838-10476(+) | protein_length=425 | sequence_SO=supercontig | SO=protein_coding_gene | is_pseudo=false		2.20537e-23	3.52054e-25	51.3029	46725.9	TRUE	TRUE	TRUE	TRUE	TRUE	TRUE	TRUE	TRUE	TRUE	TRUE	TRUE	TRUE	1	1	1	1	0	1	1	1	1	0	1	1	231127	305851	176959	92316.2	NaN	62992.1	83360.9	60280	67563.8	NaN	1460.19	81998
PITG_21765	transcript=PITG_21765-t26_1			gene=PITG_21765 | organism=Phytophthora_infestans_T30-4 | gene_product=conserved hypothetical protein | transcript_product=conserved hypothetical protein | location=DS028536:5121-6056(+) | protein_length=268 | sequence_SO=supercontig | SO=protein_coding_gene | is_pseudo=false		1.99289e-34	1.30789e-35	55.0565	29105.4	FALSE	FALSE	FALSE	FALSE	FALSE	FALSE	FALSE	FALSE	FALSE	FALSE	FALSE	FALSE	13	19	17	12	19	18	11	19	19	11	6	11	9227027	9493852	5.92962e+06	13206210	7.02279e+06	7110877	19945808	12721314	16127504	17981286	63563.3	10068457
PITG_21759	transcript=PITG_21759-t26_1			gene=PITG_21759 | organism=Phytophthora_infestans_T30-4 | gene_product=cytochrome P450, putative | transcript_product=cytochrome P450, putative | location=DS028540:20093-22764(+) | protein_length=582 | sequence_SO=supercontig | SO=protein_coding_gene | is_pseudo=false		6.67704e-30	2.03303e-31	53.6177	65754.2	FALSE	FALSE	FALSE	FALSE	FALSE	FALSE	FALSE	FALSE	FALSE	FALSE	FALSE	FALSE	21	22	20	28	24	24	30	30	25	10	1	11	2.53595e+06	3844058	2.1768e+06	4931712	2.65496e+06	2.09813e+06	11649135	8104497	7.5557e+06	1.02476e+06	969.17	342840
PITG_21727	transcript=PITG_21727-t26_1			gene=PITG_21727 | organism=Phytophthora_infestans_T30-4 | gene_product=conserved hypothetical protein | transcript_product=conserved hypothetical protein | location=DS028526:21734-25943(+) | protein_length=1358 | sequence_SO=supercontig | SO=protein_coding_gene | is_pseudo=false		1.31919e-19	1.74727e-21	49.7806	148875	TRUE	TRUE	TRUE	TRUE	TRUE	TRUE	TRUE	TRUE	TRUE	TRUE	TRUE	TRUE	1	0	1	1	1	1	0	1	1	1	1	1	99263.8	NaN	115707	51100.5	39412.8	68325.5	NaN	93803.1	266383	388979	1473.92	221056
PITG_21724	transcript=PITG_21724-t26_1			gene=PITG_21724 | organism=Phytophthora_infestans_T30-4 | gene_product=conserved hypothetical protein | transcript_product=conserved hypothetical protein | location=DS028526:7632-10177(-) | protein_length=788 | sequence_SO=supercontig | SO=protein_coding_gene | is_pseudo=false		1.95156e-19	2.57074e-21	49.7079	86748.7	FALSE	FALSE	FALSE	FALSE	FALSE	FALSE	FALSE	FALSE	FALSE	FALSE	FALSE	FALSE	0	2	1	1	2	2	2	2	1	2	0	2	NaN	10800.5	10266.7	7897.65	10241.3	14997	20076.1	17750.2	23595	153192	NaN	64443.2
PITG_21720	transcript=PITG_21720-t26_1			gene=PITG_21720 | organism=Phytophthora_infestans_T30-4 | gene_product=conserved hypothetical protein | transcript_product=conserved hypothetical protein | location=DS028518:24504-25801(-) | protein_length=322 | sequence_SO=supercontig | SO=protein_coding_gene | is_pseudo=false		4.64078e-25	8.35531e-27	51.9313	36111.4	FALSE	FALSE	FALSE	FALSE	FALSE	FALSE	FALSE	FALSE	FALSE	FALSE	FALSE	FALSE	13	13	13	14	12	14	12	15	13	6	0	8	1.26668e+06	1.75894e+06	1.05456e+06	2.23588e+06	1.10385e+06	1.13262e+06	4.48753e+06	3.37175e+06	3.25774e+06	242311	NaN	155885
PITG_21661	transcript=PITG_21661-t26_1			gene=PITG_21661 | organism=Phytophthora_infestans_T30-4 | gene_product=eukaryotic initiation factor 4E, putative | transcript_product=eukaryotic initiation factor 4E, putative | location=DS028623:3448-4190(-) | protein_length=171 | sequence_SO=supercontig | SO=protein_coding_gene | is_pseudo=false		6.86618e-30	2.08337e-31	53.6136	19524.4	FALSE	FALSE	FALSE	FALSE	FALSE	FALSE	FALSE	FALSE	FALSE	FALSE	FALSE	FALSE	3	4	5	3	4	3	3	4	4	4	3	5	776557	1.11689e+06	1.22177e+06	934449	693275	959554	1.27459e+06	1.69583e+06	1.68561e+06	7954270	42357.7	2.83028e+06
PITG_21644	transcript=PITG_21644-t26_1			gene=PITG_21644 | organism=Phytophthora_infestans_T30-4 | gene_product=UDP-N-acetylglucosamine transporter, putative | transcript_product=UDP-N-acetylglucosamine transporter, putative | location=DS028458:37918-39664(+) | protein_length=382 | sequence_SO=supercontig | SO=protein_coding_gene | is_pseudo=false		2.6895e-19	3.51963e-21	49.6482	42304.6	FALSE	FALSE	FALSE	FALSE	FALSE	FALSE	FALSE	FALSE	FALSE	FALSE	FALSE	FALSE	2	3	2	2	3	3	3	3	3	0	0	0	82685.1	24935.7	15957.2	258478	66853.3	43203.7	497829	132263	124317	NaN	NaN	NaN
PITG_21643	transcript=PITG_21643-t26_1			gene=PITG_21643 | organism=Phytophthora_infestans_T30-4 | gene_product=vacuolar protein sorting-associated protein 29 | transcript_product=vacuolar protein sorting-associated protein 29 | location=DS028458:37085-37720(-) | protein_length=124 | sequence_SO=supercontig | SO=protein_coding_gene | is_pseudo=false		2.03711e-20	2.79165e-22	50.1218	13646.7	FALSE	FALSE	FALSE	FALSE	FALSE	FALSE	FALSE	FALSE	FALSE	FALSE	FALSE	FALSE	4	3	3	3	4	3	3	3	3	3	1	4	233184	259081	143810	120670	153585	75799.8	95929.2	190837	203306	289690	560.704	289710
PITG_21626	transcript=PITG_21626-t26_1			gene=PITG_21626 | organism=Phytophthora_infestans_T30-4 | gene_product=ATP-binding cassette protein, putative | transcript_product=ATP-binding cassette protein, putative | location=DS028622:41148-45582(-) | protein_length=869 | sequence_SO=supercontig | SO=protein_coding_gene | is_pseudo=false		2.79302e-31	1.04832e-32	54.0684	97606.4	FALSE	FALSE	FALSE	FALSE	FALSE	FALSE	FALSE	FALSE	FALSE	FALSE	FALSE	FALSE	24	24	27	26	27	29	25	29	30	33	10	36	1.92172e+06	1.45173e+06	1.5723e+06	2407986	1.0586e+06	1.49697e+06	3593308	2.70938e+06	4.02317e+06	14244910	64808.9	7307672
PITG_21620	transcript=PITG_21620-t26_1			gene=PITG_21620 | organism=Phytophthora_infestans_T30-4 | gene_product=fumarylacetoacetate (FAA) hydrolase, putative | transcript_product=fumarylacetoacetate (FAA) hydrolase, putative | location=DS028613:746-1676(-) | protein_length=288 | sequence_SO=supercontig | SO=protein_coding_gene | is_pseudo=false		2.04806e-23	3.27689e-25	51.3152	30944.4	FALSE	FALSE	FALSE	FALSE	FALSE	FALSE	FALSE	FALSE	FALSE	FALSE	FALSE	FALSE	13	14	14	12	15	14	11	16	15	10	10	12	3754210	10282414	5.30863e+06	4686509	5211162	4859062	8454337	17282086	13058364	4.81347e+06	105048	4001610
PITG_21619	transcript=PITG_21619-t26_1			gene=PITG_21619 | organism=Phytophthora_infestans_T30-4 | gene_product=homoserine O-acetyltransferase, putative | transcript_product=homoserine O-acetyltransferase, putative | location=DS028554:3229-4155(-) | protein_length=308 | sequence_SO=supercontig | SO=protein_coding_gene | is_pseudo=false		3.40201e-24	5.73556e-26	51.6103	34408.3	FALSE	FALSE	FALSE	FALSE	FALSE	FALSE	FALSE	FALSE	FALSE	FALSE	FALSE	FALSE	14	13	14	13	12	16	13	14	13	12	3	16	554854	507248	421659	732492	245833	561911	972285	718692	1.00764e+06	1.73424e+06	3645.57	1.26783e+06
PITG_21607	transcript=PITG_21607-t26_1			gene=PITG_21607 | organism=Phytophthora_infestans_T30-4 | gene_product=serine protease family S10, putative | transcript_product=serine protease family S10, putative | location=DS028700:7749-9256(+) | protein_length=462 | sequence_SO=supercontig | SO=protein_coding_gene | is_pseudo=false		1.94225e-27	4.3079e-29	52.7812	51597.2	FALSE	FALSE	FALSE	FALSE	FALSE	FALSE	FALSE	FALSE	FALSE	FALSE	FALSE	FALSE	7	6	6	6	6	5	5	6	5	0	0	3	423888	703042	414152	500183	374054	255893	434175	434363	580370	NaN	NaN	98266.6
PITG_21602	transcript=PITG_21602-t26_1			gene=PITG_21602 | organism=Phytophthora_infestans_T30-4 | gene_product=pro-apoptotic serine protease nma111-like protein | transcript_product=pro-apoptotic serine protease nma111-like protein | location=DS028457:45494-48748(+) | protein_length=980 | sequence_SO=supercontig | SO=protein_coding_gene | is_pseudo=false		8.31088e-39	1.49939e-39	56.3506	108043	FALSE	FALSE	FALSE	FALSE	FALSE	FALSE	FALSE	FALSE	FALSE	FALSE	FALSE	FALSE	58	61	60	60	58	61	48	63	63	24	4	25	26564642	27002140	19557970	36624452	15694870	19926108	41370604	28474844	35714336	1.96217e+06	5374.72	1.3597e+06
PITG_21601	transcript=PITG_21601-t26_1			gene=PITG_21601 | organism=Phytophthora_infestans_T30-4 | gene_product=conserved hypothetical protein | transcript_product=conserved hypothetical protein | location=DS028457:39854-45111(-) | protein_length=1564 | sequence_SO=supercontig | SO=protein_coding_gene | is_pseudo=false		1.26852e-31	4.98103e-33	54.1787	170721	FALSE	FALSE	FALSE	FALSE	FALSE	FALSE	FALSE	FALSE	FALSE	FALSE	FALSE	FALSE	20	18	19	26	17	23	32	21	25	42	5	42	466211	600165	516242	664151	305145	437462	1.28322e+06	907083	1193354	8522821	4406.2	3299040
PITG_21600	transcript=PITG_21600-t26_1			gene=PITG_21600 | organism=Phytophthora_infestans_T30-4 | gene_product=conserved hypothetical protein | transcript_product=conserved hypothetical protein | location=DS028457:38508-39788(+) | protein_length=409 | sequence_SO=supercontig | SO=protein_coding_gene | is_pseudo=false		1.59237e-26	3.2309e-28	52.46	45469.6	FALSE	FALSE	FALSE	FALSE	FALSE	FALSE	FALSE	FALSE	FALSE	FALSE	FALSE	FALSE	5	6	7	7	6	6	7	7	9	9	3	9	212147	236734	360816	236242	122727	237145	417479	390380	820484	1.93111e+06	6876.59	886448
PITG_21599	transcript=PITG_21599-t26_1			gene=PITG_21599 | organism=Phytophthora_infestans_T30-4 | gene_product=conserved hypothetical protein | transcript_product=conserved hypothetical protein | location=DS028457:35983-37726(-) | protein_length=554 | sequence_SO=supercontig | SO=protein_coding_gene | is_pseudo=false		3.10774e-08	3.24205e-10	43.5889	62379.2	TRUE	TRUE	TRUE	TRUE	TRUE	TRUE	TRUE	TRUE	TRUE	TRUE	TRUE	TRUE	1	1	1	0	0	1	0	0	0	0	0	0	2568.9	5104.92	8803.23	NaN	NaN	4560.2	NaN	NaN	NaN	NaN	NaN	NaN
PITG_21597	transcript=PITG_21597-t26_1			gene=PITG_21597 | organism=Phytophthora_infestans_T30-4 | gene_product=conserved hypothetical protein | transcript_product=conserved hypothetical protein | location=DS028457:32152-33525(-) | protein_length=457 | sequence_SO=supercontig | SO=protein_coding_gene | is_pseudo=false		6.49644e-29	1.73107e-30	53.2872	51211.9	FALSE	FALSE	FALSE	FALSE	FALSE	FALSE	FALSE	FALSE	FALSE	FALSE	FALSE	FALSE	15	15	15	12	11	14	10	14	13	9	0	11	665332	659138	752022	287752	228691	385058	419038	538402	549436	316467	NaN	205473
PITG_21596	transcript=PITG_21596-t26_1			gene=PITG_21596 | organism=Phytophthora_infestans_T30-4 | gene_product=actin-related protein 2/3 complex subunit, putative | transcript_product=actin-related protein 2/3 complex subunit, putative | location=DS028457:30324-31971(+) | protein_length=390 | sequence_SO=supercontig | SO=protein_coding_gene | is_pseudo=false		1.2787e-31	5.01732e-33	54.1776	43135	FALSE	FALSE	FALSE	FALSE	FALSE	FALSE	FALSE	FALSE	FALSE	FALSE	FALSE	FALSE	13	14	15	13	11	14	9	14	14	14	11	17	4267896	3834405	3475374	1.93031e+06	831482	1429862	1.23379e+06	1.59401e+06	2.347e+06	30418766	157648	19364506
PITG_21595	transcript=PITG_21595-t26_1			gene=PITG_21595 | organism=Phytophthora_infestans_T30-4 | gene_product=conserved hypothetical protein | transcript_product=conserved hypothetical protein | location=DS028457:28109-29572(-) | protein_length=446 | sequence_SO=supercontig | SO=protein_coding_gene | is_pseudo=false		3.13895e-11	3.38771e-13	45.5554	48300.9	FALSE	FALSE	FALSE	FALSE	FALSE	FALSE	FALSE	FALSE	FALSE	FALSE	FALSE	FALSE	0	1	1	3	0	2	2	0	0	4	0	3	NaN	22900.7	15478	18655.5	NaN	10346.4	17238.5	NaN	NaN	194521	NaN	67666.3
PITG_21579	transcript=PITG_21579-t26_1			gene=PITG_21579 | organism=Phytophthora_infestans_T30-4 | gene_product=adenylate kinase, putative | transcript_product=adenylate kinase, putative | location=DS028513:2249-3002(+) | protein_length=228 | sequence_SO=supercontig | SO=protein_coding_gene | is_pseudo=false		7.07504e-13	7.84622e-15	46.5219	25117.9	FALSE	FALSE	FALSE	FALSE	FALSE	FALSE	FALSE	FALSE	FALSE	FALSE	FALSE	FALSE	2	1	2	2	2	2	2	2	2	1	0	2	193837	109403	294508	141987	134749	163080	226115	139839	294970	190297	NaN	118720
PITG_21574	transcript=PITG_21574-t26_1			gene=PITG_21574 | organism=Phytophthora_infestans_T30-4 | gene_product=conserved hypothetical protein | transcript_product=conserved hypothetical protein | location=DS028610:10023-10865(+) | protein_length=280 | sequence_SO=supercontig | SO=protein_coding_gene | is_pseudo=false		8.23605e-09	8.63447e-11	43.9823	31604.5	FALSE	FALSE	FALSE	FALSE	FALSE	FALSE	FALSE	FALSE	FALSE	FALSE	FALSE	FALSE	2	2	2	0	0	2	0	1	0	0	0	0	120963	168160	95835	NaN	NaN	34131.7	NaN	9599.2	NaN	NaN	NaN	NaN
PITG_21571	transcript=PITG_21571-t26_1			gene=PITG_21571 | organism=Phytophthora_infestans_T30-4 | gene_product=conserved hypothetical protein | transcript_product=conserved hypothetical protein | location=DS028610:4516-5642(+) | protein_length=182 | sequence_SO=supercontig | SO=protein_coding_gene | is_pseudo=false		1.79502e-16	2.14935e-18	48.3725	20056.3	FALSE	FALSE	FALSE	FALSE	FALSE	FALSE	FALSE	FALSE	FALSE	FALSE	FALSE	FALSE	0	2	2	2	2	2	2	2	2	2	0	2	NaN	1926.74	5393.2	7637.16	6906.54	6104.58	4202.97	5679.24	6501.48	17815.7	NaN	7461.6
PITG_21568	transcript=PITG_21568-t26_1			gene=PITG_21568 | organism=Phytophthora_infestans_T30-4 | gene_product=histone H1, putative | transcript_product=histone H1, putative | location=DS028541:1188-1949(-) | protein_length=253 | sequence_SO=supercontig | SO=protein_coding_gene | is_pseudo=false		1.97502e-27	4.37643e-29	52.7787	26453.1	FALSE	FALSE	FALSE	FALSE	FALSE	FALSE	FALSE	FALSE	FALSE	FALSE	FALSE	FALSE	3	3	3	3	3	3	1	3	3	1	3	3	1.62938e+06	2.14716e+06	2.29229e+06	2.60242e+06	1.20567e+06	1.98813e+06	3617556	6260692	4.00428e+06	34714900	102089	9051941
PITG_21540	transcript=PITG_21540-t26_1			gene=PITG_21540 | organism=Phytophthora_infestans_T30-4 | gene_product=Resistance-Nodulation-Cell Division (RND) Superfamily | transcript_product=Resistance-Nodulation-Cell Division (RND) Superfamily | location=DS028551:41521-43864(-) | protein_length=749 | sequence_SO=supercontig | SO=protein_coding_gene | is_pseudo=false		1.47067e-26	2.9935e-28	52.4722	82790.2	FALSE	FALSE	FALSE	FALSE	FALSE	FALSE	FALSE	FALSE	FALSE	FALSE	FALSE	FALSE	25	26	19	20	23	19	17	16	12	10	0	9	48617940	31186324	14338427	33371462	7.45054e+06	7152879	13541224	4.35794e+06	3.87416e+06	1.09434e+06	NaN	444740
PITG_21524	transcript=PITG_21524-t26_1			gene=PITG_21524 | organism=Phytophthora_infestans_T30-4 | gene_product=cytochrome P450, putative | transcript_product=cytochrome P450, putative | location=DS028512:11291-12934(+) | protein_length=529 | sequence_SO=supercontig | SO=protein_coding_gene | is_pseudo=false		3.12283e-23	4.94567e-25	51.245	59518	FALSE	FALSE	FALSE	FALSE	FALSE	FALSE	FALSE	FALSE	FALSE	FALSE	FALSE	FALSE	8	11	9	14	11	14	15	15	15	0	0	6	215469	309362	230042	533963	290918	367180	1.37886e+06	1.0027e+06	1.143e+06	NaN	NaN	101932
PITG_21523	transcript=PITG_21523-t26_1			gene=PITG_21523 | organism=Phytophthora_infestans_T30-4 | gene_product=cytochrome P450, putative | transcript_product=cytochrome P450, putative | location=DS028512:7818-9416(-) | protein_length=504 | sequence_SO=supercontig | SO=protein_coding_gene | is_pseudo=false		5.35514e-21	7.53033e-23	50.3607	56170.2	FALSE	FALSE	FALSE	FALSE	FALSE	FALSE	FALSE	FALSE	FALSE	FALSE	FALSE	FALSE	8	9	8	13	10	11	13	12	15	4	0	4	333313	357832	175170	583733	255723	419545	1.445e+06	1.02787e+06	1.65894e+06	53348.6	NaN	60313.9
PITG_21521	transcript=PITG_21521-t26_1			gene=PITG_21521 | organism=Phytophthora_infestans_T30-4 | gene_product=conserved hypothetical protein | transcript_product=conserved hypothetical protein | location=DS028512:4208-5518(-) | protein_length=436 | sequence_SO=supercontig | SO=protein_coding_gene | is_pseudo=false		1.57348e-30	5.25495e-32	53.8244	46224.3	FALSE	FALSE	FALSE	FALSE	FALSE	FALSE	FALSE	FALSE	FALSE	FALSE	FALSE	FALSE	8	9	12	5	9	11	6	7	9	8	0	8	752760	744344	825119	356047	193142	408545	421647	448539	687973	752297	NaN	274071
PITG_21520;PITG_22414	transcript=PITG_21520-t26_1;transcript=PITG_22414-t26_1			gene=PITG_21520 | organism=Phytophthora_infestans_T30-4 | gene_product=conserved hypothetical protein | transcript_product=conserved hypothetical protein | location=DS028512:3719-4090(+) | protein_length=123 | sequence_SO=supercontig | SO=protein_coding_gene | is_pseudo=false;gene=PITG_22414 | organism=Phytophthora_infestans_T30-4 | gene_product=conserved hypothetical protein | transcript_product…		4.50637e-38	6.71162e-39	56.1396	14336.15;14336.15	FALSE	FALSE	FALSE	FALSE	FALSE	FALSE	FALSE	FALSE	FALSE	FALSE	FALSE	FALSE	2	1	2	3	3	4	3	5	5	0	0	0	10420.3	8585.47	26297	81111.6	21606.8	48576.8	194476	126526	186073	NaN	NaN	NaN
PITG_21508	transcript=PITG_21508-t26_1			gene=PITG_21508 | organism=Phytophthora_infestans_T30-4 | gene_product=conserved hypothetical protein | transcript_product=conserved hypothetical protein | location=DS028454:53637-54102(-) | protein_length=102 | sequence_SO=supercontig | SO=protein_coding_gene | is_pseudo=false		1.60807e-17	1.97794e-19	48.8608	11457.4	FALSE	FALSE	FALSE	FALSE	FALSE	FALSE	FALSE	FALSE	FALSE	FALSE	FALSE	FALSE	4	2	2	3	4	3	3	4	3	2	0	2	532918	236268	106524	1.4047e+06	336522	313522	4.02098e+06	673694	609185	365832	NaN	145594
PITG_21504	transcript=PITG_21504-t26_1			gene=PITG_21504 | organism=Phytophthora_infestans_T30-4 | gene_product=cyclin-dependent kinase, putative | transcript_product=cyclin-dependent kinase, putative | location=DS028609:52112-53273(-) | protein_length=361 | sequence_SO=supercontig | SO=protein_coding_gene | is_pseudo=false		1.19211e-15	1.39358e-17	47.975	40395.3	FALSE	FALSE	FALSE	FALSE	FALSE	FALSE	FALSE	FALSE	FALSE	FALSE	FALSE	FALSE	3	4	2	1	4	3	2	3	2	1	0	3	272718	194991	97623.6	220812	98658.6	120876	272315	136605	126540	119780	NaN	72795.9
PITG_21502	transcript=PITG_21502-t26_1			gene=PITG_21502 | organism=Phytophthora_infestans_T30-4 | gene_product=conserved hypothetical protein | transcript_product=conserved hypothetical protein | location=DS028609:45689-45982(-) | protein_length=97 | sequence_SO=supercontig | SO=protein_coding_gene | is_pseudo=false		0.00187066	1.86533e-05	38.099	10979.5	TRUE	TRUE	TRUE	TRUE	TRUE	TRUE	TRUE	TRUE	TRUE	TRUE	TRUE	TRUE	0	1	1	0	0	1	0	0	0	0	0	0	NaN	17372.7	15644.1	NaN	NaN	3909.57	NaN	NaN	NaN	NaN	NaN	NaN
PITG_21458	transcript=PITG_21458-t26_1			gene=PITG_21458 | organism=Phytophthora_infestans_T30-4 | gene_product=conserved hypothetical protein | transcript_product=conserved hypothetical protein | location=DS028455:5642-7676(+) | protein_length=607 | sequence_SO=supercontig | SO=protein_coding_gene | is_pseudo=false		5.42307e-21	7.62126e-23	50.3584	69175.6	FALSE	FALSE	FALSE	FALSE	FALSE	FALSE	FALSE	FALSE	FALSE	FALSE	FALSE	FALSE	2	2	1	1	2	1	1	2	1	1	0	1	199483	335196	193220	350274	214982	234536	536210	693080	703712	51094.7	NaN	61507.7
PITG_21426	transcript=PITG_21426-t26_1			gene=PITG_21426 | organism=Phytophthora_infestans_T30-4 | gene_product=C-5 sterol desaturase, putative | transcript_product=C-5 sterol desaturase, putative | location=DS028474:21817-22727(+) | protein_length=275 | sequence_SO=supercontig | SO=protein_coding_gene | is_pseudo=false		2.58634e-12	2.83945e-14	46.2014	31965.2	TRUE	TRUE	TRUE	TRUE	TRUE	TRUE	TRUE	TRUE	TRUE	TRUE	TRUE	TRUE	0	0	0	0	0	0	1	0	1	1	0	0	NaN	NaN	NaN	NaN	NaN	NaN	142016	NaN	17196.8	35019.2	NaN	NaN
PITG_21410	transcript=PITG_21410-t26_1			gene=PITG_21410 | organism=Phytophthora_infestans_T30-4 | gene_product=elicitin-like protein INF4 | transcript_product=elicitin-like protein INF4 | location=DS028411:59555-59911(-) | protein_length=118 | sequence_SO=supercontig | SO=protein_coding_gene | is_pseudo=false		1.36996e-21	1.9793e-23	50.6004	12561.8	FALSE	FALSE	FALSE	FALSE	FALSE	FALSE	FALSE	FALSE	FALSE	FALSE	FALSE	FALSE	4	4	4	4	4	4	4	3	3	4	2	4	2723330	4472018	1.60093e+06	3.88514e+06	2888977	1.89605e+06	3.4346e+06	5.04453e+06	1.93472e+06	5623770	41359.9	2.74591e+06
PITG_21401	transcript=PITG_21401-t26_1			gene=PITG_21401 | organism=Phytophthora_infestans_T30-4 | gene_product=RNA methyltransferase | transcript_product=RNA methyltransferase | location=DS028432:63430-65067(+) | protein_length=545 | sequence_SO=supercontig | SO=protein_coding_gene | is_pseudo=false		7.107e-12	7.75631e-14	45.9445	62028.7	FALSE	FALSE	FALSE	FALSE	FALSE	FALSE	FALSE	FALSE	FALSE	FALSE	FALSE	FALSE	0	0	0	0	0	0	0	0	0	3	0	3	NaN	NaN	NaN	NaN	NaN	NaN	NaN	NaN	NaN	283512	NaN	115045
PITG_21398	transcript=PITG_21398-t26_1			gene=PITG_21398 | organism=Phytophthora_infestans_T30-4 | gene_product=DEAD/DEAH box RNA helicase, putative | transcript_product=DEAD/DEAH box RNA helicase, putative | location=DS028432:6720-10007(+) | protein_length=1095 | sequence_SO=supercontig | SO=protein_coding_gene | is_pseudo=false		5.57254e-33	2.80834e-34	54.6089	124640	FALSE	FALSE	FALSE	FALSE	FALSE	FALSE	FALSE	FALSE	FALSE	FALSE	FALSE	FALSE	80	79	76	75	80	78	65	83	82	61	37	71	63241464	65566800	45534788	67473616	35585468	37725836	115901368	93326560	88260048	159361616	600871	64140688
PITG_21397	transcript=PITG_21397-t26_1			gene=PITG_21397 | organism=Phytophthora_infestans_T30-4 | gene_product=ribose-phosphate pyrophosphokinase, putative | transcript_product=ribose-phosphate pyrophosphokinase, putative | location=DS028432:4939-6195(-) | protein_length=323 | sequence_SO=supercontig | SO=protein_coding_gene | is_pseudo=false		7.58647e-31	2.65792e-32	53.9278	35157.7	FALSE	FALSE	FALSE	FALSE	FALSE	FALSE	FALSE	FALSE	FALSE	FALSE	FALSE	FALSE	18	21	19	21	21	20	16	22	21	14	5	17	13420930	9414278	6.98526e+06	14788283	5.4338e+06	6.61426e+06	12888970	9892071	11350252	4775407	15050	1.91662e+06
PITG_21396	transcript=PITG_21396-t26_1			gene=PITG_21396 | organism=Phytophthora_infestans_T30-4 | gene_product=conserved hypothetical protein | transcript_product=conserved hypothetical protein | location=DS028432:3913-4805(-) | protein_length=224 | sequence_SO=supercontig | SO=protein_coding_gene | is_pseudo=false		5.3246e-16	6.28854e-18	48.1459	24706.1	FALSE	FALSE	FALSE	FALSE	FALSE	FALSE	FALSE	FALSE	FALSE	FALSE	FALSE	FALSE	0	0	0	4	0	2	3	2	3	0	0	0	NaN	NaN	NaN	305384	NaN	126727	184563	86492.3	122865	NaN	NaN	NaN
PITG_21395	transcript=PITG_21395-t26_1			gene=PITG_21395 | organism=Phytophthora_infestans_T30-4 | gene_product=CBL-interacting serine/threonine-protein kinase, putative | transcript_product=CBL-interacting serine/threonine-protein kinase, putative | location=DS028432:1876-3668(+) | protein_length=444 | sequence_SO=supercontig | SO=protein_coding_gene | is_pseudo=false		2.34479e-35	1.88445e-36	55.3385	49078.3	FALSE	FALSE	FALSE	FALSE	FALSE	FALSE	FALSE	FALSE	FALSE	FALSE	FALSE	FALSE	20	23	21	16	22	22	11	23	22	13	6	14	16997400	18435684	15251992	8406300	7.0762e+06	8243970	7793669	9212114	10861409	12027763	60809.4	6139293
PITG_21394	transcript=PITG_21394-t26_1			gene=PITG_21394 | organism=Phytophthora_infestans_T30-4 | gene_product=cobalamin synthesis protein, putative | transcript_product=cobalamin synthesis protein, putative | location=DS028432:324-1517(-) | protein_length=397 | sequence_SO=supercontig | SO=protein_coding_gene | is_pseudo=false		1.73438e-29	4.97976e-31	53.4798	43921.7	FALSE	FALSE	FALSE	FALSE	FALSE	FALSE	FALSE	FALSE	FALSE	FALSE	FALSE	FALSE	9	10	10	7	9	9	5	8	7	6	2	5	456059	492345	381474	278915	193271	202041	366254	457995	462291	419511	762.599	164686
PITG_21393	transcript=PITG_21393-t26_1			gene=PITG_21393 | organism=Phytophthora_infestans_T30-4 | gene_product=eukaryotic translation initiation factor 3 subunit A, putative | transcript_product=eukaryotic translation initiation factor 3 subunit A, putative | location=DS028425:65374-68880(-) | protein_length=1154 | sequence_SO=supercontig | SO=protein_coding_gene | is_pseudo=false		2.26984e-29	6.39134e-31	53.4407	132455	FALSE	FALSE	FALSE	FALSE	FALSE	FALSE	FALSE	FALSE	FALSE	FALSE	FALSE	FALSE	68	69	73	70	74	74	60	77	76	56	43	72	29399750	28303476	22741368	48140448	18194266	25188928	81812992	60376324	66564240	581867584	1.51958e+06	162207920
PITG_21380	transcript=PITG_21380-t26_1			gene=PITG_21380 | organism=Phytophthora_infestans_T30-4 | gene_product=conserved hypothetical protein | transcript_product=conserved hypothetical protein | location=DS028380:55419-56729(-) | protein_length=436 | sequence_SO=supercontig | SO=protein_coding_gene | is_pseudo=false		6.19787e-18	7.73353e-20	49.0487	46879.1	FALSE	FALSE	FALSE	FALSE	FALSE	FALSE	FALSE	FALSE	FALSE	FALSE	FALSE	FALSE	5	4	7	4	6	5	7	9	7	7	3	10	86716.6	85994	197154	60116.9	138093	98685.2	171210	284442	409561	766512	3763.06	532989
PITG_21379	transcript=PITG_21379-t26_1			gene=PITG_21379 | organism=Phytophthora_infestans_T30-4 | gene_product=conserved hypothetical protein | transcript_product=conserved hypothetical protein | location=DS028380:54494-55082(+) | protein_length=128 | sequence_SO=supercontig | SO=protein_coding_gene | is_pseudo=false		0.000775238	7.76236e-06	39.2115	14575.6	TRUE	TRUE	TRUE	TRUE	TRUE	TRUE	TRUE	TRUE	TRUE	TRUE	TRUE	TRUE	0	0	0	1	0	0	1	0	0	0	0	0	NaN	NaN	NaN	10240.9	NaN	NaN	9159.32	NaN	NaN	NaN	NaN	NaN
PITG_21378	transcript=PITG_21378-t26_1			gene=PITG_21378 | organism=Phytophthora_infestans_T30-4 | gene_product=protein disulfide-isomerase, putative | transcript_product=protein disulfide-isomerase, putative | location=DS028380:52756-54312(+) | protein_length=518 | sequence_SO=supercontig | SO=protein_coding_gene | is_pseudo=false		1.76843e-36	1.81326e-37	55.6736	57322.9	FALSE	FALSE	FALSE	FALSE	FALSE	FALSE	FALSE	FALSE	FALSE	FALSE	FALSE	FALSE	46	56	55	45	58	56	40	56	57	31	36	40	487035584	671956992	431888512	1079366272	785852032	729660032	1769950720	1878371712	1873622912	182392768	1.89297e+06	104619152
PITG_21377	transcript=PITG_21377-t26_1			gene=PITG_21377 | organism=Phytophthora_infestans_T30-4 | gene_product=conserved hypothetical protein | transcript_product=conserved hypothetical protein | location=DS028380:51447-52367(+) | protein_length=194 | sequence_SO=supercontig | SO=protein_coding_gene | is_pseudo=false		2.34415e-22	3.52201e-24	50.9049	22374.2	FALSE	FALSE	FALSE	FALSE	FALSE	FALSE	FALSE	FALSE	FALSE	FALSE	FALSE	FALSE	12	10	11	9	12	11	7	11	11	6	4	6	3.0392e+06	3.02158e+06	2152798	4.38799e+06	1.94373e+06	2.37958e+06	6.78042e+06	5.66648e+06	5.52939e+06	1.19652e+06	2351.55	702758
PITG_21351	transcript=PITG_21351-t26_1			gene=PITG_21351 | organism=Phytophthora_infestans_T30-4 | gene_product=conserved hypothetical protein | transcript_product=conserved hypothetical protein | location=DS028442:43406-44338(-) | protein_length=310 | sequence_SO=supercontig | SO=protein_coding_gene | is_pseudo=false		7.56078e-23	1.16524e-24	51.0968	35129.2	FALSE	FALSE	FALSE	FALSE	FALSE	FALSE	FALSE	FALSE	FALSE	FALSE	FALSE	FALSE	3	3	3	2	0	2	1	2	3	3	0	4	50294.7	67623.3	56158.6	32478.3	NaN	45192.6	28283.8	89490.1	69209.5	162514	NaN	86492.1
PITG_21350	transcript=PITG_21350-t26_1			gene=PITG_21350 | organism=Phytophthora_infestans_T30-4 | gene_product=conserved hypothetical protein | transcript_product=conserved hypothetical protein | location=DS028442:41635-43180(-) | protein_length=445 | sequence_SO=supercontig | SO=protein_coding_gene | is_pseudo=false		1.2633e-10	1.35299e-12	45.1777	50708.8	FALSE	FALSE	FALSE	FALSE	FALSE	FALSE	FALSE	FALSE	FALSE	FALSE	FALSE	FALSE	1	0	1	0	2	1	1	1	1	2	0	3	1188.82	NaN	3733.61	NaN	13504.6	3593.85	19597.9	18293	21462.9	58119.6	NaN	83318.1
PITG_21336	transcript=PITG_21336-t26_1			gene=PITG_21336 | organism=Phytophthora_infestans_T30-4 | gene_product=patatin like protein | transcript_product=patatin like protein | location=DS028398:59848-63273(+) | protein_length=1142 | sequence_SO=supercontig | SO=protein_coding_gene | is_pseudo=false		1.95579e-31	7.4771e-33	54.1183	126614	FALSE	FALSE	FALSE	FALSE	FALSE	FALSE	FALSE	FALSE	FALSE	FALSE	FALSE	FALSE	44	42	38	49	47	45	42	48	47	17	1	19	3.9504e+06	2.97798e+06	1.78374e+06	7832129	2.94532e+06	2791862	13794773	7225276	9808306	1.04293e+06	594.473	544876
PITG_21328	transcript=PITG_21328-t26_1			gene=PITG_21328 | organism=Phytophthora_infestans_T30-4 | gene_product=hypothetical protein | transcript_product=hypothetical protein | location=DS028398:3273-4300(+) | protein_length=232 | sequence_SO=supercontig | SO=protein_coding_gene | is_pseudo=false		3.49624e-15	4.04457e-17	47.743	26193.2	FALSE	FALSE	FALSE	FALSE	FALSE	FALSE	FALSE	FALSE	FALSE	FALSE	FALSE	FALSE	3	4	4	3	3	2	4	3	0	1	0	1	23725.4	20648.7	43582.5	58720.7	14720.5	18495.6	40960.8	59728.6	NaN	8694.94	NaN	2975.39
PITG_21316	transcript=PITG_21316-t26_1			gene=PITG_21316 | organism=Phytophthora_infestans_T30-4 | gene_product=protein phosphatase methylesterase, putative | transcript_product=protein phosphatase methylesterase, putative | location=DS028445:41714-43198(-) | protein_length=359 | sequence_SO=supercontig | SO=protein_coding_gene | is_pseudo=false		0.000115141	1.16404e-06	40.5751	39270.1	FALSE	FALSE	FALSE	FALSE	FALSE	FALSE	FALSE	FALSE	FALSE	FALSE	FALSE	FALSE	2	1	0	1	0	0	1	0	1	0	0	0	12552.6	9957.54	NaN	685.975	NaN	NaN	1993.84	NaN	9861.3	NaN	NaN	NaN
PITG_21313	transcript=PITG_21313-t26_1			gene=PITG_21313 | organism=Phytophthora_infestans_T30-4 | gene_product=glucokinase, putative | transcript_product=glucokinase, putative | location=DS028614:78675-79607(-) | protein_length=310 | sequence_SO=supercontig | SO=protein_coding_gene | is_pseudo=false		1.01261e-15	1.18593e-17	48.0098	33922.9	TRUE	TRUE	TRUE	TRUE	TRUE	TRUE	TRUE	TRUE	TRUE	TRUE	TRUE	TRUE	0	1	1	1	1	1	1	1	1	0	0	0	NaN	30370.6	22007	11160	8972.59	14504.8	16632.5	33742.6	41172	NaN	NaN	NaN
PITG_21297	transcript=PITG_21297-t26_1			gene=PITG_21297 | organism=Phytophthora_infestans_T30-4 | gene_product=short chain dehydrogenase, putative | transcript_product=short chain dehydrogenase, putative | location=DS028499:85189-86610(+) | protein_length=244 | sequence_SO=supercontig | SO=protein_coding_gene | is_pseudo=false		1.01272e-11	1.10181e-13	45.853	25708.7	TRUE	TRUE	TRUE	TRUE	TRUE	TRUE	TRUE	TRUE	TRUE	TRUE	TRUE	TRUE	1	1	1	1	0	0	1	0	1	0	0	1	1.59154e+06	2.26128e+06	1.6816e+06	1.24574e+06	NaN	NaN	817709	NaN	1.38693e+06	NaN	NaN	615324
PITG_21291	transcript=PITG_21291-t26_1			gene=PITG_21291 | organism=Phytophthora_infestans_T30-4 | gene_product=conserved hypothetical protein | transcript_product=conserved hypothetical protein | location=DS028499:4684-5702(-) | protein_length=294 | sequence_SO=supercontig | SO=protein_coding_gene | is_pseudo=false		6.89391e-12	7.52493e-14	45.9524	32921.2	FALSE	FALSE	FALSE	FALSE	FALSE	FALSE	FALSE	FALSE	FALSE	FALSE	FALSE	FALSE	2	1	0	1	0	0	0	0	0	0	0	1	13775.9	3438.37	NaN	12951	NaN	NaN	NaN	NaN	NaN	NaN	NaN	13581.5
PITG_21278	transcript=PITG_21278-t26_1			gene=PITG_21278 | organism=Phytophthora_infestans_T30-4 | gene_product=isochorismatase, putative | transcript_product=isochorismatase, putative | location=DS028433:40954-41653(+) | protein_length=209 | sequence_SO=supercontig | SO=protein_coding_gene | is_pseudo=false		1.59624e-35	1.32862e-36	55.3888	22972.6	FALSE	FALSE	FALSE	FALSE	FALSE	FALSE	FALSE	FALSE	FALSE	FALSE	FALSE	FALSE	11	12	12	11	7	8	8	8	8	7	0	8	2.87928e+06	2.94979e+06	1946137	1.67167e+06	366063	878032	1.28286e+06	959450	1.21435e+06	1237353	NaN	619535
PITG_21277	transcript=PITG_21277-t26_1			gene=PITG_21277 | organism=Phytophthora_infestans_T30-4 | gene_product=conserved hypothetical protein | transcript_product=conserved hypothetical protein | location=DS028433:39857-40750(+) | protein_length=297 | sequence_SO=supercontig | SO=protein_coding_gene | is_pseudo=false		2.32772e-29	6.54905e-31	53.4371	31032.8	FALSE	FALSE	FALSE	FALSE	FALSE	FALSE	FALSE	FALSE	FALSE	FALSE	FALSE	FALSE	3	3	3	3	3	3	3	4	3	3	1	3	543319	471391	277406	715945	329159	325074	2.00462e+06	1.23787e+06	1.05126e+06	939734	2160.72	364020
PITG_21272	transcript=PITG_21272-t26_1			gene=PITG_21272 | organism=Phytophthora_infestans_T30-4 | gene_product=conserved hypothetical protein | transcript_product=conserved hypothetical protein | location=DS028383:54238-55353(+) | protein_length=371 | sequence_SO=supercontig | SO=protein_coding_gene | is_pseudo=false		4.4784e-18	5.61605e-20	49.1121	42513	FALSE	FALSE	FALSE	FALSE	FALSE	FALSE	FALSE	FALSE	FALSE	FALSE	FALSE	FALSE	3	2	2	6	4	2	9	5	3	8	0	6	68209.1	14044.6	25606.8	104696	196037	42977.2	325552	186028	125839	1.0751e+06	NaN	289958
PITG_21269	transcript=PITG_21269-t26_1			gene=PITG_21269 | organism=Phytophthora_infestans_T30-4 | gene_product=conserved hypothetical protein | transcript_product=conserved hypothetical protein | location=DS028483:87873-91439(-) | protein_length=1116 | sequence_SO=supercontig | SO=protein_coding_gene | is_pseudo=false		0.000273725	2.75615e-06	40.0506	124948	FALSE	FALSE	FALSE	FALSE	FALSE	FALSE	FALSE	FALSE	FALSE	FALSE	FALSE	FALSE	0	1	1	0	0	0	0	0	0	2	0	2	NaN	14465.1	9801.35	NaN	NaN	NaN	NaN	NaN	NaN	315256	NaN	33946.1
PITG_21257	transcript=PITG_21257-t26_1			gene=PITG_21257 | organism=Phytophthora_infestans_T30-4 | gene_product=conserved hypothetical protein | transcript_product=conserved hypothetical protein | location=DS028443:8014-8646(+) | protein_length=210 | sequence_SO=supercontig | SO=protein_coding_gene | is_pseudo=false		8.83843e-25	1.55881e-26	51.8282	23289.1	FALSE	FALSE	FALSE	FALSE	FALSE	FALSE	FALSE	FALSE	FALSE	FALSE	FALSE	FALSE	5	4	7	7	4	7	8	8	8	9	0	11	112436	95441.4	137310	184629	121125	153970	290693	495177	405016	1.20303e+06	NaN	668632
PITG_21256	transcript=PITG_21256-t26_1			gene=PITG_21256 | organism=Phytophthora_infestans_T30-4 | gene_product=conserved hypothetical protein | transcript_product=conserved hypothetical protein | location=DS028443:5805-6282(+) | protein_length=134 | sequence_SO=supercontig | SO=protein_coding_gene | is_pseudo=false		4.19015e-25	7.57712e-27	51.9475	14706.9	FALSE	FALSE	FALSE	FALSE	FALSE	FALSE	FALSE	FALSE	FALSE	FALSE	FALSE	FALSE	0	2	1	1	1	0	1	1	2	2	0	2	NaN	15574.1	2095.08	4011.3	2428.16	NaN	8778.5	8428.99	43907.9	104198	NaN	62725.8
PITG_21223	transcript=PITG_21223-t26_1			gene=PITG_21223 | organism=Phytophthora_infestans_T30-4 | gene_product=protein kinase | transcript_product=protein kinase | location=DS028475:47745-49289(-) | protein_length=514 | sequence_SO=supercontig | SO=protein_coding_gene | is_pseudo=false		1.27141e-18	1.62347e-20	49.3548	57641.4	FALSE	FALSE	FALSE	FALSE	FALSE	FALSE	FALSE	FALSE	FALSE	FALSE	FALSE	FALSE	11	7	6	7	2	3	7	2	0	0	0	0	764732	116524	205187	340640	57736.9	34835.3	225187	49529.3	NaN	NaN	NaN	NaN
PITG_21222	transcript=PITG_21222-t26_1			gene=PITG_21222 | organism=Phytophthora_infestans_T30-4 | gene_product=conserved hypothetical protein | transcript_product=conserved hypothetical protein | location=DS028475:44309-47234(+) | protein_length=895 | sequence_SO=supercontig | SO=protein_coding_gene | is_pseudo=false		9.73462e-34	5.59002e-35	54.8447	98815.4	FALSE	FALSE	FALSE	FALSE	FALSE	FALSE	FALSE	FALSE	FALSE	FALSE	FALSE	FALSE	12	11	8	13	11	15	16	15	16	14	0	16	346710	366287	164295	536651	183991	399510	821894	600467	959129	532897	NaN	274794
PITG_21219	transcript=PITG_21219-t26_1			gene=PITG_21219 | organism=Phytophthora_infestans_T30-4 | gene_product=conserved hypothetical protein | transcript_product=conserved hypothetical protein | location=DS028421:42404-44086(+) | protein_length=453 | sequence_SO=supercontig | SO=protein_coding_gene | is_pseudo=false		7.03976e-21	9.84386e-23	50.3121	48533.7	FALSE	FALSE	FALSE	FALSE	FALSE	FALSE	FALSE	FALSE	FALSE	FALSE	FALSE	FALSE	9	8	9	11	11	9	11	11	12	12	3	11	3701939	1741652	1.36796e+06	3.02023e+06	975491	973361	3.70874e+06	1.66792e+06	1.92342e+06	3.88805e+06	8808.31	1.26693e+06
PITG_21214	transcript=PITG_21214-t26_1			gene=PITG_21214 | organism=Phytophthora_infestans_T30-4 | gene_product=hydroxymethylglutaryl-CoA synthase | transcript_product=hydroxymethylglutaryl-CoA synthase | location=DS028389:56013-58877(-) | protein_length=954 | sequence_SO=supercontig | SO=protein_coding_gene | is_pseudo=false		7.26471e-26	1.39285e-27	52.2242	102836	FALSE	FALSE	FALSE	FALSE	FALSE	FALSE	FALSE	FALSE	FALSE	FALSE	FALSE	FALSE	5	5	5	5	3	3	4	4	4	6	0	7	74223.9	52377.9	37091.5	74562.5	23897.9	22598.4	93616.2	31113	70977.4	356999	NaN	239981
PITG_21187	transcript=PITG_21187-t26_1			gene=PITG_21187 | organism=Phytophthora_infestans_T30-4 | gene_product=myoferlin-like protein | transcript_product=myoferlin-like protein | location=DS028348:81394-87602(+) | protein_length=1928 | sequence_SO=supercontig | SO=protein_coding_gene | is_pseudo=false		2.16795e-39	4.75726e-40	56.5167	216687	FALSE	FALSE	FALSE	FALSE	FALSE	FALSE	FALSE	FALSE	FALSE	FALSE	FALSE	FALSE	105	111	115	101	104	106	88	106	105	54	14	58	57644544	62111724	44630328	40609896	23772312	25781450	38128964	37103284	33737448	6128268	12143.7	3.45968e+06
PITG_21186	transcript=PITG_21186-t26_1			gene=PITG_21186 | organism=Phytophthora_infestans_T30-4 | gene_product=conserved hypothetical protein | transcript_product=conserved hypothetical protein | location=DS028348:80263-81223(-) | protein_length=269 | sequence_SO=supercontig | SO=protein_coding_gene | is_pseudo=false		2.78816e-27	6.10674e-29	52.7265	29872.2	FALSE	FALSE	FALSE	FALSE	FALSE	FALSE	FALSE	FALSE	FALSE	FALSE	FALSE	FALSE	18	19	21	18	21	21	15	22	23	9	4	13	7.39105e+06	9656601	6291786	14460356	9384154	9234270	29303824	27334370	25538112	1.937e+06	9598.56	1259314
PITG_21185	transcript=PITG_21185-t26_1			gene=PITG_21185 | organism=Phytophthora_infestans_T30-4 | gene_product=RPS6 protein kinase | transcript_product=RPS6 protein kinase | location=DS028348:77826-79651(-) | protein_length=564 | sequence_SO=supercontig | SO=protein_coding_gene | is_pseudo=false		1.30208e-30	4.41171e-32	53.8513	63889.4	FALSE	FALSE	FALSE	FALSE	FALSE	FALSE	FALSE	FALSE	FALSE	FALSE	FALSE	FALSE	9	11	11	12	10	12	10	12	12	13	3	15	779722	852071	757242	687844	466144	858505	990827	1.17758e+06	1.30897e+06	2.64533e+06	4844.79	1698333
PITG_21183	transcript=PITG_21183-t26_1			gene=PITG_21183 | organism=Phytophthora_infestans_T30-4 | gene_product=conserved hypothetical protein | transcript_product=conserved hypothetical protein | location=DS028348:72777-74384(+) | protein_length=481 | sequence_SO=supercontig | SO=protein_coding_gene | is_pseudo=false		1.27091e-21	1.83961e-23	50.6134	54801.9	FALSE	FALSE	FALSE	FALSE	FALSE	FALSE	FALSE	FALSE	FALSE	FALSE	FALSE	FALSE	0	2	0	1	1	1	4	3	3	0	0	0	NaN	9875.28	NaN	12674	9206.57	7984.09	125136	51040	33699.3	NaN	NaN	NaN
PITG_21182	transcript=PITG_21182-t26_1			gene=PITG_21182 | organism=Phytophthora_infestans_T30-4 | gene_product=apoptosis-inducing factor 1, putative | transcript_product=apoptosis-inducing factor 1, putative | location=DS028348:32620-34299(-) | protein_length=559 | sequence_SO=supercontig | SO=protein_coding_gene | is_pseudo=false		2.12997e-36	2.15149e-37	55.6497	60576.2	FALSE	FALSE	FALSE	FALSE	FALSE	FALSE	FALSE	FALSE	FALSE	FALSE	FALSE	FALSE	34	29	31	35	35	30	27	38	33	22	10	24	22844186	19736736	13926780	30912284	11612268	13851071	30783714	21772328	21656780	15569574	39479.7	7.12253e+06
PITG_21178	transcript=PITG_21178-t26_1			gene=PITG_21178 | organism=Phytophthora_infestans_T30-4 | gene_product=conserved hypothetical protein | transcript_product=conserved hypothetical protein | location=DS028338:50386-53136(-) | protein_length=898 | sequence_SO=supercontig | SO=protein_coding_gene | is_pseudo=false		1.55784e-14	1.7833e-16	47.4128	99207.1	FALSE	FALSE	FALSE	FALSE	FALSE	FALSE	FALSE	FALSE	FALSE	FALSE	FALSE	FALSE	4	5	4	7	8	7	7	7	7	0	0	0	32075.8	77304.1	40426.6	104008	120394	104339	269394	199916	303756	NaN	NaN	NaN
PITG_21176	transcript=PITG_21176-t26_1			gene=PITG_21176 | organism=Phytophthora_infestans_T30-4 | gene_product=transportin-like protein | transcript_product=transportin-like protein | location=DS028338:44574-47285(+) | protein_length=903 | sequence_SO=supercontig | SO=protein_coding_gene | is_pseudo=false		7.97837e-30	2.39694e-31	53.592	101284	FALSE	FALSE	FALSE	FALSE	FALSE	FALSE	FALSE	FALSE	FALSE	FALSE	FALSE	FALSE	17	12	11	15	11	11	18	14	16	17	3	16	1603157	579671	336801	1.42668e+06	231689	357964	1866031	518681	699916	2483416	1320.62	1.2448e+06
PITG_21173	transcript=PITG_21173-t26_1			gene=PITG_21173 | organism=Phytophthora_infestans_T30-4 | gene_product=nucleotide-binding protein 1 | transcript_product=nucleotide-binding protein 1 | location=DS028338:13518-14703(-) | protein_length=343 | sequence_SO=supercontig | SO=protein_coding_gene | is_pseudo=false		3.19037e-36	3.08888e-37	55.5976	36142.4	FALSE	FALSE	FALSE	FALSE	FALSE	FALSE	FALSE	FALSE	FALSE	FALSE	FALSE	FALSE	17	17	17	16	16	17	12	16	16	11	4	10	3.01004e+06	3405428	2723874	1.61183e+06	1.06716e+06	1.3728e+06	1404851	2.05385e+06	2576727	1.94219e+06	5891.1	1.02184e+06
PITG_21172	transcript=PITG_21172-t26_1			gene=PITG_21172 | organism=Phytophthora_infestans_T30-4 | gene_product=protein phosphatase 1E, putative | transcript_product=protein phosphatase 1E, putative | location=DS028338:11391-13343(+) | protein_length=530 | sequence_SO=supercontig | SO=protein_coding_gene | is_pseudo=false		1.45126e-24	2.51704e-26	51.7484	58760.3	FALSE	FALSE	FALSE	FALSE	FALSE	FALSE	FALSE	FALSE	FALSE	FALSE	FALSE	FALSE	8	6	8	6	7	9	9	7	6	9	2	12	229960	269854	238327	179342	117592	179829	396594	323371	225101	498588	1123.64	286109
PITG_21171	transcript=PITG_21171-t26_1			gene=PITG_21171 | organism=Phytophthora_infestans_T30-4 | gene_product=conserved hypothetical protein | transcript_product=conserved hypothetical protein | location=DS028338:10625-11220(+) | protein_length=124 | sequence_SO=supercontig | SO=protein_coding_gene | is_pseudo=false		3.89335e-13	4.33903e-15	46.6663	14453.6	TRUE	TRUE	TRUE	TRUE	TRUE	TRUE	TRUE	TRUE	TRUE	TRUE	TRUE	TRUE	0	0	0	0	1	1	0	0	0	0	0	1	NaN	NaN	NaN	NaN	21830.1	28249.8	NaN	NaN	NaN	NaN	NaN	67188.3
PITG_21170	transcript=PITG_21170-t26_1			gene=PITG_21170 | organism=Phytophthora_infestans_T30-4 | gene_product=conserved hypothetical protein | transcript_product=conserved hypothetical protein | location=DS028338:10102-10547(+) | protein_length=118 | sequence_SO=supercontig | SO=protein_coding_gene | is_pseudo=false		1.20391e-09	1.27398e-11	44.5421	12885.9	TRUE	TRUE	TRUE	TRUE	TRUE	TRUE	TRUE	TRUE	TRUE	TRUE	TRUE	TRUE	0	0	0	0	1	0	1	1	1	1	0	1	NaN	NaN	NaN	NaN	46727.9	NaN	49499.2	113871	102248	68072.8	NaN	65057.7
PITG_21151	transcript=PITG_21151-t26_1			gene=PITG_21151 | organism=Phytophthora_infestans_T30-4 | gene_product=Annexin (Annexin) Family | transcript_product=Annexin (Annexin) Family | location=DS028391:15562-16570(+) | protein_length=304 | sequence_SO=supercontig | SO=protein_coding_gene | is_pseudo=false		1.96335e-41	7.19553e-42	57.0878	34010	FALSE	FALSE	FALSE	FALSE	FALSE	FALSE	FALSE	FALSE	FALSE	FALSE	FALSE	FALSE	20	22	22	18	20	22	13	19	20	13	8	17	4243760	6898556	5.90687e+06	2.58505e+06	2.43534e+06	3.09544e+06	1.7998e+06	3.1516e+06	3322281	3.4059e+06	30040.3	2.12218e+06
PITG_21150	transcript=PITG_21150-t26_1			gene=PITG_21150 | organism=Phytophthora_infestans_T30-4 | gene_product=Folate-Biopterin Transporter (FBT) Family | transcript_product=Folate-Biopterin Transporter (FBT) Family | location=DS028391:13420-14973(+) | protein_length=517 | sequence_SO=supercontig | SO=protein_coding_gene | is_pseudo=false		7.89339e-18	9.81939e-20	49.0013	56341.6	FALSE	FALSE	FALSE	FALSE	FALSE	FALSE	FALSE	FALSE	FALSE	FALSE	FALSE	FALSE	3	1	0	7	0	2	7	1	1	1	0	0	90942.1	21195.1	NaN	667339	NaN	114601	1.11283e+06	65838	99696.8	30770.6	NaN	NaN
PITG_21149	transcript=PITG_21149-t26_1			gene=PITG_21149 | organism=Phytophthora_infestans_T30-4 | gene_product=conserved hypothetical protein | transcript_product=conserved hypothetical protein | location=DS028391:11467-13111(-) | protein_length=472 | sequence_SO=supercontig | SO=protein_coding_gene | is_pseudo=false		3.37462e-18	4.25245e-20	49.167	53608.7	TRUE	TRUE	TRUE	TRUE	TRUE	TRUE	TRUE	TRUE	TRUE	TRUE	TRUE	TRUE	0	1	1	1	1	1	1	0	0	0	0	0	NaN	17258.4	10612.1	34920.4	14347.5	15668.2	49078.2	NaN	NaN	NaN	NaN	NaN
PITG_21146	transcript=PITG_21146-t26_1			gene=PITG_21146 | organism=Phytophthora_infestans_T30-4 | gene_product=conserved hypothetical protein | transcript_product=conserved hypothetical protein | location=DS028384:96307-97540(-) | protein_length=343 | sequence_SO=supercontig | SO=protein_coding_gene | is_pseudo=false		1.03989e-31	4.14535e-33	54.2064	37481.3	FALSE	FALSE	FALSE	FALSE	FALSE	FALSE	FALSE	FALSE	FALSE	FALSE	FALSE	FALSE	8	6	8	5	6	8	6	4	5	4	0	3	628701	657333	526964	265347	175034	239640	253523	194893	272269	142969	NaN	45798.7
PITG_21128	transcript=PITG_21128-t26_1			gene=PITG_21128 | organism=Phytophthora_infestans_T30-4 | gene_product=succinyl CoA transferase, putative | transcript_product=succinyl CoA transferase, putative | location=DS028345:51066-52900(+) | protein_length=497 | sequence_SO=supercontig | SO=protein_coding_gene | is_pseudo=false		2.44288e-25	4.49413e-27	52.0332	53476.5	FALSE	FALSE	FALSE	FALSE	FALSE	FALSE	FALSE	FALSE	FALSE	FALSE	FALSE	FALSE	17	19	20	17	19	23	13	23	19	16	7	20	2.68752e+06	2.32703e+06	2.24182e+06	3.57393e+06	1.25463e+06	2912965	2.73052e+06	4644003	4528237	9304042	23697.1	4861099
PITG_21127	transcript=PITG_21127-t26_1			gene=PITG_21127 | organism=Phytophthora_infestans_T30-4 | gene_product=adenine phosphoribosyltransferase, putative | transcript_product=adenine phosphoribosyltransferase, putative | location=DS028345:50116-50724(+) | protein_length=202 | sequence_SO=supercontig | SO=protein_coding_gene | is_pseudo=false		1.91918e-32	8.80937e-34	54.4399	22019.4	FALSE	FALSE	FALSE	FALSE	FALSE	FALSE	FALSE	FALSE	FALSE	FALSE	FALSE	FALSE	16	15	17	13	13	15	9	14	14	11	6	15	7238392	7.58086e+06	5787931	3.59147e+06	1436995	2.38362e+06	2.67448e+06	2.67201e+06	3.57027e+06	7.26014e+06	42274.3	2.88004e+06
PITG_21114	transcript=PITG_21114-t26_1			gene=PITG_21114 | organism=Phytophthora_infestans_T30-4 | gene_product=conserved hypothetical protein | transcript_product=conserved hypothetical protein | location=DS028420:61439-62842(+) | protein_length=437 | sequence_SO=supercontig | SO=protein_coding_gene | is_pseudo=false		2.26252e-29	6.37844e-31	53.4412	49815.2	FALSE	FALSE	FALSE	FALSE	FALSE	FALSE	FALSE	FALSE	FALSE	FALSE	FALSE	FALSE	2	1	1	2	1	1	2	0	1	2	0	1	171530	219603	138045	92859.8	43207.7	69015	67710.8	NaN	57270.6	64608.1	NaN	37462.4
PITG_21077	transcript=PITG_21077-t26_1			gene=PITG_21077 | organism=Phytophthora_infestans_T30-4 | gene_product=DNA-directed RNA polymerase II largest subunit | transcript_product=DNA-directed RNA polymerase II largest subunit | location=DS028343:30380-36582(+) | protein_length=1858 | sequence_SO=supercontig | SO=protein_coding_gene | is_pseudo=false		3.37136e-34	2.10898e-35	54.9866	204572	FALSE	FALSE	FALSE	FALSE	FALSE	FALSE	FALSE	FALSE	FALSE	FALSE	FALSE	FALSE	30	20	28	36	27	34	39	37	36	62	21	72	815134	660757	718547	1.23412e+06	525698	846720	2.13233e+06	1957738	2.4905e+06	34729312	91892.5	14502858
PITG_21075	transcript=PITG_21075-t26_1			gene=PITG_21075 | organism=Phytophthora_infestans_T30-4 | gene_product=conserved hypothetical protein | transcript_product=conserved hypothetical protein | location=DS028378:52059-52742(-) | protein_length=212 | sequence_SO=supercontig | SO=protein_coding_gene | is_pseudo=false		2.57971e-20	3.51733e-22	50.0791	23944.4	TRUE	TRUE	TRUE	TRUE	TRUE	TRUE	TRUE	TRUE	TRUE	TRUE	TRUE	TRUE	0	1	1	1	1	1	0	1	1	1	0	1	NaN	19783.8	22991.8	13330.6	10908.5	21775.2	NaN	31337.2	24324.2	28998.9	NaN	14955.7
PITG_21071	transcript=PITG_21071-t26_1			gene=PITG_21071 | organism=Phytophthora_infestans_T30-4 | gene_product=threonyl-tRNA synthetase | transcript_product=threonyl-tRNA synthetase | location=DS028376:55179-57413(-) | protein_length=744 | sequence_SO=supercontig | SO=protein_coding_gene | is_pseudo=false		1.47129e-32	6.86604e-34	54.4764	83875.7	FALSE	FALSE	FALSE	FALSE	FALSE	FALSE	FALSE	FALSE	FALSE	FALSE	FALSE	FALSE	31	36	38	32	35	36	31	37	36	36	18	43	11771495	13598230	11390316	8906302	4.83178e+06	8203774	14917636	13453879	17189842	85860264	354323	42102508
PITG_21067	transcript=PITG_21067-t26_1			gene=PITG_21067 | organism=Phytophthora_infestans_T30-4 | gene_product=conserved hypothetical protein | transcript_product=conserved hypothetical protein | location=DS028354:70565-71190(+) | protein_length=184 | sequence_SO=supercontig | SO=protein_coding_gene | is_pseudo=false		1.68032e-19	2.2193e-21	49.7357	20311.1	FALSE	FALSE	FALSE	FALSE	FALSE	FALSE	FALSE	FALSE	FALSE	FALSE	FALSE	FALSE	8	4	5	4	3	5	5	6	4	8	2	9	246057	169745	165265	94174.7	50161.2	126956	178113	107242	107234	1.95698e+06	1398.69	835394
PITG_21055	transcript=PITG_21055-t26_1			gene=PITG_21055 | organism=Phytophthora_infestans_T30-4 | gene_product=LAG1 longevity assurance | transcript_product=LAG1 longevity assurance | location=DS028344:34031-35235(+) | protein_length=343 | sequence_SO=supercontig | SO=protein_coding_gene | is_pseudo=false		2.28383e-15	2.65342e-17	47.8354	38501.4	FALSE	FALSE	FALSE	FALSE	FALSE	FALSE	FALSE	FALSE	FALSE	FALSE	FALSE	FALSE	2	2	1	3	3	2	5	2	2	3	0	0	544048	208431	20566.6	921653	196856	170814	2.13838e+06	383219	483979	293868	NaN	NaN
PITG_21054	transcript=PITG_21054-t26_1			gene=PITG_21054 | organism=Phytophthora_infestans_T30-4 | gene_product=conserved hypothetical protein | transcript_product=conserved hypothetical protein | location=DS028344:32501-33689(+) | protein_length=344 | sequence_SO=supercontig | SO=protein_coding_gene | is_pseudo=false		6.64363e-22	9.74343e-24	50.726	38358.9	FALSE	FALSE	FALSE	FALSE	FALSE	FALSE	FALSE	FALSE	FALSE	FALSE	FALSE	FALSE	2	3	3	3	3	2	4	3	3	0	0	0	7137.97	54123.1	40958.4	33508.9	124787	9197.75	397673	29838.7	40696	NaN	NaN	NaN
PITG_21049	transcript=PITG_21049-t26_1			gene=PITG_21049 | organism=Phytophthora_infestans_T30-4 | gene_product=conserved hypothetical protein | transcript_product=conserved hypothetical protein | location=DS028366:4955-5420(-) | protein_length=141 | sequence_SO=supercontig | SO=protein_coding_gene | is_pseudo=false		6.0673e-19	7.83311e-21	49.4953	15168.5	FALSE	FALSE	FALSE	FALSE	FALSE	FALSE	FALSE	FALSE	FALSE	FALSE	FALSE	FALSE	2	3	3	2	2	3	2	3	2	0	0	0	433369	627293	565910	900581	275601	493222	1.26931e+06	593216	472350	NaN	NaN	NaN
PITG_21048	transcript=PITG_21048-t26_1			gene=PITG_21048 | organism=Phytophthora_infestans_T30-4 | gene_product=conserved hypothetical protein | transcript_product=conserved hypothetical protein | location=DS028366:4206-4721(-) | protein_length=171 | sequence_SO=supercontig | SO=protein_coding_gene | is_pseudo=false		6.88731e-23	1.06426e-24	51.1125	18477	FALSE	FALSE	FALSE	FALSE	FALSE	FALSE	FALSE	FALSE	FALSE	FALSE	FALSE	FALSE	5	5	4	6	4	4	5	5	4	2	0	0	698284	689067	387291	709418	307352	321616	856015	1.00677e+06	596470	46863.7	NaN	NaN
PITG_21028	transcript=PITG_21028-t26_1			gene=PITG_21028 | organism=Phytophthora_infestans_T30-4 | gene_product=mannosyl-oligosaccharide glucosidase, putative | transcript_product=mannosyl-oligosaccharide glucosidase, putative | location=DS028399:89828-90750(+) | protein_length=293 | sequence_SO=supercontig | SO=protein_coding_gene | is_pseudo=false		1.74361e-31	6.70988e-33	54.1343	33329.7	FALSE	FALSE	FALSE	FALSE	FALSE	FALSE	FALSE	FALSE	FALSE	FALSE	FALSE	FALSE	1	1	1	2	1	1	2	1	1	0	0	0	108353	183119	73738.6	249230	155224	120736	300438	311528	257340	NaN	NaN	NaN
PITG_21026	transcript=PITG_21026-t26_1			gene=PITG_21026 | organism=Phytophthora_infestans_T30-4 | gene_product=conserved hypothetical protein | transcript_product=conserved hypothetical protein | location=DS028399:84567-86739(-) | protein_length=694 | sequence_SO=supercontig | SO=protein_coding_gene | is_pseudo=false		5.40477e-20	7.27705e-22	49.9446	78295.5	FALSE	FALSE	FALSE	FALSE	FALSE	FALSE	FALSE	FALSE	FALSE	FALSE	FALSE	FALSE	3	4	4	3	4	4	3	4	4	0	0	0	576598	585605	680553	790893	558412	525786	916758	635614	622424	NaN	NaN	NaN
PITG_21023	transcript=PITG_21023-t26_1			gene=PITG_21023 | organism=Phytophthora_infestans_T30-4 | gene_product=conserved hypothetical protein | transcript_product=conserved hypothetical protein | location=DS028399:75919-77897(+) | protein_length=572 | sequence_SO=supercontig | SO=protein_coding_gene | is_pseudo=false		0.0141005	0.000138376	32.9658	67251.7	TRUE	TRUE	TRUE	TRUE	TRUE	TRUE	TRUE	TRUE	TRUE	TRUE	TRUE	TRUE	0	0	0	0	0	0	0	0	0	1	0	0	NaN	NaN	NaN	NaN	NaN	NaN	NaN	NaN	NaN	82459.6	NaN	NaN
PITG_21022	transcript=PITG_21022-t26_1			gene=PITG_21022 | organism=Phytophthora_infestans_T30-4 | gene_product=P-type ATPase (P-ATPase) Superfamily | transcript_product=P-type ATPase (P-ATPase) Superfamily | location=DS028399:41179-45351(-) | protein_length=1390 | sequence_SO=supercontig | SO=protein_coding_gene | is_pseudo=false		1.79553e-25	3.33565e-27	52.0819	155610	FALSE	FALSE	FALSE	FALSE	FALSE	FALSE	FALSE	FALSE	FALSE	FALSE	FALSE	FALSE	12	12	12	10	11	11	8	10	10	1	0	2	4.29755e+06	2.48871e+06	1.66744e+06	2.21467e+06	770283	935558	1.11133e+06	585507	564280	20989.4	NaN	22400.2
PITG_21014	transcript=PITG_21014-t26_1			gene=PITG_21014 | organism=Phytophthora_infestans_T30-4 | gene_product=conserved hypothetical protein | transcript_product=conserved hypothetical protein | location=DS028340:120745-123211(-) | protein_length=738 | sequence_SO=supercontig | SO=protein_coding_gene | is_pseudo=false		4.04891e-14	4.5817e-16	47.1966	83284.5	FALSE	FALSE	FALSE	FALSE	FALSE	FALSE	FALSE	FALSE	FALSE	FALSE	FALSE	FALSE	0	0	0	0	0	1	0	3	0	14	0	11	NaN	NaN	NaN	NaN	NaN	2582.99	NaN	21475.2	NaN	883630	NaN	283287
PITG_21012	transcript=PITG_21012-t26_1			gene=PITG_21012 | organism=Phytophthora_infestans_T30-4 | gene_product=conserved hypothetical protein | transcript_product=conserved hypothetical protein | location=DS028340:115177-116107(-) | protein_length=219 | sequence_SO=supercontig | SO=protein_coding_gene | is_pseudo=false		3.97675e-19	5.17421e-21	49.5749	25117.6	FALSE	FALSE	FALSE	FALSE	FALSE	FALSE	FALSE	FALSE	FALSE	FALSE	FALSE	FALSE	6	7	5	7	6	7	7	5	8	7	0	7	164565	255679	182565	118561	95233	117203	243585	188830	229675	322965	NaN	85350.1
PITG_21011	transcript=PITG_21011-t26_1			gene=PITG_21011 | organism=Phytophthora_infestans_T30-4 | gene_product=14 kDa zinc-binding protein | transcript_product=14 kDa zinc-binding protein | location=DS028340:114605-115012(+) | protein_length=135 | sequence_SO=supercontig | SO=protein_coding_gene | is_pseudo=false		6.56178e-27	1.37852e-28	52.5961	14644.6	FALSE	FALSE	FALSE	FALSE	FALSE	FALSE	FALSE	FALSE	FALSE	FALSE	FALSE	FALSE	4	5	6	3	5	5	5	6	7	5	0	5	200570	238196	263105	192910	158895	243511	240115	370563	307040	258564	NaN	187901
PITG_21010	transcript=PITG_21010-t26_1			gene=PITG_21010 | organism=Phytophthora_infestans_T30-4 | gene_product=eukaryotic translation initiation factor 3 subunit, putative | transcript_product=eukaryotic translation initiation factor 3 subunit, putative | location=DS028340:110409-114278(-) | protein_length=1289 | sequence_SO=supercontig | SO=protein_coding_gene | is_pseudo=false		1.91971e-35	1.5662e-36	55.3647	141920	FALSE	FALSE	FALSE	FALSE	FALSE	FALSE	FALSE	FALSE	FALSE	FALSE	FALSE	FALSE	79	80	81	77	83	81	66	89	86	64	45	79	55663224	67241440	60619652	55724444	33373940	43534376	96950232	103457336	105053080	243021136	1.20679e+06	87147416
PITG_21000	transcript=PITG_21000-t26_1			gene=PITG_21000 | organism=Phytophthora_infestans_T30-4 | gene_product=conserved hypothetical protein | transcript_product=conserved hypothetical protein | location=DS028302:50007-52297(-) | protein_length=618 | sequence_SO=supercontig | SO=protein_coding_gene | is_pseudo=false		1.436e-35	1.20383e-36	55.4025	67739.2	FALSE	FALSE	FALSE	FALSE	FALSE	FALSE	FALSE	FALSE	FALSE	FALSE	FALSE	FALSE	26	28	31	20	25	27	15	22	20	19	6	23	3.27666e+06	3.59975e+06	4.0192e+06	1734796	1.35359e+06	1.79553e+06	1.70788e+06	1.78259e+06	1.85106e+06	7246976	23706.8	2742096
PITG_20999	transcript=PITG_20999-t26_1			gene=PITG_20999 | organism=Phytophthora_infestans_T30-4 | gene_product=conserved hypothetical protein | transcript_product=conserved hypothetical protein | location=DS028302:48045-49697(+) | protein_length=365 | sequence_SO=supercontig | SO=protein_coding_gene | is_pseudo=false		4.55698e-16	5.39106e-18	48.1786	39878.3	TRUE	TRUE	TRUE	TRUE	TRUE	TRUE	TRUE	TRUE	TRUE	TRUE	TRUE	TRUE	1	1	1	0	0	0	0	1	1	0	0	0	5765.93	3190.4	4616.02	NaN	NaN	NaN	NaN	2755.02	3565.88	NaN	NaN	NaN
PITG_20994	transcript=PITG_20994-t26_1			gene=PITG_20994 | organism=Phytophthora_infestans_T30-4 | gene_product=conserved hypothetical protein | transcript_product=conserved hypothetical protein | location=DS028368:106224-109271(+) | protein_length=1015 | sequence_SO=supercontig | SO=protein_coding_gene | is_pseudo=false		2.45113e-32	1.10269e-33	54.4063	111150	FALSE	FALSE	FALSE	FALSE	FALSE	FALSE	FALSE	FALSE	FALSE	FALSE	FALSE	FALSE	47	53	55	47	51	50	38	51	48	37	13	46	13649189	16990986	13986378	13748352	7958025	9355342	11261071	13034367	14421140	13869317	55285.3	5652588
PITG_20970	transcript=PITG_20970-t26_1			gene=PITG_20970 | organism=Phytophthora_infestans_T30-4 | gene_product=triosephosphate isomerase/glyceraldehyde-3-phosphate dehydrogenase, putative | transcript_product=triosephosphate isomerase/glyceraldehyde-3-phosphate dehydrogenase, putative | location=DS028315:132381-133361(+) | protein_length=326 | sequence_SO=supercontig | SO=protein_coding_gene | is_pseudo=false		1.37686e-17	1.69893e-19	48.8916	34355.2	FALSE	FALSE	FALSE	FALSE	FALSE	FALSE	FALSE	FALSE	FALSE	FALSE	FALSE	FALSE	5	6	6	5	6	6	4	6	7	2	2	3	11795428	14454553	12838867	2.33481e+06	4317023	6239455	2.92192e+06	6952851	8945084	9853871	81776.6	3.19716e+06
PITG_20928	transcript=PITG_20928-t26_1			gene=PITG_20928 | organism=Phytophthora_infestans_T30-4 | gene_product=condensin complex subunit, putative | transcript_product=condensin complex subunit, putative | location=DS028318:82178-86451(-) | protein_length=1321 | sequence_SO=supercontig | SO=protein_coding_gene | is_pseudo=false		1.30875e-24	2.27721e-26	51.7651	147237	FALSE	FALSE	FALSE	FALSE	FALSE	FALSE	FALSE	FALSE	FALSE	FALSE	FALSE	FALSE	10	6	8	13	7	10	20	12	16	27	1	27	348007	208380	255195	365676	154573	229218	1.01169e+06	572205	815578	4.51241e+06	2507.46	1.57818e+06
PITG_20927	transcript=PITG_20927-t26_1			gene=PITG_20927 | organism=Phytophthora_infestans_T30-4 | gene_product=trehalose-phosphatase, putative | transcript_product=trehalose-phosphatase, putative | location=DS028318:79285-82035(+) | protein_length=825 | sequence_SO=supercontig | SO=protein_coding_gene | is_pseudo=false		6.99299e-19	9.00993e-21	49.4685	93826.3	FALSE	FALSE	FALSE	FALSE	FALSE	FALSE	FALSE	FALSE	FALSE	FALSE	FALSE	FALSE	0	0	0	0	0	0	2	0	0	11	0	6	NaN	NaN	NaN	NaN	NaN	NaN	28625.5	NaN	NaN	494853	NaN	208633
PITG_20922	transcript=PITG_20922-t26_1			gene=PITG_20922 | organism=Phytophthora_infestans_T30-4 | gene_product=RXLR effector family protein, putative | transcript_product=RXLR effector family protein, putative | location=DS028268:91664-93383(+) | protein_length=472 | sequence_SO=supercontig | SO=protein_coding_gene | is_pseudo=false		0.00115511	1.15429e-05	38.7766	54306.7	FALSE	FALSE	FALSE	FALSE	FALSE	FALSE	FALSE	FALSE	FALSE	FALSE	FALSE	FALSE	2	2	2	0	0	2	1	2	1	0	0	0	54425.9	158898	88268.7	NaN	NaN	56468	59153.2	48420.3	45890.1	NaN	NaN	NaN
PITG_20907	transcript=PITG_20907-t26_1			gene=PITG_20907 | organism=Phytophthora_infestans_T30-4 | gene_product=cobalamin synthesis protein, putative | transcript_product=cobalamin synthesis protein, putative | location=DS028297:302-1598(-) | protein_length=394 | sequence_SO=supercontig | SO=protein_coding_gene | is_pseudo=false		6.13258e-27	1.29224e-28	52.6065	43274.5	FALSE	FALSE	FALSE	FALSE	FALSE	FALSE	FALSE	FALSE	FALSE	FALSE	FALSE	FALSE	11	9	12	13	14	12	12	16	15	9	1	8	1.65084e+06	1612080	938528	3.25577e+06	1.5824e+06	1.55193e+06	6.82127e+06	5283810	4.98414e+06	619786	2121	343683
PITG_20904	transcript=PITG_20904-t26_1			gene=PITG_20904 | organism=Phytophthora_infestans_T30-4 | gene_product=small nuclear ribonucleoprotein Sm D1 | transcript_product=small nuclear ribonucleoprotein Sm D1 | location=DS028322:50453-50876(-) | protein_length=105 | sequence_SO=supercontig | SO=protein_coding_gene | is_pseudo=false		2.19306e-25	4.05371e-27	52.0503	11322	FALSE	FALSE	FALSE	FALSE	FALSE	FALSE	FALSE	FALSE	FALSE	FALSE	FALSE	FALSE	9	8	9	5	10	9	6	11	10	5	6	5	7877868	4.39207e+06	3.46843e+06	7.59669e+06	2.20171e+06	3.89993e+06	7.80432e+06	9228483	10030605	9523391	72778.5	4.96808e+06
PITG_20903	transcript=PITG_20903-t26_1			gene=PITG_20903 | organism=Phytophthora_infestans_T30-4 | gene_product=exosome complex exonuclease RRP40, putative | transcript_product=exosome complex exonuclease RRP40, putative | location=DS028322:48927-50028(-) | protein_length=271 | sequence_SO=supercontig | SO=protein_coding_gene | is_pseudo=false		2.61207e-25	4.79279e-27	52.0226	29571.6	FALSE	FALSE	FALSE	FALSE	FALSE	FALSE	FALSE	FALSE	FALSE	FALSE	FALSE	FALSE	5	5	5	5	4	5	8	4	5	8	0	8	157621	131667	156032	251571	72633	126469	480358	197624	346642	1.99316e+06	NaN	763593
PITG_20901	transcript=PITG_20901-t26_1			gene=PITG_20901 | organism=Phytophthora_infestans_T30-4 | gene_product=voltage-dependent anion-selective channel protein, putative | transcript_product=voltage-dependent anion-selective channel protein, putative | location=DS028322:46680-47528(+) | protein_length=282 | sequence_SO=supercontig | SO=protein_coding_gene | is_pseudo=false		1.82006e-40	5.14939e-41	56.8195	29938.8	FALSE	FALSE	FALSE	FALSE	FALSE	FALSE	FALSE	FALSE	FALSE	FALSE	FALSE	FALSE	19	23	23	17	26	23	21	27	27	13	12	17	273942464	291714624	245095936	489600192	266625184	284107040	861208320	744051328	933082688	83921792	595700	45503700
PITG_20893	transcript=PITG_20893-t26_1			gene=PITG_20893 | organism=Phytophthora_infestans_T30-4 | gene_product=conserved hypothetical protein | transcript_product=conserved hypothetical protein | location=DS028331:62922-64246(-) | protein_length=347 | sequence_SO=supercontig | SO=protein_coding_gene | is_pseudo=false		2.80493e-24	4.77377e-26	51.6417	39051.6	FALSE	FALSE	FALSE	FALSE	FALSE	FALSE	FALSE	FALSE	FALSE	FALSE	FALSE	FALSE	2	1	3	2	2	3	2	2	2	1	0	0	38460.4	29064.2	78520.4	56905.9	19263.8	44568.6	58499	91684.6	70744.9	22324.5	NaN	NaN
PITG_20868	transcript=PITG_20868-t26_1			gene=PITG_20868 | organism=Phytophthora_infestans_T30-4 | gene_product=beta-glucan synthesis-associated protein, putative | transcript_product=beta-glucan synthesis-associated protein, putative | location=DS028291:6097-8337(-) | protein_length=746 | sequence_SO=supercontig | SO=protein_coding_gene | is_pseudo=false		3.81848e-32	1.63883e-33	54.3452	82422.4	FALSE	FALSE	FALSE	FALSE	FALSE	FALSE	FALSE	FALSE	FALSE	FALSE	FALSE	FALSE	18	21	18	19	18	18	21	19	18	1	0	1	375394	653213	410191	710549	570792	383799	727142	697495	557585	8070.67	NaN	568.681
PITG_20866	transcript=PITG_20866-t26_1			gene=PITG_20866 | organism=Phytophthora_infestans_T30-4 | gene_product=beta-glucan synthesis-associated protein | transcript_product=beta-glucan synthesis-associated protein | location=DS028291:358-2394(-) | protein_length=678 | sequence_SO=supercontig | SO=protein_coding_gene | is_pseudo=false		1.05236e-35	9.12826e-37	55.443	74118.4	FALSE	FALSE	FALSE	FALSE	FALSE	FALSE	FALSE	FALSE	FALSE	FALSE	FALSE	FALSE	15	16	16	16	18	16	14	15	14	6	0	8	3.58533e+06	4.35648e+06	3788864	3.18548e+06	2.39011e+06	2.16463e+06	2.78201e+06	2.78521e+06	2.46083e+06	215206	NaN	122469
PITG_20854	transcript=PITG_20854-t26_1			gene=PITG_20854 | organism=Phytophthora_infestans_T30-4 | gene_product=conserved hypothetical protein | transcript_product=conserved hypothetical protein | location=DS028333:36050-36535(+) | protein_length=129 | sequence_SO=supercontig | SO=protein_coding_gene | is_pseudo=false		6.03201e-28	1.41691e-29	52.9571	14246.3	FALSE	FALSE	FALSE	FALSE	FALSE	FALSE	FALSE	FALSE	FALSE	FALSE	FALSE	FALSE	0	1	0	2	3	3	2	2	3	2	0	2	NaN	9358.03	NaN	58598.8	21724.4	23307.4	119247	66365.4	84692.6	80894.6	NaN	26893.3
PITG_20849	transcript=PITG_20849-t26_1			gene=PITG_20849 | organism=Phytophthora_infestans_T30-4 | gene_product=alcohol dehydrogenase, putative | transcript_product=alcohol dehydrogenase, putative | location=DS028319:83871-84854(-) | protein_length=311 | sequence_SO=supercontig | SO=protein_coding_gene | is_pseudo=false		1.49717e-29	4.33425e-31	53.5011	34029.3	FALSE	FALSE	FALSE	FALSE	FALSE	FALSE	FALSE	FALSE	FALSE	FALSE	FALSE	FALSE	13	15	14	11	14	14	8	13	13	8	9	10	8506695	8500381	8.25232e+06	3.41365e+06	2.09722e+06	2.88564e+06	2748411	3.03995e+06	3.63283e+06	6142156	49716.2	2520981
PITG_20846	transcript=PITG_20846-t26_1			gene=PITG_20846 | organism=Phytophthora_infestans_T30-4 | gene_product=conserved hypothetical protein | transcript_product=conserved hypothetical protein | location=DS028275:42749-44046(+) | protein_length=412 | sequence_SO=supercontig | SO=protein_coding_gene | is_pseudo=false		7.8069e-09	8.18702e-11	43.9981	47010.9	FALSE	FALSE	FALSE	FALSE	FALSE	FALSE	FALSE	FALSE	FALSE	FALSE	FALSE	FALSE	2	2	2	1	0	0	0	0	0	0	0	0	112504	60908.6	61143.2	3385.61	NaN	NaN	NaN	NaN	NaN	NaN	NaN	NaN
PITG_20841	transcript=PITG_20841-t26_1			gene=PITG_20841 | organism=Phytophthora_infestans_T30-4 | gene_product=conserved hypothetical protein | transcript_product=conserved hypothetical protein | location=DS028293:121818-122741(-) | protein_length=307 | sequence_SO=supercontig | SO=protein_coding_gene | is_pseudo=false		0.0140873	0.000138266	32.9689	34945.6	TRUE	TRUE	TRUE	TRUE	TRUE	TRUE	TRUE	TRUE	TRUE	TRUE	TRUE	TRUE	0	0	0	0	0	0	0	0	0	1	0	0	NaN	NaN	NaN	NaN	NaN	NaN	NaN	NaN	NaN	604.092	NaN	NaN
PITG_20839	transcript=PITG_20839-t26_1			gene=PITG_20839 | organism=Phytophthora_infestans_T30-4 | gene_product=conserved hypothetical protein | transcript_product=conserved hypothetical protein | location=DS028293:111315-113525(+) | protein_length=736 | sequence_SO=supercontig | SO=protein_coding_gene | is_pseudo=false		4.26504e-25	7.70261e-27	51.9447	83956.4	FALSE	FALSE	FALSE	FALSE	FALSE	FALSE	FALSE	FALSE	FALSE	FALSE	FALSE	FALSE	16	8	9	20	13	14	25	13	12	28	3	32	364095	321851	292149	706783	284329	281514	1437238	730639	683920	8846833	2498.39	3.32994e+06
PITG_20838	transcript=PITG_20838-t26_1			gene=PITG_20838 | organism=Phytophthora_infestans_T30-4 | gene_product=conserved hypothetical protein | transcript_product=conserved hypothetical protein | location=DS028293:108970-110667(-) | protein_length=565 | sequence_SO=supercontig | SO=protein_coding_gene | is_pseudo=false		7.1789e-30	2.1726e-31	53.6072	65078.5	FALSE	FALSE	FALSE	FALSE	FALSE	FALSE	FALSE	FALSE	FALSE	FALSE	FALSE	FALSE	0	0	0	0	0	0	1	0	0	8	0	6	NaN	NaN	NaN	NaN	NaN	NaN	3898.61	NaN	NaN	343393	NaN	84910.1
PITG_20831	transcript=PITG_20831-t26_1			gene=PITG_20831 | organism=Phytophthora_infestans_T30-4 | gene_product=conserved hypothetical protein | transcript_product=conserved hypothetical protein | location=DS028296:67675-71876(-) | protein_length=1037 | sequence_SO=supercontig | SO=protein_coding_gene | is_pseudo=false		1.79101e-24	3.08491e-26	51.7144	118193	FALSE	FALSE	FALSE	FALSE	FALSE	FALSE	FALSE	FALSE	FALSE	FALSE	FALSE	FALSE	13	16	15	18	19	17	20	21	19	33	9	31	405959	437453	400939	641037	380271	518183	1.66846e+06	1.7494e+06	1.47299e+06	11855633	35496.7	4397440
PITG_20811;PITG_21829	transcript=PITG_20811-t26_1;transcript=PITG_21829-t26_1			gene=PITG_20811 | organism=Phytophthora_infestans_T30-4 | gene_product=conserved hypothetical protein | transcript_product=conserved hypothetical protein | location=DS028330:90302-91024(-) | protein_length=240 | sequence_SO=supercontig | SO=protein_coding_gene | is_pseudo=false;gene=PITG_21829 | organism=Phytophthora_infestans_T30-4 | gene_product=conserved hypothetical protein | transcript_produ…		5.06675e-33	2.58131e-34	54.6219	27003.31;27003.31	FALSE	FALSE	FALSE	FALSE	FALSE	FALSE	FALSE	FALSE	FALSE	FALSE	FALSE	FALSE	3	4	4	2	0	3	2	2	4	2	0	2	129739	233581	143520	39156.9	NaN	91894.5	40614.2	69503.8	153239	95641.6	NaN	88404.3
PITG_20810;PITG_21828	transcript=PITG_20810-t26_1;transcript=PITG_21828-t26_1			gene=PITG_20810 | organism=Phytophthora_infestans_T30-4 | gene_product=conserved hypothetical protein | transcript_product=conserved hypothetical protein | location=DS028330:88923-89758(+) | protein_length=120 | sequence_SO=supercontig | SO=protein_coding_gene | is_pseudo=false;gene=PITG_21828 | organism=Phytophthora_infestans_T30-4 | gene_product=conserved hypothetical protein | transcript_produ…		2.01448e-19	2.65113e-21	49.702	13721.31;13592.2	FALSE	FALSE	FALSE	FALSE	FALSE	FALSE	FALSE	FALSE	FALSE	FALSE	FALSE	FALSE	0	0	0	0	0	1	3	1	0	6	0	1	NaN	NaN	NaN	NaN	NaN	9372.15	30743.9	32723.2	NaN	368307	NaN	48176.1
PITG_20808	transcript=PITG_20808-t26_1			gene=PITG_20808 | organism=Phytophthora_infestans_T30-4 | gene_product=serine/threonine protein kinase | transcript_product=serine/threonine protein kinase | location=DS028330:55379-56727(+) | protein_length=327 | sequence_SO=supercontig | SO=protein_coding_gene | is_pseudo=false		8.11687e-16	9.53164e-18	48.0568	35931.3	FALSE	FALSE	FALSE	FALSE	FALSE	FALSE	FALSE	FALSE	FALSE	FALSE	FALSE	FALSE	1	1	1	3	1	1	6	1	1	0	0	0	1656.25	3533.95	1881.74	18712.6	2753.55	1903.53	100109	6961	7974.99	NaN	NaN	NaN
PITG_20801	transcript=PITG_20801-t26_1			gene=PITG_20801 | organism=Phytophthora_infestans_T30-4 | gene_product=conserved hypothetical protein | transcript_product=conserved hypothetical protein | location=DS028303:120759-121817(-) | protein_length=268 | sequence_SO=supercontig | SO=protein_coding_gene | is_pseudo=false		4.1753e-33	2.15698e-34	54.6481	30378.6	FALSE	FALSE	FALSE	FALSE	FALSE	FALSE	FALSE	FALSE	FALSE	FALSE	FALSE	FALSE	0	0	0	0	0	0	0	0	0	3	0	4	NaN	NaN	NaN	NaN	NaN	NaN	NaN	NaN	NaN	302257	NaN	181574
PITG_20799	transcript=PITG_20799-t26_1			gene=PITG_20799 | organism=Phytophthora_infestans_T30-4 | gene_product=conserved hypothetical protein | transcript_product=conserved hypothetical protein | location=DS028303:118075-118937(+) | protein_length=204 | sequence_SO=supercontig | SO=protein_coding_gene | is_pseudo=false		7.0391e-30	2.13306e-31	53.6101	23000.3	FALSE	FALSE	FALSE	FALSE	FALSE	FALSE	FALSE	FALSE	FALSE	FALSE	FALSE	FALSE	10	10	10	11	12	11	11	14	12	5	2	5	1.92237e+06	2.25182e+06	1.35851e+06	3.228e+06	2.08662e+06	2179741	6.61674e+06	6.14005e+06	5.69566e+06	457923	2079.67	272838
PITG_20798	transcript=PITG_20798-t26_1			gene=PITG_20798 | organism=Phytophthora_infestans_T30-4 | gene_product=ribosomal protein S17, putative | transcript_product=ribosomal protein S17, putative | location=DS028303:117632-117874(-) | protein_length=80 | sequence_SO=supercontig | SO=protein_coding_gene | is_pseudo=false		2.02349e-28	5.07141e-30	53.1197	9359.04	FALSE	FALSE	FALSE	FALSE	FALSE	FALSE	FALSE	FALSE	FALSE	FALSE	FALSE	FALSE	8	9	9	7	9	9	7	8	9	6	3	7	4795086	4.58962e+06	4.69004e+06	5.9122e+06	3.78698e+06	4.12684e+06	4.11467e+06	3.97846e+06	4631086	12688961	24527.9	4554206
PITG_20797	transcript=PITG_20797-t26_1			gene=PITG_20797 | organism=Phytophthora_infestans_T30-4 | gene_product=tubulin-specific chaperone B, putative | transcript_product=tubulin-specific chaperone B, putative | location=DS028303:116453-117348(+) | protein_length=273 | sequence_SO=supercontig | SO=protein_coding_gene | is_pseudo=false		6.05179e-12	6.60882e-14	45.9858	30658.8	FALSE	FALSE	FALSE	FALSE	FALSE	FALSE	FALSE	FALSE	FALSE	FALSE	FALSE	FALSE	1	0	3	0	0	2	1	2	2	1	0	0	14484	NaN	72178.8	NaN	NaN	38436.9	28423.7	32468.4	49169.3	41709.9	NaN	NaN
PITG_20796	transcript=PITG_20796-t26_1			gene=PITG_20796 | organism=Phytophthora_infestans_T30-4 | gene_product=conserved hypothetical protein | transcript_product=conserved hypothetical protein | location=DS028303:115608-116295(-) | protein_length=166 | sequence_SO=supercontig | SO=protein_coding_gene | is_pseudo=false		3.37911e-31	1.24559e-32	54.0417	18491	FALSE	FALSE	FALSE	FALSE	FALSE	FALSE	FALSE	FALSE	FALSE	FALSE	FALSE	FALSE	7	9	8	8	10	10	8	10	9	7	2	6	2826674	3.12243e+06	2.07168e+06	6370388	4.07283e+06	3.11225e+06	12531650	8661506	8246559	1.45596e+06	3650.92	681544
PITG_20795	transcript=PITG_20795-t26_1			gene=PITG_20795 | organism=Phytophthora_infestans_T30-4 | gene_product=ribosomal protein | transcript_product=ribosomal protein | location=DS028303:114994-115329(+) | protein_length=111 | sequence_SO=supercontig | SO=protein_coding_gene | is_pseudo=false		4.92204e-30	1.53335e-31	53.6615	11289.7	FALSE	FALSE	FALSE	FALSE	FALSE	FALSE	FALSE	FALSE	FALSE	FALSE	FALSE	FALSE	6	7	7	5	7	7	6	7	7	6	7	8	5704977	8975615	9505327	5617014	5.7848e+06	5.71169e+06	7.74375e+06	12623165	10247234	54564404	647096	27295634
PITG_20793	transcript=PITG_20793-t26_1			gene=PITG_20793 | organism=Phytophthora_infestans_T30-4 | gene_product=conserved hypothetical protein | transcript_product=conserved hypothetical protein | location=DS028303:112799-113123(+) | protein_length=83 | sequence_SO=supercontig | SO=protein_coding_gene | is_pseudo=false		7.88177e-13	8.73258e-15	46.4955	9048.2	TRUE	TRUE	TRUE	TRUE	TRUE	TRUE	TRUE	TRUE	TRUE	TRUE	TRUE	TRUE	0	0	0	0	0	0	0	0	0	1	0	1	NaN	NaN	NaN	NaN	NaN	NaN	NaN	NaN	NaN	21525.5	NaN	11933.2
PITG_20792	transcript=PITG_20792-t26_1			gene=PITG_20792 | organism=Phytophthora_infestans_T30-4 | gene_product=soluble calcium-activated nucleotidase, putative | transcript_product=soluble calcium-activated nucleotidase, putative | location=DS028303:111244-112611(-) | protein_length=455 | sequence_SO=supercontig | SO=protein_coding_gene | is_pseudo=false		3.81602e-32	1.63878e-33	54.3453	50396.9	FALSE	FALSE	FALSE	FALSE	FALSE	FALSE	FALSE	FALSE	FALSE	FALSE	FALSE	FALSE	22	26	25	26	31	28	23	32	30	7	0	9	1.78821e+06	1.67368e+06	886610	3.79708e+06	1.87029e+06	1.84945e+06	5.38627e+06	4.38328e+06	4.58407e+06	224074	NaN	90272.4
PITG_20790	transcript=PITG_20790-t26_1			gene=PITG_20790 | organism=Phytophthora_infestans_T30-4 | gene_product=DEAD/DEAH box RNA helicase, putative | transcript_product=DEAD/DEAH box RNA helicase, putative | location=DS028303:108388-110085(+) | protein_length=565 | sequence_SO=supercontig | SO=protein_coding_gene | is_pseudo=false		1.92637e-32	8.82499e-34	54.4394	62909.5	FALSE	FALSE	FALSE	FALSE	FALSE	FALSE	FALSE	FALSE	FALSE	FALSE	FALSE	FALSE	18	21	19	19	21	23	22	24	26	26	4	28	733557	1.57191e+06	1.02445e+06	1.35399e+06	869126	1.139e+06	2.12864e+06	2.68206e+06	2.91999e+06	6.06393e+06	6393.68	2.63544e+06
PITG_20780	transcript=PITG_20780-t26_1			gene=PITG_20780 | organism=Phytophthora_infestans_T30-4 | gene_product=ATPase | transcript_product=ATPase | location=DS028299:44738-48578(+) | protein_length=1238 | sequence_SO=supercontig | SO=protein_coding_gene | is_pseudo=false		4.9944e-29	1.35106e-30	53.3257	138810	FALSE	FALSE	FALSE	FALSE	FALSE	FALSE	FALSE	FALSE	FALSE	FALSE	FALSE	FALSE	2	3	5	7	5	4	10	7	9	30	7	30	23223.5	46175	79354.8	86392.8	55986.5	54751.4	299468	242633	318474	5239322	18166	2.27762e+06
PITG_20775	transcript=PITG_20775-t26_1			gene=PITG_20775 | organism=Phytophthora_infestans_T30-4 | gene_product=adenylate kinase, putative | transcript_product=adenylate kinase, putative | location=DS028323:81155-82854(+) | protein_length=423 | sequence_SO=supercontig | SO=protein_coding_gene | is_pseudo=false		7.88414e-33	3.86207e-34	54.5617	47586.2	FALSE	FALSE	FALSE	FALSE	FALSE	FALSE	FALSE	FALSE	FALSE	FALSE	FALSE	FALSE	23	27	26	20	27	27	16	25	24	8	11	14	106875376	107622424	85637352	127511184	71656224	72164136	129454168	121505344	128163104	18161514	136060	8686341
PITG_20762	transcript=PITG_20762-t26_1			gene=PITG_20762 | organism=Phytophthora_infestans_T30-4 | gene_product=conserved hypothetical protein | transcript_product=conserved hypothetical protein | location=DS028323:459-1135(+) | protein_length=135 | sequence_SO=supercontig | SO=protein_coding_gene | is_pseudo=false		9.48887e-15	1.09032e-16	47.5234	15333.3	FALSE	FALSE	FALSE	FALSE	FALSE	FALSE	FALSE	FALSE	FALSE	FALSE	FALSE	FALSE	2	3	2	2	0	2	3	0	0	5	0	3	101753	170580	120389	39200.6	NaN	10719.6	129633	NaN	NaN	437379	NaN	78042
PITG_20760	transcript=PITG_20760-t26_1			gene=PITG_20760 | organism=Phytophthora_infestans_T30-4 | gene_product=peptidyl-prolyl cis-trans isomerase B precursor | transcript_product=peptidyl-prolyl cis-trans isomerase B precursor | location=DS028349:89886-90600(-) | protein_length=171 | sequence_SO=supercontig | SO=protein_coding_gene | is_pseudo=false		4.14697e-17	5.05375e-19	48.6714	18366.8	TRUE	TRUE	TRUE	TRUE	TRUE	TRUE	TRUE	TRUE	TRUE	TRUE	TRUE	TRUE	0	0	0	0	0	1	0	0	0	1	1	1	NaN	NaN	NaN	NaN	NaN	4687.78	NaN	NaN	NaN	22447	415.548	34074.9
PITG_20755	transcript=PITG_20755-t26_1			gene=PITG_20755 | organism=Phytophthora_infestans_T30-4 | gene_product=conserved hypothetical protein | transcript_product=conserved hypothetical protein | location=DS028349:4606-5082(-) | protein_length=158 | sequence_SO=supercontig | SO=protein_coding_gene | is_pseudo=false		1.1156e-19	1.48407e-21	49.8115	18518.7	FALSE	FALSE	FALSE	FALSE	FALSE	FALSE	FALSE	FALSE	FALSE	FALSE	FALSE	FALSE	12	11	12	12	12	11	10	12	9	9	5	11	919887	1345527	1.25575e+06	1.23974e+06	757106	1.1357e+06	2.01127e+06	1506385	1641976	1.97714e+06	12458.2	1.20508e+06
PITG_20747	transcript=PITG_20747-t26_1			gene=PITG_20747 | organism=Phytophthora_infestans_T30-4 | gene_product=transcription elongation factor B polypeptide 1 | transcript_product=transcription elongation factor B polypeptide 1 | location=DS028280:119061-119536(+) | protein_length=105 | sequence_SO=supercontig | SO=protein_coding_gene | is_pseudo=false		7.10063e-19	9.14356e-21	49.4656	11689.4	FALSE	FALSE	FALSE	FALSE	FALSE	FALSE	FALSE	FALSE	FALSE	FALSE	FALSE	FALSE	5	6	6	4	5	5	4	4	3	5	0	6	372385	423170	546317	282169	56569.7	176298	103900	95167	232687	346792	NaN	211191
PITG_20746	transcript=PITG_20746-t26_1			gene=PITG_20746 | organism=Phytophthora_infestans_T30-4 | gene_product=protein enhancer of rudimentary | transcript_product=protein enhancer of rudimentary | location=DS028280:118324-118542(+) | protein_length=72 | sequence_SO=supercontig | SO=protein_coding_gene | is_pseudo=false		1.22681e-12	1.35388e-14	46.387	8303.73	FALSE	FALSE	FALSE	FALSE	FALSE	FALSE	FALSE	FALSE	FALSE	FALSE	FALSE	FALSE	1	1	1	2	1	1	1	1	1	1	0	1	49242.4	107617	139845	142344	176670	128393	146175	121197	86037.3	890214	NaN	298222
PITG_20745	transcript=PITG_20745-t26_1			gene=PITG_20745 | organism=Phytophthora_infestans_T30-4 | gene_product=Intraflagellar Transport Protein 52 | transcript_product=Intraflagellar Transport Protein 52 | location=DS028280:116365-118004(-) | protein_length=501 | sequence_SO=supercontig | SO=protein_coding_gene | is_pseudo=false		0.00268189	2.66665e-05	37.4476	55655.1	TRUE	TRUE	TRUE	TRUE	TRUE	TRUE	TRUE	TRUE	TRUE	TRUE	TRUE	TRUE	0	0	0	0	0	0	0	0	0	0	0	0	NaN	NaN	NaN	NaN	NaN	NaN	NaN	NaN	NaN	NaN	NaN	NaN
PITG_20743	transcript=PITG_20743-t26_1			gene=PITG_20743 | organism=Phytophthora_infestans_T30-4 | gene_product=nuclear transport factor, putative | transcript_product=nuclear transport factor, putative | location=DS028280:114887-115326(+) | protein_length=120 | sequence_SO=supercontig | SO=protein_coding_gene | is_pseudo=false		3.53523e-34	2.1997e-35	54.9803	13575.2	FALSE	FALSE	FALSE	FALSE	FALSE	FALSE	FALSE	FALSE	FALSE	FALSE	FALSE	FALSE	6	6	6	6	6	5	6	6	6	6	0	6	1.09771e+06	1.49839e+06	1.58176e+06	784346	330980	688586	624282	765908	1.15537e+06	1.03168e+06	NaN	883070
PITG_20742	transcript=PITG_20742-t26_1			gene=PITG_20742 | organism=Phytophthora_infestans_T30-4 | gene_product=conserved hypothetical protein | transcript_product=conserved hypothetical protein | location=DS028280:113775-114729(+) | protein_length=274 | sequence_SO=supercontig | SO=protein_coding_gene | is_pseudo=false		1.21465e-21	1.76e-23	50.6213	30093.4	FALSE	FALSE	FALSE	FALSE	FALSE	FALSE	FALSE	FALSE	FALSE	FALSE	FALSE	FALSE	1	0	0	0	0	2	3	2	2	6	0	6	1827.79	NaN	NaN	NaN	NaN	20085.3	43521.9	59084.6	33116.2	617285	NaN	232781
PITG_20731	transcript=PITG_20731-t26_1			gene=PITG_20731 | organism=Phytophthora_infestans_T30-4 | gene_product=conserved hypothetical protein | transcript_product=conserved hypothetical protein | location=DS028287:104785-109293(+) | protein_length=941 | sequence_SO=supercontig | SO=protein_coding_gene | is_pseudo=false		1.22322e-13	1.37374e-15	46.9408	103930	FALSE	FALSE	FALSE	FALSE	FALSE	FALSE	FALSE	FALSE	FALSE	FALSE	FALSE	FALSE	0	0	0	0	0	0	0	0	0	6	0	6	NaN	NaN	NaN	NaN	NaN	NaN	NaN	NaN	NaN	192419	NaN	82691.9
PITG_20727	transcript=PITG_20727-t26_1			gene=PITG_20727 | organism=Phytophthora_infestans_T30-4 | gene_product=conserved hypothetical protein | transcript_product=conserved hypothetical protein | location=DS028287:29306-32262(-) | protein_length=638 | sequence_SO=supercontig | SO=protein_coding_gene | is_pseudo=false		9.18364e-31	3.1793e-32	53.9007	72475.9	FALSE	FALSE	FALSE	FALSE	FALSE	FALSE	FALSE	FALSE	FALSE	FALSE	FALSE	FALSE	23	17	24	23	24	22	22	23	29	21	6	23	3.69269e+06	4.20858e+06	3.9074e+06	4113326	2.22816e+06	3.18642e+06	5576934	3796302	4.95756e+06	14752222	36314.8	4.13225e+06
PITG_20718	transcript=PITG_20718-t26_1			gene=PITG_20718 | organism=Phytophthora_infestans_T30-4 | gene_product=conserved hypothetical protein | transcript_product=conserved hypothetical protein | location=DS028337:170712-171467(+) | protein_length=251 | sequence_SO=supercontig | SO=protein_coding_gene | is_pseudo=false		7.94013e-40	1.93662e-40	56.64	27417.3	FALSE	FALSE	FALSE	FALSE	FALSE	FALSE	FALSE	FALSE	FALSE	FALSE	FALSE	FALSE	13	13	13	15	15	16	14	18	18	15	9	19	2.81883e+06	4758245	3.63296e+06	2.87446e+06	2162685	2.74608e+06	5.37628e+06	6.62144e+06	6.43513e+06	29860586	254641	13084135
PITG_20717	transcript=PITG_20717-t26_1			gene=PITG_20717 | organism=Phytophthora_infestans_T30-4 | gene_product=conserved hypothetical protein | transcript_product=conserved hypothetical protein | location=DS028337:165368-170078(-) | protein_length=1221 | sequence_SO=supercontig | SO=protein_coding_gene | is_pseudo=false		9.59323e-41	2.89451e-41	56.897	133679	FALSE	FALSE	FALSE	FALSE	FALSE	FALSE	FALSE	FALSE	FALSE	FALSE	FALSE	FALSE	43	48	51	39	44	45	32	46	44	35	7	38	6870193	7.17891e+06	6730696	3685142	2.23492e+06	3.07521e+06	3250866	4705383	5170860	9757159	39342.8	4.28502e+06
PITG_20715	transcript=PITG_20715-t26_1			gene=PITG_20715 | organism=Phytophthora_infestans_T30-4 | gene_product=deoxyribodipyrimidine photolyase, putative | transcript_product=deoxyribodipyrimidine photolyase, putative | location=DS028337:161817-163565(+) | protein_length=582 | sequence_SO=supercontig | SO=protein_coding_gene | is_pseudo=false		3.06315e-29	8.49191e-31	53.3971	65806.9	FALSE	FALSE	FALSE	FALSE	FALSE	FALSE	FALSE	FALSE	FALSE	FALSE	FALSE	FALSE	7	8	7	9	8	8	10	9	10	22	6	23	169874	211653	183001	220132	74228	173676	291118	501530	500208	6343000	26312	3.0633e+06
PITG_20714	transcript=PITG_20714-t26_1			gene=PITG_20714 | organism=Phytophthora_infestans_T30-4 | gene_product=putative E3 ubiquitin-protein ligase MARCH6 (membrane-associated RING finger protein 6), putative | transcript_product=putative E3 ubiquitin-protein ligase MARCH6 (membrane-associated RING finger protein 6), putative | location=DS028337:158174-161506(+) | protein_length=1110 | sequence_SO=supercontig | SO=protein_coding_gene |…		5.29549e-21	7.44944e-23	50.3627	125843	FALSE	FALSE	FALSE	FALSE	FALSE	FALSE	FALSE	FALSE	FALSE	FALSE	FALSE	FALSE	5	4	3	5	5	4	12	6	5	0	0	0	87056.9	40257.2	28941.1	173785	81682	51197	840190	275288	308342	NaN	NaN	NaN
PITG_20689	transcript=PITG_20689-t26_1			gene=PITG_20689 | organism=Phytophthora_infestans_T30-4 | gene_product=eukaryotic translation initiation factor 3 subunit H, putative | transcript_product=eukaryotic translation initiation factor 3 subunit H, putative | location=DS028310:94754-95851(+) | protein_length=365 | sequence_SO=supercontig | SO=protein_coding_gene | is_pseudo=false		1.7406e-25	3.23875e-27	52.0868	40539.6	FALSE	FALSE	FALSE	FALSE	FALSE	FALSE	FALSE	FALSE	FALSE	FALSE	FALSE	FALSE	4	4	4	4	4	4	3	4	4	4	3	4	5789400	4637900	4943286	7.24783e+06	3516011	4711848	13138236	11691614	11312313	47407564	240991	27047170
PITG_20688	transcript=PITG_20688-t26_1			gene=PITG_20688 | organism=Phytophthora_infestans_T30-4 | gene_product=mRNA turnover protein 4 | transcript_product=mRNA turnover protein 4 | location=DS028310:93792-94496(-) | protein_length=234 | sequence_SO=supercontig | SO=protein_coding_gene | is_pseudo=false		1.81075e-40	5.14939e-41	56.8201	26550.2	FALSE	FALSE	FALSE	FALSE	FALSE	FALSE	FALSE	FALSE	FALSE	FALSE	FALSE	FALSE	6	6	6	7	5	7	6	6	6	11	4	10	237763	337089	284549	270511	129573	241744	421637	449898	489397	4380295	27504.7	2.2823e+06
PITG_20686	transcript=PITG_20686-t26_1			gene=PITG_20686 | organism=Phytophthora_infestans_T30-4 | gene_product=hypothetical protein | transcript_product=hypothetical protein | location=DS028310:92348-92620(-) | protein_length=90 | sequence_SO=supercontig | SO=protein_coding_gene | is_pseudo=false		1.22267e-20	1.69044e-22	50.2135	10225	FALSE	FALSE	FALSE	FALSE	FALSE	FALSE	FALSE	FALSE	FALSE	FALSE	FALSE	FALSE	7	7	7	5	7	7	4	7	7	4	6	5	1.34116e+06	1.71604e+06	1.52029e+06	1.44366e+06	1144133	1.50812e+06	2.45479e+06	2.75173e+06	3.08725e+06	10998468	83203.9	6.05663e+06
PITG_20683	transcript=PITG_20683-t26_1			gene=PITG_20683 | organism=Phytophthora_infestans_T30-4 | gene_product=conserved hypothetical protein | transcript_product=conserved hypothetical protein | location=DS028294:172131-172985(-) | protein_length=265 | sequence_SO=supercontig | SO=protein_coding_gene | is_pseudo=false		1.06734e-11	1.16069e-13	45.8394	29951.9	TRUE	TRUE	TRUE	TRUE	TRUE	TRUE	TRUE	TRUE	TRUE	TRUE	TRUE	TRUE	0	0	0	0	0	0	0	0	0	1	0	0	NaN	NaN	NaN	NaN	NaN	NaN	NaN	NaN	NaN	88923.1	NaN	NaN
PITG_20675	transcript=PITG_20675-t26_1			gene=PITG_20675 | organism=Phytophthora_infestans_T30-4 | gene_product=conserved hypothetical protein | transcript_product=conserved hypothetical protein | location=DS028294:30332-31981(-) | protein_length=523 | sequence_SO=supercontig | SO=protein_coding_gene | is_pseudo=false		5.80337e-28	1.36544e-29	52.9629	58031.4	FALSE	FALSE	FALSE	FALSE	FALSE	FALSE	FALSE	FALSE	FALSE	FALSE	FALSE	FALSE	10	9	9	7	7	8	5	4	4	4	0	4	573841	541252	428947	178421	171191	267702	90519.7	76538	54538.2	66726.7	NaN	25014.5
PITG_20673	transcript=PITG_20673-t26_1			gene=PITG_20673 | organism=Phytophthora_infestans_T30-4 | gene_product=conserved hypothetical protein | transcript_product=conserved hypothetical protein | location=DS028300:113857-114314(-) | protein_length=120 | sequence_SO=supercontig | SO=protein_coding_gene | is_pseudo=false		1.21369e-05	1.23882e-07	41.6125	13623.6	FALSE	FALSE	FALSE	FALSE	FALSE	FALSE	FALSE	FALSE	FALSE	FALSE	FALSE	FALSE	2	1	2	0	0	0	0	0	0	0	0	0	145638	24543.8	121712	NaN	NaN	NaN	NaN	NaN	NaN	NaN	NaN	NaN
PITG_20634	transcript=PITG_20634-t26_1			gene=PITG_20634 | organism=Phytophthora_infestans_T30-4 | gene_product=conserved hypothetical protein | transcript_product=conserved hypothetical protein | location=DS028295:1674-3116(-) | protein_length=480 | sequence_SO=supercontig | SO=protein_coding_gene | is_pseudo=false		1.84038e-05	1.87385e-07	41.4431	55873.9	FALSE	FALSE	FALSE	FALSE	FALSE	FALSE	FALSE	FALSE	FALSE	FALSE	FALSE	FALSE	0	0	0	1	0	0	3	2	0	0	0	0	NaN	NaN	NaN	9320.46	NaN	NaN	329442	49957.4	NaN	NaN	NaN	NaN
PITG_20631	transcript=PITG_20631-t26_1			gene=PITG_20631 | organism=Phytophthora_infestans_T30-4 | gene_product=conserved hypothetical protein | transcript_product=conserved hypothetical protein | location=DS028282:78774-79586(+) | protein_length=270 | sequence_SO=supercontig | SO=protein_coding_gene | is_pseudo=false		1.26204e-23	2.04735e-25	51.3954	29330.2	FALSE	FALSE	FALSE	FALSE	FALSE	FALSE	FALSE	FALSE	FALSE	FALSE	FALSE	FALSE	2	4	3	3	4	4	6	4	4	2	0	0	161439	235889	139655	262462	135134	128629	444480	696072	434960	17973.8	NaN	NaN
PITG_20629	transcript=PITG_20629-t26_1			gene=PITG_20629 | organism=Phytophthora_infestans_T30-4 | gene_product=DNA-directed RNA polymerase III subunit RPC8, putative | transcript_product=DNA-directed RNA polymerase III subunit RPC8, putative | location=DS028282:75567-76572(-) | protein_length=228 | sequence_SO=supercontig | SO=protein_coding_gene | is_pseudo=false		3.58119e-17	4.37188e-19	48.7009	25839.2	FALSE	FALSE	FALSE	FALSE	FALSE	FALSE	FALSE	FALSE	FALSE	FALSE	FALSE	FALSE	3	0	0	5	2	2	4	1	2	5	0	6	129062	NaN	NaN	233638	47533	74988.7	57390.6	80331	113451	243870	NaN	200097
PITG_20611	transcript=PITG_20611-t26_1			gene=PITG_20611 | organism=Phytophthora_infestans_T30-4 | gene_product=nucleoporin-like protein | transcript_product=nucleoporin-like protein | location=DS028272:73129-74298(-) | protein_length=345 | sequence_SO=supercontig | SO=protein_coding_gene | is_pseudo=false		1.4988e-26	3.04987e-28	52.4693	39111.5	FALSE	FALSE	FALSE	FALSE	FALSE	FALSE	FALSE	FALSE	FALSE	FALSE	FALSE	FALSE	9	6	5	7	5	5	6	3	5	8	0	9	392603	336565	320678	314697	134453	124677	285000	179057	236898	584840	NaN	398964
PITG_20610	transcript=PITG_20610-t26_1			gene=PITG_20610 | organism=Phytophthora_infestans_T30-4 | gene_product=conserved hypothetical protein | transcript_product=conserved hypothetical protein | location=DS028272:71975-73039(+) | protein_length=354 | sequence_SO=supercontig | SO=protein_coding_gene | is_pseudo=false		9.5334e-08	9.90116e-10	43.2513	39474.2	FALSE	FALSE	FALSE	FALSE	FALSE	FALSE	FALSE	FALSE	FALSE	FALSE	FALSE	FALSE	0	0	0	0	0	0	0	0	0	1	0	0	NaN	NaN	NaN	NaN	NaN	NaN	NaN	NaN	NaN	34939.7	NaN	NaN
PITG_20593	transcript=PITG_20593-t26_1			gene=PITG_20593 | organism=Phytophthora_infestans_T30-4 | gene_product=conserved hypothetical protein | transcript_product=conserved hypothetical protein | location=DS028298:137819-139747(-) | protein_length=642 | sequence_SO=supercontig | SO=protein_coding_gene | is_pseudo=false		1.28142e-23	2.07733e-25	51.3928	69844.2	FALSE	FALSE	FALSE	FALSE	FALSE	FALSE	FALSE	FALSE	FALSE	FALSE	FALSE	FALSE	6	4	7	6	5	7	4	7	7	5	0	8	468892	551233	486647	469824	335177	530198	864336	1.25855e+06	1.23169e+06	2424616	NaN	1762388
PITG_20589	transcript=PITG_20589-t26_1			gene=PITG_20589 | organism=Phytophthora_infestans_T30-4 | gene_product=cathepsin, cysteine protease family C01A, putative | transcript_product=cathepsin, cysteine protease family C01A, putative | location=DS028298:122423-123880(-) | protein_length=371 | sequence_SO=supercontig | SO=protein_coding_gene | is_pseudo=false		0.00865538	8.52746e-05	34.5237	41271.8	TRUE	TRUE	TRUE	TRUE	TRUE	TRUE	TRUE	TRUE	TRUE	TRUE	TRUE	TRUE	0	0	0	1	0	0	0	0	0	0	0	0	NaN	NaN	NaN	21048.9	NaN	NaN	NaN	NaN	NaN	NaN	NaN	NaN
PITG_20585	transcript=PITG_20585-t26_1			gene=PITG_20585 | organism=Phytophthora_infestans_T30-4 | gene_product=AhpC/TSA family Redoxin, putative | transcript_product=AhpC/TSA family Redoxin, putative | location=DS028298:93015-95882(-) | protein_length=573 | sequence_SO=supercontig | SO=protein_coding_gene | is_pseudo=false		1.17028e-24	2.04288e-26	51.7831	62146.1	FALSE	FALSE	FALSE	FALSE	FALSE	FALSE	FALSE	FALSE	FALSE	FALSE	FALSE	FALSE	4	6	6	6	7	6	5	8	8	5	4	6	216360	360753	369291	305306	219644	251375	376093	913879	630730	5.03847e+06	46760.1	2.71537e+06
PITG_20562	transcript=PITG_20562-t26_1			gene=PITG_20562 | organism=Phytophthora_infestans_T30-4 | gene_product=RAC family serine/threonine-protein kinase | transcript_product=RAC family serine/threonine-protein kinase | location=DS028289:51667-56422(-) | protein_length=1559 | sequence_SO=supercontig | SO=protein_coding_gene | is_pseudo=false		1.75238e-39	3.93162e-40	56.5429	173409	FALSE	FALSE	FALSE	FALSE	FALSE	FALSE	FALSE	FALSE	FALSE	FALSE	FALSE	FALSE	88	92	93	77	86	86	67	79	78	66	31	75	42219244	39660156	32094218	18893846	10906888	14253771	15090904	14553412	13955152	39840720	100223	17033764
PITG_20560	transcript=PITG_20560-t26_1			gene=PITG_20560 | organism=Phytophthora_infestans_T30-4 | gene_product=ubiquitin carboxyl-terminal hydrolase, putative | transcript_product=ubiquitin carboxyl-terminal hydrolase, putative | location=DS028289:46991-48257(+) | protein_length=239 | sequence_SO=supercontig | SO=protein_coding_gene | is_pseudo=false		4.39841e-25	7.92914e-27	51.9398	26677.1	FALSE	FALSE	FALSE	FALSE	FALSE	FALSE	FALSE	FALSE	FALSE	FALSE	FALSE	FALSE	8	7	8	5	7	8	5	7	7	6	0	7	1.3167e+06	1.49229e+06	1.14263e+06	394873	261535	457385	421168	528541	582376	779525	NaN	631858
PITG_20558	transcript=PITG_20558-t26_1			gene=PITG_20558 | organism=Phytophthora_infestans_T30-4 | gene_product=conserved hypothetical protein | transcript_product=conserved hypothetical protein | location=DS028289:42296-45249(-) | protein_length=911 | sequence_SO=supercontig | SO=protein_coding_gene | is_pseudo=false		4.67026e-14	5.28224e-16	47.1639	99130.2	FALSE	FALSE	FALSE	FALSE	FALSE	FALSE	FALSE	FALSE	FALSE	FALSE	FALSE	FALSE	0	1	0	3	2	2	2	3	2	1	0	3	NaN	14531.4	NaN	41146.3	10606.5	14208.8	47158.4	121670	55441.3	59629.8	NaN	97523.3
PITG_20535	transcript=PITG_20535-t26_1			gene=PITG_20535 | organism=Phytophthora_infestans_T30-4 | gene_product=conserved hypothetical protein | transcript_product=conserved hypothetical protein | location=DS028277:147139-148536(+) | protein_length=465 | sequence_SO=supercontig | SO=protein_coding_gene | is_pseudo=false		9.76837e-07	1.00646e-08	42.5177	51648.4	TRUE	TRUE	TRUE	TRUE	TRUE	TRUE	TRUE	TRUE	TRUE	TRUE	TRUE	TRUE	0	0	0	0	0	0	0	0	0	1	0	0	NaN	NaN	NaN	NaN	NaN	NaN	NaN	NaN	NaN	18725.7	NaN	NaN
PITG_20528	transcript=PITG_20528-t26_1			gene=PITG_20528 | organism=Phytophthora_infestans_T30-4 | gene_product=conserved hypothetical protein | transcript_product=conserved hypothetical protein | location=DS028277:57321-59594(+) | protein_length=648 | sequence_SO=supercontig | SO=protein_coding_gene | is_pseudo=false		1.55964e-30	5.21867e-32	53.8256	70510.2	FALSE	FALSE	FALSE	FALSE	FALSE	FALSE	FALSE	FALSE	FALSE	FALSE	FALSE	FALSE	9	9	8	10	11	9	12	14	12	15	0	17	195749	283670	118212	378723	427517	129652	1.04533e+06	1.07116e+06	809094	4.80183e+06	NaN	1.82676e+06
PITG_20527	transcript=PITG_20527-t26_1			gene=PITG_20527 | organism=Phytophthora_infestans_T30-4 | gene_product=DNA polymerase delta catalytic subunit | transcript_product=DNA polymerase delta catalytic subunit | location=DS028277:51405-57034(-) | protein_length=1609 | sequence_SO=supercontig | SO=protein_coding_gene | is_pseudo=false		9.49822e-34	5.47673e-35	54.848	181523	FALSE	FALSE	FALSE	FALSE	FALSE	FALSE	FALSE	FALSE	FALSE	FALSE	FALSE	FALSE	33	32	43	39	38	44	38	50	55	58	21	62	1.19958e+06	1.35251e+06	1.73768e+06	1.55543e+06	845197	1.71642e+06	4.12148e+06	3.30221e+06	5136654	46769000	134165	16976410
PITG_20522	transcript=PITG_20522-t26_1			gene=PITG_20522 | organism=Phytophthora_infestans_T30-4 | gene_product=conserved hypothetical protein | transcript_product=conserved hypothetical protein | location=DS028276:147168-147680(-) | protein_length=147 | sequence_SO=supercontig | SO=protein_coding_gene | is_pseudo=false		4.50085e-16	5.32555e-18	48.1812	15891.9	FALSE	FALSE	FALSE	FALSE	FALSE	FALSE	FALSE	FALSE	FALSE	FALSE	FALSE	FALSE	1	1	1	2	2	2	2	2	2	1	0	0	10653.2	13127.6	15813.9	42053.9	43759.5	34525.4	60115.6	71361.5	67848.7	4350.18	NaN	NaN
PITG_20520	transcript=PITG_20520-t26_1			gene=PITG_20520 | organism=Phytophthora_infestans_T30-4 | gene_product=glycoside hydrolase, putative | transcript_product=glycoside hydrolase, putative | location=DS028276:144974-146806(-) | protein_length=516 | sequence_SO=supercontig | SO=protein_coding_gene | is_pseudo=false		1.64588e-26	3.33077e-28	52.4549	59701.5	FALSE	FALSE	FALSE	FALSE	FALSE	FALSE	FALSE	FALSE	FALSE	FALSE	FALSE	FALSE	10	6	6	12	7	8	13	9	8	0	0	0	156437	206546	101240	375909	93994.1	127102	918518	362043	518296	NaN	NaN	NaN
PITG_20507	transcript=PITG_20507-t26_1			gene=PITG_20507 | organism=Phytophthora_infestans_T30-4 | gene_product=conserved hypothetical protein | transcript_product=conserved hypothetical protein | location=DS028263:138067-139137(-) | protein_length=356 | sequence_SO=supercontig | SO=protein_coding_gene | is_pseudo=false		4.07045e-25	7.37018e-27	51.9522	41196	FALSE	FALSE	FALSE	FALSE	FALSE	FALSE	FALSE	FALSE	FALSE	FALSE	FALSE	FALSE	0	0	0	4	3	3	5	1	0	5	0	6	NaN	NaN	NaN	83663.1	20148	32811.3	143325	50456.3	NaN	379140	NaN	267393
PITG_20504	transcript=PITG_20504-t26_1			gene=PITG_20504 | organism=Phytophthora_infestans_T30-4 | gene_product=conserved hypothetical protein | transcript_product=conserved hypothetical protein | location=DS028263:98209-99210(-) | protein_length=333 | sequence_SO=supercontig | SO=protein_coding_gene | is_pseudo=false		4.49062e-41	1.50404e-41	56.9885	37098.2	FALSE	FALSE	FALSE	FALSE	FALSE	FALSE	FALSE	FALSE	FALSE	FALSE	FALSE	FALSE	0	0	0	0	1	1	0	0	2	5	0	6	NaN	NaN	NaN	NaN	2304.77	2135.79	NaN	NaN	3890.5	476427	NaN	196660
PITG_20502	transcript=PITG_20502-t26_1			gene=PITG_20502 | organism=Phytophthora_infestans_T30-4 | gene_product=histone-lysine N-methyltransferase, putative | transcript_product=histone-lysine N-methyltransferase, putative | location=DS028263:50358-59356(-) | protein_length=2943 | sequence_SO=supercontig | SO=protein_coding_gene | is_pseudo=false		1.55908e-05	1.58904e-07	41.5115	325541	FALSE	FALSE	FALSE	FALSE	FALSE	FALSE	FALSE	FALSE	FALSE	FALSE	FALSE	FALSE	0	0	0	0	0	0	1	0	0	3	0	0	NaN	NaN	NaN	NaN	NaN	NaN	18606.1	NaN	NaN	118506	NaN	NaN
PITG_20491	transcript=PITG_20491-t26_1			gene=PITG_20491 | organism=Phytophthora_infestans_T30-4 | gene_product=fumarylacetoacetase | transcript_product=fumarylacetoacetase | location=DS028309:45134-46776(+) | protein_length=425 | sequence_SO=supercontig | SO=protein_coding_gene | is_pseudo=false		4.09181e-30	1.28731e-31	53.688	46777.9	FALSE	FALSE	FALSE	FALSE	FALSE	FALSE	FALSE	FALSE	FALSE	FALSE	FALSE	FALSE	24	24	25	20	23	25	18	21	20	14	9	18	8930821	9091376	10545508	4.03188e+06	2795250	3.94494e+06	3.6636e+06	3.90048e+06	6.21457e+06	4598339	38903.8	3.19862e+06
PITG_20465	transcript=PITG_20465-t26_1			gene=PITG_20465 | organism=Phytophthora_infestans_T30-4 | gene_product=fructokinase, putative | transcript_product=fructokinase, putative | location=DS028288:96840-97724(-) | protein_length=294 | sequence_SO=supercontig | SO=protein_coding_gene | is_pseudo=false		6.12992e-31	2.17483e-32	53.9579	31652	FALSE	FALSE	FALSE	FALSE	FALSE	FALSE	FALSE	FALSE	FALSE	FALSE	FALSE	FALSE	14	14	15	13	12	12	9	12	11	9	6	12	9439098	11313901	11077351	3.11176e+06	2.41882e+06	3534665	2.68946e+06	2.75401e+06	4424531	5403437	65927.4	3456682
PITG_20463	transcript=PITG_20463-t26_1			gene=PITG_20463 | organism=Phytophthora_infestans_T30-4 | gene_product=vacuolar protein sorting-associated protein 33A, putative | transcript_product=vacuolar protein sorting-associated protein 33A, putative | location=DS028288:93582-95547(+) | protein_length=629 | sequence_SO=supercontig | SO=protein_coding_gene | is_pseudo=false		4.82256e-33	2.46768e-34	54.6286	70568	FALSE	FALSE	FALSE	FALSE	FALSE	FALSE	FALSE	FALSE	FALSE	FALSE	FALSE	FALSE	42	36	37	36	32	38	31	32	32	28	6	28	6.57994e+06	5.25506e+06	4.80402e+06	3.98119e+06	2.43126e+06	3.01642e+06	4.89193e+06	3.93655e+06	4220630	6.11445e+06	14770.4	2.75015e+06
PITG_20414	transcript=PITG_20414-t26_1			gene=PITG_20414 | organism=Phytophthora_infestans_T30-4 | gene_product=elicitin-like protein | transcript_product=elicitin-like protein | location=DS028267:61437-62156(+) | protein_length=239 | sequence_SO=supercontig | SO=protein_coding_gene | is_pseudo=false		2.23551e-13	2.50017e-15	46.7987	24530.4	FALSE	FALSE	FALSE	FALSE	FALSE	FALSE	FALSE	FALSE	FALSE	FALSE	FALSE	FALSE	3	3	2	2	3	3	3	3	2	0	0	0	82950.8	142319	36557.9	54732.1	68475.5	68009.8	137662	225971	100970	NaN	NaN	NaN
PITG_20413	transcript=PITG_20413-t26_1			gene=PITG_20413 | organism=Phytophthora_infestans_T30-4 | gene_product=putative GP-anchored serine-rich elicitin INL13-like protein | transcript_product=putative GP-anchored serine-rich elicitin INL13-like protein | location=DS028267:58556-59563(+) | protein_length=335 | sequence_SO=supercontig | SO=protein_coding_gene | is_pseudo=false		7.87672e-22	1.15037e-23	50.6965	34502	FALSE	FALSE	FALSE	FALSE	FALSE	FALSE	FALSE	FALSE	FALSE	FALSE	FALSE	FALSE	2	1	0	2	0	0	1	0	0	1	0	0	85147.3	9399.3	NaN	66178.4	NaN	NaN	41493.4	NaN	NaN	13737.3	NaN	NaN
PITG_20400	transcript=PITG_20400-t26_1			gene=PITG_20400 | organism=Phytophthora_infestans_T30-4 | gene_product=conserved hypothetical protein | transcript_product=conserved hypothetical protein | location=DS028301:15455-16106(+) | protein_length=186 | sequence_SO=supercontig | SO=protein_coding_gene | is_pseudo=false		1.42865e-12	1.57447e-14	46.3494	19227.3	FALSE	FALSE	FALSE	FALSE	FALSE	FALSE	FALSE	FALSE	FALSE	FALSE	FALSE	FALSE	2	2	2	2	2	2	2	2	2	0	0	0	141444	75921.8	40350.3	168301	26696.7	36989.7	252122	82056.2	86401.5	NaN	NaN	NaN
PITG_20397	transcript=PITG_20397-t26_1			gene=PITG_20397 | organism=Phytophthora_infestans_T30-4 | gene_product=conserved hypothetical protein | transcript_product=conserved hypothetical protein | location=DS028256:175385-177030(-) | protein_length=463 | sequence_SO=supercontig | SO=protein_coding_gene | is_pseudo=false		4.16794e-29	1.13656e-30	53.3522	52454.5	FALSE	FALSE	FALSE	FALSE	FALSE	FALSE	FALSE	FALSE	FALSE	FALSE	FALSE	FALSE	36	36	33	37	36	37	30	38	38	26	7	28	54550552	59283112	37041240	66458996	35726000	37607472	97995528	74185872	77304792	23940448	99786.3	12525293
PITG_20388	transcript=PITG_20388-t26_1			gene=PITG_20388 | organism=Phytophthora_infestans_T30-4 | gene_product=conserved hypothetical protein | transcript_product=conserved hypothetical protein | location=DS028256:129694-130264(-) | protein_length=125 | sequence_SO=supercontig | SO=protein_coding_gene | is_pseudo=false		1.98643e-27	4.40032e-29	52.7778	13450.2	FALSE	FALSE	FALSE	FALSE	FALSE	FALSE	FALSE	FALSE	FALSE	FALSE	FALSE	FALSE	10	8	10	10	10	10	7	10	10	5	3	9	3.39084e+06	4.06761e+06	4532669	3.45098e+06	3.54085e+06	3.99098e+06	9952416	11323960	10585652	2338206	6486.15	1.3609e+06
PITG_20386	transcript=PITG_20386-t26_1			gene=PITG_20386 | organism=Phytophthora_infestans_T30-4 | gene_product=eukaryotic translation initiation factor 5B | transcript_product=eukaryotic translation initiation factor 5B | location=DS028256:124136-127054(+) | protein_length=919 | sequence_SO=supercontig | SO=protein_coding_gene | is_pseudo=false		3.36948e-41	1.17345e-41	57.0231	102558	FALSE	FALSE	FALSE	FALSE	FALSE	FALSE	FALSE	FALSE	FALSE	FALSE	FALSE	FALSE	47	45	50	46	48	54	38	52	53	45	26	53	28855768	24792856	27818276	38190400	15898987	25275738	60073204	55351048	59578344	258370224	1.0703e+06	96010056
PITG_20384	transcript=PITG_20384-t26_1			gene=PITG_20384 | organism=Phytophthora_infestans_T30-4 | gene_product=conserved hypothetical protein | transcript_product=conserved hypothetical protein | location=DS028256:121775-122688(+) | protein_length=207 | sequence_SO=supercontig | SO=protein_coding_gene | is_pseudo=false		5.91049e-39	1.11097e-39	56.3929	22660.2	FALSE	FALSE	FALSE	FALSE	FALSE	FALSE	FALSE	FALSE	FALSE	FALSE	FALSE	FALSE	10	14	14	10	14	14	9	13	16	11	8	14	3.44273e+06	2.99367e+06	7058318	3.76499e+06	1.77286e+06	5.42922e+06	6681400	7.05102e+06	11067086	60773092	130323	25669566
PITG_20383	transcript=PITG_20383-t26_1			gene=PITG_20383 | organism=Phytophthora_infestans_T30-4 | gene_product=conserved hypothetical protein | transcript_product=conserved hypothetical protein | location=DS028256:119920-121029(-) | protein_length=314 | sequence_SO=supercontig | SO=protein_coding_gene | is_pseudo=false		8.09068e-36	7.19629e-37	55.4772	33042.7	FALSE	FALSE	FALSE	FALSE	FALSE	FALSE	FALSE	FALSE	FALSE	FALSE	FALSE	FALSE	5	6	6	6	8	5	5	6	5	3	0	4	3264337	4.28008e+06	1.90121e+06	4569589	3.91957e+06	3.69702e+06	10925545	12115759	11748270	624042	NaN	454476
PITG_20378	transcript=PITG_20378-t26_1			gene=PITG_20378 | organism=Phytophthora_infestans_T30-4 | gene_product=conserved hypothetical protein | transcript_product=conserved hypothetical protein | location=DS028256:108070-109665(+) | protein_length=510 | sequence_SO=supercontig | SO=protein_coding_gene | is_pseudo=false		6.58828e-31	2.32919e-32	53.9477	55781.7	FALSE	FALSE	FALSE	FALSE	FALSE	FALSE	FALSE	FALSE	FALSE	FALSE	FALSE	FALSE	14	14	14	16	14	15	15	16	15	13	3	14	1722426	2.24921e+06	1.82978e+06	2662183	1.65168e+06	2.22599e+06	3590279	3.55454e+06	4.13755e+06	2.35412e+06	12431.5	1.238e+06
PITG_20377	transcript=PITG_20377-t26_1			gene=PITG_20377 | organism=Phytophthora_infestans_T30-4 | gene_product=tRNA pseudouridine synthase | transcript_product=tRNA pseudouridine synthase | location=DS028256:106436-107911(-) | protein_length=470 | sequence_SO=supercontig | SO=protein_coding_gene | is_pseudo=false		4.29476e-25	7.75228e-27	51.9436	53424.4	FALSE	FALSE	FALSE	FALSE	FALSE	FALSE	FALSE	FALSE	FALSE	FALSE	FALSE	FALSE	6	6	8	8	5	8	11	6	11	19	1	16	176646	214317	223772	195673	26693.5	148323	355790	362547	417400	3.12655e+06	2161.87	1.53625e+06
PITG_20374	transcript=PITG_20374-t26_1			gene=PITG_20374 | organism=Phytophthora_infestans_T30-4 | gene_product=conserved hypothetical protein | transcript_product=conserved hypothetical protein | location=DS028256:93105-95879(+) | protein_length=924 | sequence_SO=supercontig | SO=protein_coding_gene | is_pseudo=false		1.14974e-32	5.46751e-34	54.5101	101971	FALSE	FALSE	FALSE	FALSE	FALSE	FALSE	FALSE	FALSE	FALSE	FALSE	FALSE	FALSE	34	38	38	35	39	39	33	38	40	28	8	31	12901494	12894481	14812708	13144113	6.90715e+06	10363538	17094066	12937352	16094750	9456364	15742.8	4.07248e+06
PITG_20372	transcript=PITG_20372-t26_1			gene=PITG_20372 | organism=Phytophthora_infestans_T30-4 | gene_product=Amino Acid/Auxin Permease (AAAP) Family | transcript_product=Amino Acid/Auxin Permease (AAAP) Family | location=DS028256:5201-6425(+) | protein_length=394 | sequence_SO=supercontig | SO=protein_coding_gene | is_pseudo=false		1.36285e-25	2.55421e-27	52.1254	42604.4	FALSE	FALSE	FALSE	FALSE	FALSE	FALSE	FALSE	FALSE	FALSE	FALSE	FALSE	FALSE	6	5	5	4	5	4	3	3	2	0	0	0	420766	309834	228970	340977	100773	95261	116070	51014.1	32617.3	NaN	NaN	NaN
PITG_20370	transcript=PITG_20370-t26_1			gene=PITG_20370 | organism=Phytophthora_infestans_T30-4 | gene_product=Amino Acid/Auxin Permease (AAAP) Family | transcript_product=Amino Acid/Auxin Permease (AAAP) Family | location=DS028256:972-2531(+) | protein_length=519 | sequence_SO=supercontig | SO=protein_coding_gene | is_pseudo=false		8.40931e-22	1.2261e-23	50.6852	56435.8	FALSE	FALSE	FALSE	FALSE	FALSE	FALSE	FALSE	FALSE	FALSE	FALSE	FALSE	FALSE	9	6	4	8	6	6	5	2	3	0	0	1	768569	379991	350464	534744	141747	311573	484473	131548	106996	NaN	NaN	3589.17
PITG_20350	transcript=PITG_20350-t26_1			gene=PITG_20350 | organism=Phytophthora_infestans_T30-4 | gene_product=D-amino acid dehydrogenase small subunit, putative | transcript_product=D-amino acid dehydrogenase small subunit, putative | location=DS028246:210044-211870(-) | protein_length=608 | sequence_SO=supercontig | SO=protein_coding_gene | is_pseudo=false		7.36932e-24	1.21263e-25	51.4839	66653.3	FALSE	FALSE	FALSE	FALSE	FALSE	FALSE	FALSE	FALSE	FALSE	FALSE	FALSE	FALSE	15	16	17	15	16	14	14	10	12	10	0	11	1.14407e+06	1.69349e+06	1.27404e+06	739286	423652	537988	701874	539040	664922	423167	NaN	206660
PITG_20348	transcript=PITG_20348-t26_1			gene=PITG_20348 | organism=Phytophthora_infestans_T30-4 | gene_product=kinesin-like protein | transcript_product=kinesin-like protein | location=DS028246:203202-206490(-) | protein_length=900 | sequence_SO=supercontig | SO=protein_coding_gene | is_pseudo=false		0.000134044	1.35437e-06	40.4903	102262	FALSE	FALSE	FALSE	FALSE	FALSE	FALSE	FALSE	FALSE	FALSE	FALSE	FALSE	FALSE	0	0	0	0	0	0	0	1	0	3	0	1	NaN	NaN	NaN	NaN	NaN	NaN	NaN	25186.2	NaN	93381	NaN	22477.8
PITG_20347	transcript=PITG_20347-t26_1			gene=PITG_20347 | organism=Phytophthora_infestans_T30-4 | gene_product=Drug/Metabolite Transporter (DMT) Superfamily | transcript_product=Drug/Metabolite Transporter (DMT) Superfamily | location=DS028246:198724-199782(-) | protein_length=327 | sequence_SO=supercontig | SO=protein_coding_gene | is_pseudo=false		2.56139e-21	3.66063e-23	50.4909	36393.7	FALSE	FALSE	FALSE	FALSE	FALSE	FALSE	FALSE	FALSE	FALSE	FALSE	FALSE	FALSE	5	4	4	7	6	5	6	5	7	3	0	2	1.5741e+06	870442	606534	4639671	1.03024e+06	886530	8517880	2.20508e+06	2.85919e+06	870354	NaN	238548
PITG_20346	transcript=PITG_20346-t26_1			gene=PITG_20346 | organism=Phytophthora_infestans_T30-4 | gene_product=hypothetical protein | transcript_product=hypothetical protein | location=DS028246:197892-198332(+) | protein_length=146 | sequence_SO=supercontig | SO=protein_coding_gene | is_pseudo=false		1.36533e-14	1.56421e-16	47.4424	16626.5	FALSE	FALSE	FALSE	FALSE	FALSE	FALSE	FALSE	FALSE	FALSE	FALSE	FALSE	FALSE	5	6	5	6	7	6	4	6	6	1	0	3	626719	896809	651660	734587	547136	552921	789783	955577	821590	25946.8	NaN	18471
PITG_20344	transcript=PITG_20344-t26_1			gene=PITG_20344 | organism=Phytophthora_infestans_T30-4 | gene_product=conserved hypothetical protein | transcript_product=conserved hypothetical protein | location=DS028246:169749-171187(+) | protein_length=465 | sequence_SO=supercontig | SO=protein_coding_gene | is_pseudo=false		9.13633e-40	2.20532e-40	56.6228	49801.4	FALSE	FALSE	FALSE	FALSE	FALSE	FALSE	FALSE	FALSE	FALSE	FALSE	FALSE	FALSE	19	20	20	19	23	21	15	21	21	11	2	15	9240005	12974740	9465111	13019615	10627109	10820242	10368918	19735108	14783103	909433	7293.91	766280
PITG_20331	transcript=PITG_20331-t26_1			gene=PITG_20331 | organism=Phytophthora_infestans_T30-4 | gene_product=conserved hypothetical protein | transcript_product=conserved hypothetical protein | location=DS028265:162625-164343(-) | protein_length=572 | sequence_SO=supercontig | SO=protein_coding_gene | is_pseudo=false		1.51404e-24	2.6214e-26	51.7415	65556.8	FALSE	FALSE	FALSE	FALSE	FALSE	FALSE	FALSE	FALSE	FALSE	FALSE	FALSE	FALSE	0	8	5	12	9	11	15	15	13	20	4	24	NaN	131548	38892.1	366277	79479.6	137735	827582	456596	510181	3501918	4857.24	2.22654e+06
PITG_20330	transcript=PITG_20330-t26_1			gene=PITG_20330 | organism=Phytophthora_infestans_T30-4 | gene_product=trafficking protein particle complex subunit 10, putative | transcript_product=trafficking protein particle complex subunit 10, putative | location=DS028265:158569-162537(+) | protein_length=1084 | sequence_SO=supercontig | SO=protein_coding_gene | is_pseudo=false		3.71565e-30	1.18015e-31	53.7018	121041	FALSE	FALSE	FALSE	FALSE	FALSE	FALSE	FALSE	FALSE	FALSE	FALSE	FALSE	FALSE	13	10	9	18	12	9	22	13	12	19	0	16	693593	410205	179812	887397	212991	275578	1.11111e+06	443677	484708	1.51008e+06	NaN	480631
PITG_20324	transcript=PITG_20324-t26_1			gene=PITG_20324 | organism=Phytophthora_infestans_T30-4 | gene_product=conserved hypothetical protein | transcript_product=conserved hypothetical protein | location=DS028265:133143-134477(-) | protein_length=268 | sequence_SO=supercontig | SO=protein_coding_gene | is_pseudo=false		6.08887e-22	8.94857e-24	50.741	30144.3	FALSE	FALSE	FALSE	FALSE	FALSE	FALSE	FALSE	FALSE	FALSE	FALSE	FALSE	FALSE	2	2	2	2	2	2	2	2	2	2	0	1	42376.2	91486.5	51611.1	38911.8	33085	46805.2	45334.2	110472	91900.1	494469	NaN	169046
PITG_20319	transcript=PITG_20319-t26_1			gene=PITG_20319 | organism=Phytophthora_infestans_T30-4 | gene_product=glycoside hydrolase, putative | transcript_product=glycoside hydrolase, putative | location=DS028265:109460-110443(+) | protein_length=327 | sequence_SO=supercontig | SO=protein_coding_gene | is_pseudo=false		7.91751e-33	3.87571e-34	54.5611	35745.4	FALSE	FALSE	FALSE	FALSE	FALSE	FALSE	FALSE	FALSE	FALSE	FALSE	FALSE	FALSE	13	14	15	14	15	15	11	15	15	7	0	9	3.40841e+06	4345345	3.21613e+06	3261261	2.41235e+06	2.47483e+06	4235148	4994034	4986930	1.22143e+06	NaN	937655
PITG_20317	transcript=PITG_20317-t26_1			gene=PITG_20317 | organism=Phytophthora_infestans_T30-4 | gene_product=GTP-dependent nucleic acid-binding protein engD, putative | transcript_product=GTP-dependent nucleic acid-binding protein engD, putative | location=DS028265:57700-59069(-) | protein_length=383 | sequence_SO=supercontig | SO=protein_coding_gene | is_pseudo=false		3.5308e-35	2.72799e-36	55.2849	42306	FALSE	FALSE	FALSE	FALSE	FALSE	FALSE	FALSE	FALSE	FALSE	FALSE	FALSE	FALSE	0	3	3	3	3	4	4	3	3	3	0	1	NaN	94704.7	86153.2	103355	74087.1	89529.2	167191	151424	155844	162068	NaN	71431.5
PITG_20316	transcript=PITG_20316-t26_1			gene=PITG_20316 | organism=Phytophthora_infestans_T30-4 | gene_product=exportin-like protein | transcript_product=exportin-like protein | location=DS028265:2576-5318(-) | protein_length=725 | sequence_SO=supercontig | SO=protein_coding_gene | is_pseudo=false		3.20549e-05	3.25761e-07	41.2042	81316.3	TRUE	TRUE	TRUE	TRUE	TRUE	TRUE	TRUE	TRUE	TRUE	TRUE	TRUE	TRUE	0	0	0	1	0	0	0	0	0	1	0	1	NaN	NaN	NaN	17869.7	NaN	NaN	NaN	NaN	NaN	56084.1	NaN	16903.8
PITG_20313;PITG_20630	transcript=PITG_20313-t26_1;transcript=PITG_20630-t26_1			gene=PITG_20313 | organism=Phytophthora_infestans_T30-4 | gene_product=Cation Diffusion Facilitator (CDF) Family | transcript_product=Cation Diffusion Facilitator (CDF) Family | location=DS028239:184021-185008(-) | protein_length=246 | sequence_SO=supercontig | SO=protein_coding_gene | is_pseudo=false;gene=PITG_20630 | organism=Phytophthora_infestans_T30-4 | gene_product=Cation Diffusion Facilita…		1.33522e-34	9.03919e-36	55.1096	27636.82;27577.66	FALSE	FALSE	FALSE	FALSE	FALSE	FALSE	FALSE	FALSE	FALSE	FALSE	FALSE	FALSE	10	7	5	7	5	5	7	5	5	2	0	2	3616793	1.76437e+06	1.09626e+06	2.35339e+06	613175	919453	2.65732e+06	969161	1.03578e+06	287699	NaN	158352
PITG_20307	transcript=PITG_20307-t26_1			gene=PITG_20307 | organism=Phytophthora_infestans_T30-4 | gene_product=conserved hypothetical protein | transcript_product=conserved hypothetical protein | location=DS028239:82037-82755(+) | protein_length=213 | sequence_SO=supercontig | SO=protein_coding_gene | is_pseudo=false		1.68652e-36	1.74125e-37	55.6797	24464.3	FALSE	FALSE	FALSE	FALSE	FALSE	FALSE	FALSE	FALSE	FALSE	FALSE	FALSE	FALSE	9	8	8	8	4	7	8	6	5	9	1	7	912422	419654	568314	477218	248213	378833	629458	450375	593708	1.01005e+06	1145.8	593073
PITG_20306	transcript=PITG_20306-t26_1			gene=PITG_20306 | organism=Phytophthora_infestans_T30-4 | gene_product=transmembrane protein, putative | transcript_product=transmembrane protein, putative | location=DS028239:80102-81769(-) | protein_length=555 | sequence_SO=supercontig | SO=protein_coding_gene | is_pseudo=false		6.03088e-22	8.86521e-24	50.7427	61715.9	FALSE	FALSE	FALSE	FALSE	FALSE	FALSE	FALSE	FALSE	FALSE	FALSE	FALSE	FALSE	4	2	1	6	2	2	5	2	1	0	0	1	289598	15345.9	3763.11	627701	21978.2	20361.3	645515	32430.3	7770.63	NaN	NaN	2510.94
PITG_20296	transcript=PITG_20296-t26_1			gene=PITG_20296 | organism=Phytophthora_infestans_T30-4 | gene_product=ATP-dependent Clp protease ATP-binding subunit clpX, putative | transcript_product=ATP-dependent Clp protease ATP-binding subunit clpX, putative | location=DS028242:69612-72219(-) | protein_length=705 | sequence_SO=supercontig | SO=protein_coding_gene | is_pseudo=false		7.17091e-17	8.67398e-19	48.5605	76698.1	FALSE	FALSE	FALSE	FALSE	FALSE	FALSE	FALSE	FALSE	FALSE	FALSE	FALSE	FALSE	2	2	2	2	2	1	1	1	1	2	0	2	59898.9	83307.7	65503.4	83743.9	63617.1	45237.7	56705.4	63913.7	58418.6	660762	NaN	266524
PITG_20294	transcript=PITG_20294-t26_1			gene=PITG_20294 | organism=Phytophthora_infestans_T30-4 | gene_product=conserved hypothetical protein | transcript_product=conserved hypothetical protein | location=DS028242:66060-67919(+) | protein_length=602 | sequence_SO=supercontig | SO=protein_coding_gene | is_pseudo=false		0.00164615	1.64216e-05	38.2987	66783.6	TRUE	TRUE	TRUE	TRUE	TRUE	TRUE	TRUE	TRUE	TRUE	TRUE	TRUE	TRUE	0	0	0	0	0	0	0	0	0	0	0	1	NaN	NaN	NaN	NaN	NaN	NaN	NaN	NaN	NaN	NaN	NaN	14039.7
PITG_20293	transcript=PITG_20293-t26_1			gene=PITG_20293 | organism=Phytophthora_infestans_T30-4 | gene_product=hypothetical protein | transcript_product=hypothetical protein | location=DS028242:56493-56720(+) | protein_length=75 | sequence_SO=supercontig | SO=protein_coding_gene | is_pseudo=false		9.64522e-18	1.19604e-19	48.9619	8256.58	TRUE	TRUE	TRUE	TRUE	TRUE	TRUE	TRUE	TRUE	TRUE	TRUE	TRUE	TRUE	0	0	0	1	0	1	1	1	1	1	0	1	NaN	NaN	NaN	9183.56	NaN	9974.24	18602.1	20405.9	21024.8	97177	NaN	23893
PITG_20289	transcript=PITG_20289-t26_1			gene=PITG_20289 | organism=Phytophthora_infestans_T30-4 | gene_product=carbohydrate-binding protein, putative | transcript_product=carbohydrate-binding protein, putative | location=DS028237:240770-242171(-) | protein_length=349 | sequence_SO=supercontig | SO=protein_coding_gene | is_pseudo=false		1.70694e-21	2.45704e-23	50.562	35509.2	FALSE	FALSE	FALSE	FALSE	FALSE	FALSE	FALSE	FALSE	FALSE	FALSE	FALSE	FALSE	3	4	5	5	4	4	3	3	4	1	0	0	170341	24123.3	104326	309387	37779.8	70977.4	458068	6277.79	12909.4	4464.93	NaN	NaN
PITG_20288	transcript=PITG_20288-t26_1			gene=PITG_20288 | organism=Phytophthora_infestans_T30-4 | gene_product=conserved hypothetical protein | transcript_product=conserved hypothetical protein | location=DS028237:239290-240381(+) | protein_length=281 | sequence_SO=supercontig | SO=protein_coding_gene | is_pseudo=false		1.81731e-29	5.20294e-31	53.473	30626.8	FALSE	FALSE	FALSE	FALSE	FALSE	FALSE	FALSE	FALSE	FALSE	FALSE	FALSE	FALSE	16	16	17	18	19	19	16	21	21	12	6	11	11087531	15296386	9861201	23656540	10773731	12874428	45963368	67657968	53661712	4.1852e+06	23227.4	2.46796e+06
PITG_20284	transcript=PITG_20284-t26_1			gene=PITG_20284 | organism=Phytophthora_infestans_T30-4 | gene_product=hypothetical protein | transcript_product=hypothetical protein | location=DS028237:231623-232620(+) | protein_length=308 | sequence_SO=supercontig | SO=protein_coding_gene | is_pseudo=false		9.55036e-23	1.46606e-24	51.0574	35562.2	FALSE	FALSE	FALSE	FALSE	FALSE	FALSE	FALSE	FALSE	FALSE	FALSE	FALSE	FALSE	0	0	0	0	1	0	5	4	3	10	0	9	NaN	NaN	NaN	NaN	5403.58	NaN	77409.5	20090	21311.6	768072	NaN	304351
PITG_20281	transcript=PITG_20281-t26_1			gene=PITG_20281 | organism=Phytophthora_infestans_T30-4 | gene_product=GTP-dependent nucleic acid-binding protein engD | transcript_product=GTP-dependent nucleic acid-binding protein engD | location=DS028237:188144-189515(-) | protein_length=384 | sequence_SO=supercontig | SO=protein_coding_gene | is_pseudo=false		4.4946e-22	6.65022e-24	50.7934	42417.2	FALSE	FALSE	FALSE	FALSE	FALSE	FALSE	FALSE	FALSE	FALSE	FALSE	FALSE	FALSE	7	9	11	10	10	11	9	11	13	7	1	10	337354	627970	560720	652988	576152	745035	811493	1.06755e+06	1.21195e+06	747294	1649.5	426514
PITG_20274	transcript=PITG_20274-t26_1			gene=PITG_20274 | organism=Phytophthora_infestans_T30-4 | gene_product=conserved hypothetical protein | transcript_product=conserved hypothetical protein | location=DS028316:48158-49268(+) | protein_length=340 | sequence_SO=supercontig | SO=protein_coding_gene | is_pseudo=false		1.72689e-47	2.74733e-47	58.6947	38221.8	FALSE	FALSE	FALSE	FALSE	FALSE	FALSE	FALSE	FALSE	FALSE	FALSE	FALSE	FALSE	9	11	10	10	12	11	9	9	11	12	2	11	427559	619384	474651	505955	320014	348654	733617	691091	873994	3.7114e+06	8683.48	1.55122e+06
PITG_20273	transcript=PITG_20273-t26_1			gene=PITG_20273 | organism=Phytophthora_infestans_T30-4 | gene_product=conserved hypothetical protein | transcript_product=conserved hypothetical protein | location=DS028316:45409-47197(-) | protein_length=459 | sequence_SO=supercontig | SO=protein_coding_gene | is_pseudo=false		0.0103505	0.000101861	33.9756	52222.8	TRUE	TRUE	TRUE	TRUE	TRUE	TRUE	TRUE	TRUE	TRUE	TRUE	TRUE	TRUE	0	0	0	0	0	0	1	0	0	0	0	0	NaN	NaN	NaN	NaN	NaN	NaN	4076.8	NaN	NaN	NaN	NaN	NaN
PITG_20272	transcript=PITG_20272-t26_1			gene=PITG_20272 | organism=Phytophthora_infestans_T30-4 | gene_product=methylenetetrahydrofolate reductase, putative | transcript_product=methylenetetrahydrofolate reductase, putative | location=DS028316:44506-45336(-) | protein_length=244 | sequence_SO=supercontig | SO=protein_coding_gene | is_pseudo=false		3.01781e-30	9.7259e-32	53.7315	27372.3	FALSE	FALSE	FALSE	FALSE	FALSE	FALSE	FALSE	FALSE	FALSE	FALSE	FALSE	FALSE	3	1	2	3	3	2	2	2	3	2	0	3	221376	32896.9	44260	161223	35877.5	34026.9	155129	59610.4	109266	272833	NaN	202767
PITG_20266	transcript=PITG_20266-t26_1			gene=PITG_20266 | organism=Phytophthora_infestans_T30-4 | gene_product=proteasome assembly chaperone, putative | transcript_product=proteasome assembly chaperone, putative | location=DS028283:159879-161167(-) | protein_length=288 | sequence_SO=supercontig | SO=protein_coding_gene | is_pseudo=false		2.21172e-17	2.71377e-19	48.7974	31096.5	FALSE	FALSE	FALSE	FALSE	FALSE	FALSE	FALSE	FALSE	FALSE	FALSE	FALSE	FALSE	3	3	3	2	3	3	3	1	3	4	0	4	90689.9	83136	69948.4	25824.5	17450.4	25293.8	64248.7	10396.2	46443	246114	NaN	89462.4
PITG_20264	transcript=PITG_20264-t26_1			gene=PITG_20264 | organism=Phytophthora_infestans_T30-4 | gene_product=40S ribosomal protein S13 | transcript_product=40S ribosomal protein S13 | location=DS028283:155861-156498(+) | protein_length=151 | sequence_SO=supercontig | SO=protein_coding_gene | is_pseudo=false		7.03702e-29	1.86729e-30	53.2755	17261.2	FALSE	FALSE	FALSE	FALSE	FALSE	FALSE	FALSE	FALSE	FALSE	FALSE	FALSE	FALSE	10	11	10	9	11	11	8	10	11	8	9	10	40905972	40927112	40533900	54017992	28735400	32772754	109445208	72442240	87284056	621107520	1.64697e+06	303029184
PITG_20263	transcript=PITG_20263-t26_1			gene=PITG_20263 | organism=Phytophthora_infestans_T30-4 | gene_product=conserved hypothetical protein | transcript_product=conserved hypothetical protein | location=DS028283:155090-155638(-) | protein_length=182 | sequence_SO=supercontig | SO=protein_coding_gene | is_pseudo=false		4.56906e-08	4.75732e-10	43.4735	21117.5	TRUE	TRUE	TRUE	TRUE	TRUE	TRUE	TRUE	TRUE	TRUE	TRUE	TRUE	TRUE	0	0	0	0	0	0	0	0	0	1	0	1	NaN	NaN	NaN	NaN	NaN	NaN	NaN	NaN	NaN	62260.6	NaN	30906.6
PITG_20251	transcript=PITG_20251-t26_1			gene=PITG_20251 | organism=Phytophthora_infestans_T30-4 | gene_product=Sulfate Permease (SulP) Family | transcript_product=Sulfate Permease (SulP) Family | location=DS028283:11039-13822(+) | protein_length=910 | sequence_SO=supercontig | SO=protein_coding_gene | is_pseudo=false		5.45307e-32	2.27076e-33	54.2959	99746.8	FALSE	FALSE	FALSE	FALSE	FALSE	FALSE	FALSE	FALSE	FALSE	FALSE	FALSE	FALSE	16	14	14	19	15	15	17	14	13	5	0	5	1.57167e+06	1.73984e+06	869990	3.0925e+06	1.23181e+06	1.50583e+06	3765879	1.63551e+06	1.6543e+06	117559	NaN	97369.9
PITG_20249	transcript=PITG_20249-t26_1			gene=PITG_20249 | organism=Phytophthora_infestans_T30-4 | gene_product=conserved hypothetical protein | transcript_product=conserved hypothetical protein | location=DS028283:5813-7087(-) | protein_length=373 | sequence_SO=supercontig | SO=protein_coding_gene | is_pseudo=false		4.92787e-16	5.82293e-18	48.1621	41873.4	FALSE	FALSE	FALSE	FALSE	FALSE	FALSE	FALSE	FALSE	FALSE	FALSE	FALSE	FALSE	4	4	4	3	4	4	4	5	4	8	2	8	85395.2	83833.1	73012.9	75531.7	75149.1	76771	76035.2	144709	134460	533549	1306.87	294281
PITG_20239	transcript=PITG_20239-t26_1			gene=PITG_20239 | organism=Phytophthora_infestans_T30-4 | gene_product=ATP-binding Cassette (ABC) Superfamily | transcript_product=ATP-binding Cassette (ABC) Superfamily | location=DS028243:159446-165283(-) | protein_length=1945 | sequence_SO=supercontig | SO=protein_coding_gene | is_pseudo=false		9.43374e-32	3.78214e-33	54.2199	213137	FALSE	FALSE	FALSE	FALSE	FALSE	FALSE	FALSE	FALSE	FALSE	FALSE	FALSE	FALSE	28	25	25	29	20	20	18	10	13	2	0	0	2.79329e+06	1.68676e+06	1384358	1759889	834888	679031	1.05757e+06	566628	712854	23946.2	NaN	NaN
PITG_20223	transcript=PITG_20223-t26_1			gene=PITG_20223 | organism=Phytophthora_infestans_T30-4 | gene_product=carbohydrate esterase, putative | transcript_product=carbohydrate esterase, putative | location=DS028248:175760-176229(-) | protein_length=117 | sequence_SO=supercontig | SO=protein_coding_gene | is_pseudo=false		2.22748e-34	1.44641e-35	55.0417	13437.4	FALSE	FALSE	FALSE	FALSE	FALSE	FALSE	FALSE	FALSE	FALSE	FALSE	FALSE	FALSE	2	2	2	2	2	2	3	3	3	2	0	2	91467.4	136528	84022.4	73598	61264.2	80568.2	201582	273214	146002	66898.2	NaN	84896
PITG_20222	transcript=PITG_20222-t26_1			gene=PITG_20222 | organism=Phytophthora_infestans_T30-4 | gene_product=conserved hypothetical protein | transcript_product=conserved hypothetical protein | location=DS028248:173715-175553(+) | protein_length=565 | sequence_SO=supercontig | SO=protein_coding_gene | is_pseudo=false		1.92966e-25	3.57913e-27	52.0706	63305.1	FALSE	FALSE	FALSE	FALSE	FALSE	FALSE	FALSE	FALSE	FALSE	FALSE	FALSE	FALSE	13	10	9	7	5	7	10	6	6	16	3	14	724262	651140	553962	206987	94946.1	191113	236023	241765	245192	2.56141e+06	3267.48	594895
PITG_20213	transcript=PITG_20213-t26_1			gene=PITG_20213 | organism=Phytophthora_infestans_T30-4 | gene_product=guanine nucleotide-binding protein | transcript_product=guanine nucleotide-binding protein | location=DS028248:147775-149997(+) | protein_length=631 | sequence_SO=supercontig | SO=protein_coding_gene | is_pseudo=false		1.89178e-24	3.25288e-26	51.7056	70665.5	FALSE	FALSE	FALSE	FALSE	FALSE	FALSE	FALSE	FALSE	FALSE	FALSE	FALSE	FALSE	2	2	3	2	4	4	0	4	3	15	5	13	25878.2	45587.3	79275.5	38459.9	50986.7	195108	NaN	105455	136223	2833463	7615.04	841271
PITG_20211	transcript=PITG_20211-t26_1			gene=PITG_20211 | organism=Phytophthora_infestans_T30-4 | gene_product=phosphatidylinositol N-acetylglucosaminyltransferase subunit C, putative | transcript_product=phosphatidylinositol N-acetylglucosaminyltransferase subunit C, putative | location=DS028248:140056-141759(-) | protein_length=353 | sequence_SO=supercontig | SO=protein_coding_gene | is_pseudo=false		1.57224e-23	2.53412e-25	51.359	39344	FALSE	FALSE	FALSE	FALSE	FALSE	FALSE	FALSE	FALSE	FALSE	FALSE	FALSE	FALSE	2	1	1	3	3	3	2	3	3	2	0	1	109040	85625.6	58350.5	265083	88872.6	108236	351276	379138	321098	26036.6	NaN	20682.8
PITG_20208	transcript=PITG_20208-t26_1			gene=PITG_20208 | organism=Phytophthora_infestans_T30-4 | gene_product=conserved hypothetical protein | transcript_product=conserved hypothetical protein | location=DS028248:133470-136753(+) | protein_length=682 | sequence_SO=supercontig | SO=protein_coding_gene | is_pseudo=false		1.388e-17	1.71207e-19	48.89	75284.1	FALSE	FALSE	FALSE	FALSE	FALSE	FALSE	FALSE	FALSE	FALSE	FALSE	FALSE	FALSE	0	1	0	0	1	0	2	1	1	2	1	1	NaN	10865.2	NaN	NaN	15905.2	NaN	55402.1	27991.7	29167.9	129396	1048.07	62848.4
PITG_20206	transcript=PITG_20206-t26_1			gene=PITG_20206 | organism=Phytophthora_infestans_T30-4 | gene_product=ADP-ribosylation factor family | transcript_product=ADP-ribosylation factor family | location=DS028248:129216-130046(+) | protein_length=180 | sequence_SO=supercontig | SO=protein_coding_gene | is_pseudo=false		1.35525e-30	4.58298e-32	53.8456	20276.2	FALSE	FALSE	FALSE	FALSE	FALSE	FALSE	FALSE	FALSE	FALSE	FALSE	FALSE	FALSE	10	9	7	9	9	8	8	10	8	7	0	6	1.01239e+06	1.04688e+06	463646	922354	323639	403178	1.15508e+06	1.17005e+06	951452	344748	NaN	149317
PITG_20205	transcript=PITG_20205-t26_1			gene=PITG_20205 | organism=Phytophthora_infestans_T30-4 | gene_product=integrator complex subunit 3, putative | transcript_product=integrator complex subunit 3, putative | location=DS028248:125657-129043(+) | protein_length=987 | sequence_SO=supercontig | SO=protein_coding_gene | is_pseudo=false		6.50341e-30	1.98448e-31	53.6215	108810	FALSE	FALSE	FALSE	FALSE	FALSE	FALSE	FALSE	FALSE	FALSE	FALSE	FALSE	FALSE	8	9	9	12	12	12	17	14	12	35	8	35	148747	197883	191610	261305	173858	271759	589167	522951	487506	8572674	18369.2	3.25966e+06
PITG_20204	transcript=PITG_20204-t26_1			gene=PITG_20204 | organism=Phytophthora_infestans_T30-4 | gene_product=conserved hypothetical protein | transcript_product=conserved hypothetical protein | location=DS028248:119024-125230(-) | protein_length=2053 | sequence_SO=supercontig | SO=protein_coding_gene | is_pseudo=false		9.84568e-28	2.25818e-29	52.8837	227603	FALSE	FALSE	FALSE	FALSE	FALSE	FALSE	FALSE	FALSE	FALSE	FALSE	FALSE	FALSE	7	2	3	5	3	7	15	6	7	46	1	43	87424.4	53578.9	70338.2	68914.1	5599.63	85480.6	319458	180322	110562	7809445	2210.08	2.53997e+06
PITG_20203	transcript=PITG_20203-t26_1			gene=PITG_20203 | organism=Phytophthora_infestans_T30-4 | gene_product=Hect-domain containing peotein, putative | transcript_product=Hect-domain containing peotein, putative | location=DS028248:111168-118246(-) | protein_length=2300 | sequence_SO=supercontig | SO=protein_coding_gene | is_pseudo=false		1.19386e-29	3.51137e-31	53.5339	251598	FALSE	FALSE	FALSE	FALSE	FALSE	FALSE	FALSE	FALSE	FALSE	FALSE	FALSE	FALSE	4	3	3	6	5	4	14	6	8	53	3	46	11244.2	6553.55	4649.5	38116.3	15621.7	11887.9	195091	30951.6	61276.9	5.89981e+06	1481.87	2.0509e+06
PITG_20202	transcript=PITG_20202-t26_1			gene=PITG_20202 | organism=Phytophthora_infestans_T30-4 | gene_product=conserved hypothetical protein | transcript_product=conserved hypothetical protein | location=DS028248:109539-110904(+) | protein_length=289 | sequence_SO=supercontig | SO=protein_coding_gene | is_pseudo=false		2.19619e-25	4.05737e-27	52.0501	32751.5	FALSE	FALSE	FALSE	FALSE	FALSE	FALSE	FALSE	FALSE	FALSE	FALSE	FALSE	FALSE	2	1	2	2	0	3	4	2	2	8	1	8	19151.1	5036.87	9102.15	38114.2	NaN	12686	85606.5	32206.2	48081.1	1.11694e+06	1044.25	322473
PITG_20201	transcript=PITG_20201-t26_1			gene=PITG_20201 | organism=Phytophthora_infestans_T30-4 | gene_product=divalent anion:Na symporter (DASS) family protein | transcript_product=divalent anion:Na symporter (DASS) family protein | location=DS028248:106261-109167(-) | protein_length=718 | sequence_SO=supercontig | SO=protein_coding_gene | is_pseudo=false		3.95136e-28	9.50533e-30	53.0203	80722.4	FALSE	FALSE	FALSE	FALSE	FALSE	FALSE	FALSE	FALSE	FALSE	FALSE	FALSE	FALSE	22	25	24	21	24	21	16	23	19	8	0	4	5624517	6.15697e+06	4872622	5042090	2.52765e+06	2.91343e+06	5379019	3773183	3.08383e+06	454648	NaN	126520
PITG_20200	transcript=PITG_20200-t26_1			gene=PITG_20200 | organism=Phytophthora_infestans_T30-4 | gene_product=vacuolar protein sorting-associated protein, putative | transcript_product=vacuolar protein sorting-associated protein, putative | location=DS028248:103931-106114(+) | protein_length=727 | sequence_SO=supercontig | SO=protein_coding_gene | is_pseudo=false		7.32646e-25	1.29902e-26	51.8583	83270.3	FALSE	FALSE	FALSE	FALSE	FALSE	FALSE	FALSE	FALSE	FALSE	FALSE	FALSE	FALSE	8	5	5	9	6	7	9	4	4	4	0	4	302506	225726	184578	397909	189219	262020	509705	300015	313071	148513	NaN	63411.5
PITG_20197	transcript=PITG_20197-t26_1			gene=PITG_20197 | organism=Phytophthora_infestans_T30-4 | gene_product=histone acetyltransferase, putative | transcript_product=histone acetyltransferase, putative | location=DS028248:98460-100520(+) | protein_length=598 | sequence_SO=supercontig | SO=protein_coding_gene | is_pseudo=false		1.07835e-31	4.28645e-33	54.2013	66326.5	FALSE	FALSE	FALSE	FALSE	FALSE	FALSE	FALSE	FALSE	FALSE	FALSE	FALSE	FALSE	7	6	6	5	7	7	11	7	11	18	3	14	188799	118536	157868	161085	133132	179051	373332	368606	345643	3.87547e+06	9757.11	1.2499e+06
PITG_20195	transcript=PITG_20195-t26_1			gene=PITG_20195 | organism=Phytophthora_infestans_T30-4 | gene_product=transcription factor Dp-1 | transcript_product=transcription factor Dp-1 | location=DS028248:95816-97283(+) | protein_length=395 | sequence_SO=supercontig | SO=protein_coding_gene | is_pseudo=false		2.45711e-16	2.92563e-18	48.3075	44035.3	FALSE	FALSE	FALSE	FALSE	FALSE	FALSE	FALSE	FALSE	FALSE	FALSE	FALSE	FALSE	0	1	0	0	1	0	0	1	0	6	0	5	NaN	46491.8	NaN	NaN	32849.7	NaN	NaN	56180.3	NaN	468250	NaN	169188
PITG_20194	transcript=PITG_20194-t26_1			gene=PITG_20194 | organism=Phytophthora_infestans_T30-4 | gene_product=protein mago nashi | transcript_product=protein mago nashi | location=DS028248:94597-95508(-) | protein_length=158 | sequence_SO=supercontig | SO=protein_coding_gene | is_pseudo=false		5.86588e-26	1.13054e-27	52.2576	18443.8	FALSE	FALSE	FALSE	FALSE	FALSE	FALSE	FALSE	FALSE	FALSE	FALSE	FALSE	FALSE	1	2	2	0	2	2	3	2	2	5	1	4	19940.2	16397.5	26653	NaN	27970.3	31014.7	60978.4	32320.9	28974	450710	191.645	119394
PITG_20193	transcript=PITG_20193-t26_1			gene=PITG_20193 | organism=Phytophthora_infestans_T30-4 | gene_product=Rab5 family GTPase, putative | transcript_product=Rab5 family GTPase, putative | location=DS028248:93210-94081(-) | protein_length=194 | sequence_SO=supercontig | SO=protein_coding_gene | is_pseudo=false		6.34936e-35	4.62492e-36	55.2078	21353.4	FALSE	FALSE	FALSE	FALSE	FALSE	FALSE	FALSE	FALSE	FALSE	FALSE	FALSE	FALSE	13	13	13	11	14	13	9	13	13	8	6	8	61671372	69258728	55383812	42899660	25309354	28138620	39165936	33518510	34491144	3.63984e+06	28217	2.34989e+06
PITG_20192	transcript=PITG_20192-t26_1			gene=PITG_20192 | organism=Phytophthora_infestans_T30-4 | gene_product=ORM1-like protein | transcript_product=ORM1-like protein | location=DS028248:92033-92581(+) | protein_length=157 | sequence_SO=supercontig | SO=protein_coding_gene | is_pseudo=false		1.04824e-27	2.39636e-29	52.8742	17910.7	FALSE	FALSE	FALSE	FALSE	FALSE	FALSE	FALSE	FALSE	FALSE	FALSE	FALSE	FALSE	6	6	7	8	8	8	5	7	7	4	1	7	3.53963e+06	1.15531e+06	627851	9835426	1.12541e+06	1.46076e+06	27034454	3.53413e+06	3718203	2.69688e+06	4972.46	959724
PITG_20188	transcript=PITG_20188-t26_1			gene=PITG_20188 | organism=Phytophthora_infestans_T30-4 | gene_product=60S ribosomal protein L5 | transcript_product=60S ribosomal protein L5 | location=DS028262:248737-249743(-) | protein_length=312 | sequence_SO=supercontig | SO=protein_coding_gene | is_pseudo=false		1.07162e-23	1.74571e-25	51.4223	35844.7	FALSE	FALSE	FALSE	FALSE	FALSE	FALSE	FALSE	FALSE	FALSE	FALSE	FALSE	FALSE	23	25	26	24	28	27	19	28	27	22	20	32	66486048	81323880	71230232	92880784	57628740	68131576	150218512	128610832	155587648	1312535936	7297705	661816704
PITG_20158	transcript=PITG_20158-t26_1			gene=PITG_20158 | organism=Phytophthora_infestans_T30-4 | gene_product=conserved hypothetical protein | transcript_product=conserved hypothetical protein | location=DS028241:244932-245334(+) | protein_length=120 | sequence_SO=supercontig | SO=protein_coding_gene | is_pseudo=false		1.98473e-21	2.84871e-23	50.5356	13456.7	TRUE	TRUE	TRUE	TRUE	TRUE	TRUE	TRUE	TRUE	TRUE	TRUE	TRUE	TRUE	0	1	1	1	1	1	1	1	1	1	0	1	NaN	53215.1	53413.3	30644.5	26662.4	43409.9	50221.9	99312.3	83295.7	278934	NaN	151529
PITG_20157	transcript=PITG_20157-t26_1			gene=PITG_20157 | organism=Phytophthora_infestans_T30-4 | gene_product=Axonemal Inner Arm I1 Intermediate Chain Dynein | transcript_product=Axonemal Inner Arm I1 Intermediate Chain Dynein | location=DS028241:236525-239947(-) | protein_length=1140 | sequence_SO=supercontig | SO=protein_coding_gene | is_pseudo=false		8.42068e-26	1.60307e-27	52.2011	118569	FALSE	FALSE	FALSE	FALSE	FALSE	FALSE	FALSE	FALSE	FALSE	FALSE	FALSE	FALSE	0	1	2	0	2	2	4	2	0	12	2	8	NaN	1962.56	9675.46	NaN	6433.27	11667.3	20648	9485.97	NaN	514375	478.908	129272
PITG_20156	transcript=PITG_20156-t26_1			gene=PITG_20156 | organism=Phytophthora_infestans_T30-4 | gene_product=cAMP-dependent protein kinase catalytic subunit, putative | transcript_product=cAMP-dependent protein kinase catalytic subunit, putative | location=DS028241:235249-236387(+) | protein_length=353 | sequence_SO=supercontig | SO=protein_coding_gene | is_pseudo=false		3.49198e-11	3.76581e-13	45.5269	39923.9	FALSE	FALSE	FALSE	FALSE	FALSE	FALSE	FALSE	FALSE	FALSE	FALSE	FALSE	FALSE	0	0	0	1	0	0	0	0	0	3	0	0	NaN	NaN	NaN	10375.4	NaN	NaN	NaN	NaN	NaN	159732	NaN	NaN
PITG_20154	transcript=PITG_20154-t26_1			gene=PITG_20154 | organism=Phytophthora_infestans_T30-4 | gene_product=conserved hypothetical protein | transcript_product=conserved hypothetical protein | location=DS028241:227351-229219(+) | protein_length=555 | sequence_SO=supercontig | SO=protein_coding_gene | is_pseudo=false		1.8676e-14	2.12954e-16	47.3721	61631.6	FALSE	FALSE	FALSE	FALSE	FALSE	FALSE	FALSE	FALSE	FALSE	FALSE	FALSE	FALSE	3	1	2	2	0	0	0	1	0	0	0	0	77021.4	42915.7	40602.4	9242.61	NaN	NaN	NaN	5813.41	NaN	NaN	NaN	NaN
PITG_20152	transcript=PITG_20152-t26_1			gene=PITG_20152 | organism=Phytophthora_infestans_T30-4 | gene_product=conserved hypothetical protein | transcript_product=conserved hypothetical protein | location=DS028241:200847-207193(-) | protein_length=2070 | sequence_SO=supercontig | SO=protein_coding_gene | is_pseudo=false		3.22845e-47	4.80833e-47	58.6251	229378	FALSE	FALSE	FALSE	FALSE	FALSE	FALSE	FALSE	FALSE	FALSE	FALSE	FALSE	FALSE	33	24	23	32	21	24	28	25	26	31	4	36	2.09478e+06	1.44132e+06	1.03773e+06	1.63788e+06	539672	880244	4.1194e+06	1.79282e+06	2186606	12476935	12761.8	3.70308e+06
PITG_20146;PITG_22575	transcript=PITG_20146-t26_1;transcript=PITG_22575-t26_1			gene=PITG_20146 | organism=Phytophthora_infestans_T30-4 | gene_product=Drug/Metabolite Transporter (DMT) Superfamily | transcript_product=Drug/Metabolite Transporter (DMT) Superfamily | location=DS028241:106598-108172(+) | protein_length=440 | sequence_SO=supercontig | SO=protein_coding_gene | is_pseudo=false;gene=PITG_22575 | organism=Phytophthora_infestans_T30-4 | gene_product=Drug/Metabolite T…		5.80484e-33	2.91074e-34	54.6034	49706;39244.74	FALSE	FALSE	FALSE	FALSE	FALSE	FALSE	FALSE	FALSE	FALSE	FALSE	FALSE	FALSE	8	8	8	8	8	8	6	8	7	3	0	2	1439240	1.93564e+06	959260	1.26776e+06	679395	506143	1.58839e+06	856010	672929	111536	NaN	59868.8
PITG_20139	transcript=PITG_20139-t26_1			gene=PITG_20139 | organism=Phytophthora_infestans_T30-4 | gene_product=Resistance-Nodulation-Cell Division (RND) Superfamily | transcript_product=Resistance-Nodulation-Cell Division (RND) Superfamily | location=DS028241:45483-47567(-) | protein_length=694 | sequence_SO=supercontig | SO=protein_coding_gene | is_pseudo=false		6.77923e-30	2.06057e-31	53.6155	76789.7	FALSE	FALSE	FALSE	FALSE	FALSE	FALSE	FALSE	FALSE	FALSE	FALSE	FALSE	FALSE	14	17	16	11	16	16	8	12	15	7	0	7	54112424	51332888	25248154	26295892	15743483	15189062	13346889	8014041	6616062	1.06278e+06	NaN	456618
PITG_20138	transcript=PITG_20138-t26_1			gene=PITG_20138 | organism=Phytophthora_infestans_T30-4 | gene_product=conserved hypothetical protein | transcript_product=conserved hypothetical protein | location=DS028241:43890-45127(+) | protein_length=360 | sequence_SO=supercontig | SO=protein_coding_gene | is_pseudo=false		7.69873e-20	1.02983e-21	49.8798	39347.2	FALSE	FALSE	FALSE	FALSE	FALSE	FALSE	FALSE	FALSE	FALSE	FALSE	FALSE	FALSE	2	2	0	3	2	2	3	3	3	0	0	0	37222.4	26938.3	NaN	98362.3	25619.8	34360.2	256718	130139	122718	NaN	NaN	NaN
PITG_20134	transcript=PITG_20134-t26_1			gene=PITG_20134 | organism=Phytophthora_infestans_T30-4 | gene_product=conserved hypothetical protein | transcript_product=conserved hypothetical protein | location=DS028326:220562-220923(-) | protein_length=105 | sequence_SO=supercontig | SO=protein_coding_gene | is_pseudo=false		2.77006e-07	2.86756e-09	42.9223	11742.4	FALSE	FALSE	FALSE	FALSE	FALSE	FALSE	FALSE	FALSE	FALSE	FALSE	FALSE	FALSE	0	2	0	2	2	0	0	0	0	0	0	0	NaN	294843	NaN	199857	58165.7	NaN	NaN	NaN	NaN	NaN	NaN	NaN
PITG_20121;PITG_20734	transcript=PITG_20121-t26_1;transcript=PITG_20734-t26_1			gene=PITG_20121 | organism=Phytophthora_infestans_T30-4 | gene_product=conserved hypothetical protein | transcript_product=conserved hypothetical protein | location=DS028261:209112-209738(-) | protein_length=208 | sequence_SO=supercontig | SO=protein_coding_gene | is_pseudo=false;gene=PITG_20734 | organism=Phytophthora_infestans_T30-4 | gene_product=conserved hypothetical protein | transcript_pro…		3.95918e-26	7.75224e-28	52.3189	22728.56;22728.56	FALSE	FALSE	FALSE	FALSE	FALSE	FALSE	FALSE	FALSE	FALSE	FALSE	FALSE	FALSE	4	3	3	4	3	3	4	3	3	2	0	2	1.22836e+06	1807091	1663727	2.28485e+06	1.49855e+06	1269204	5127338	2849875	1.95169e+06	270127	NaN	130755
PITG_20116;PITG_20118	transcript=PITG_20116-t26_1;transcript=PITG_20118-t26_1			gene=PITG_20116 | organism=Phytophthora_infestans_T30-4 | gene_product=50S ribosomal protein L15 | transcript_product=50S ribosomal protein L15 | location=DS028261:60369-61121(+) | protein_length=250 | sequence_SO=supercontig | SO=protein_coding_gene | is_pseudo=false;gene=PITG_20118 | organism=Phytophthora_infestans_T30-4 | gene_product=50S ribosomal protein L15 | transcript_product=50S ribosoma…		8.97821e-29	2.35737e-30	53.2397	26845.74;26845.74	FALSE	FALSE	FALSE	FALSE	FALSE	FALSE	FALSE	FALSE	FALSE	FALSE	FALSE	FALSE	14	17	19	14	20	19	12	20	17	14	12	16	2663960	3464365	2841072	4224157	3.28235e+06	3.15845e+06	6.64917e+06	7233304	6.23763e+06	45293876	271958	23959998
PITG_20105	transcript=PITG_20105-t26_1			gene=PITG_20105 | organism=Phytophthora_infestans_T30-4 | gene_product=putative methyltransferase, putative | transcript_product=putative methyltransferase, putative | location=DS028223:189634-190376(+) | protein_length=206 | sequence_SO=supercontig | SO=protein_coding_gene | is_pseudo=false		5.22608e-34	3.14824e-35	54.9281	23504.6	FALSE	FALSE	FALSE	FALSE	FALSE	FALSE	FALSE	FALSE	FALSE	FALSE	FALSE	FALSE	13	12	12	11	11	10	10	11	12	11	5	9	1096876	1.3882e+06	1.30496e+06	798449	568410	642280	920146	1.23412e+06	1.3909e+06	2.96389e+06	11195.1	1.55524e+06
PITG_20103	transcript=PITG_20103-t26_1			gene=PITG_20103 | organism=Phytophthora_infestans_T30-4 | gene_product=mitogen-activated protein kinase, putative | transcript_product=mitogen-activated protein kinase, putative | location=DS028223:181497-185561(+) | protein_length=1301 | sequence_SO=supercontig | SO=protein_coding_gene | is_pseudo=false		6.39083e-39	1.18663e-39	56.3832	146718	FALSE	FALSE	FALSE	FALSE	FALSE	FALSE	FALSE	FALSE	FALSE	FALSE	FALSE	FALSE	32	27	24	26	28	27	29	23	21	38	5	33	4.34176e+06	2.07212e+06	1.50808e+06	8601033	1.09838e+06	1.73776e+06	19113830	2.23994e+06	2.30687e+06	12019605	4189.39	83351096
PITG_20102	transcript=PITG_20102-t26_1			gene=PITG_20102 | organism=Phytophthora_infestans_T30-4 | gene_product=conserved hypothetical protein | transcript_product=conserved hypothetical protein | location=DS028223:178505-180025(+) | protein_length=506 | sequence_SO=supercontig | SO=protein_coding_gene | is_pseudo=false		1.88204e-31	7.21877e-33	54.1237	57213.9	FALSE	FALSE	FALSE	FALSE	FALSE	FALSE	FALSE	FALSE	FALSE	FALSE	FALSE	FALSE	32	38	38	28	35	34	25	33	32	16	3	20	63874476	63767976	41842664	31895966	16510520	17640796	18614182	14965056	11636438	4041728	7031.67	1.7242e+06
PITG_20081	transcript=PITG_20081-t26_1			gene=PITG_20081 | organism=Phytophthora_infestans_T30-4 | gene_product=conserved hypothetical protein | transcript_product=conserved hypothetical protein | location=DS028223:17284-22578(+) | protein_length=1739 | sequence_SO=supercontig | SO=protein_coding_gene | is_pseudo=false		1.53901e-41	5.79199e-42	57.117	195297	FALSE	FALSE	FALSE	FALSE	FALSE	FALSE	FALSE	FALSE	FALSE	FALSE	FALSE	FALSE	90	93	96	85	97	94	75	95	89	27	3	30	28563698	26154658	21185592	28137544	14457319	18241340	22136968	20831176	19958262	1.62615e+06	2332.64	845961
PITG_20061	transcript=PITG_20061-t26_1			gene=PITG_20061 | organism=Phytophthora_infestans_T30-4 | gene_product=conserved hypothetical protein | transcript_product=conserved hypothetical protein | location=DS028266:138585-139265(-) | protein_length=206 | sequence_SO=supercontig | SO=protein_coding_gene | is_pseudo=false		1.34929e-17	1.66579e-19	48.8956	23138.7	FALSE	FALSE	FALSE	FALSE	FALSE	FALSE	FALSE	FALSE	FALSE	FALSE	FALSE	FALSE	7	6	7	9	9	8	6	8	7	1	0	0	467872	842956	530708	870520	566357	516750	1.60226e+06	2.2226e+06	1858704	36099.2	NaN	NaN
PITG_20055	transcript=PITG_20055-t26_1			gene=PITG_20055 | organism=Phytophthora_infestans_T30-4 | gene_product=ATP-binding Cassette (ABC) Superfamily | transcript_product=ATP-binding Cassette (ABC) Superfamily | location=DS028249:161878-164041(+) | protein_length=664 | sequence_SO=supercontig | SO=protein_coding_gene | is_pseudo=false		4.64211e-32	1.95988e-33	54.3182	75490.9	FALSE	FALSE	FALSE	FALSE	FALSE	FALSE	FALSE	FALSE	FALSE	FALSE	FALSE	FALSE	29	30	20	34	34	27	36	36	38	22	0	25	5.2991e+06	3156823	1.7793e+06	8816549	2422275	2.85092e+06	22622360	9316743	10603188	3.69016e+06	NaN	1.69309e+06
PITG_20046	transcript=PITG_20046-t26_1			gene=PITG_20046 | organism=Phytophthora_infestans_T30-4 | gene_product=conserved hypothetical protein | transcript_product=conserved hypothetical protein | location=DS028235:226072-227049(+) | protein_length=181 | sequence_SO=supercontig | SO=protein_coding_gene | is_pseudo=false		1.95278e-10	2.08726e-12	45.0571	20155.5	TRUE	TRUE	TRUE	TRUE	TRUE	TRUE	TRUE	TRUE	TRUE	TRUE	TRUE	TRUE	0	1	0	0	0	0	0	1	0	0	0	0	NaN	36125.6	NaN	NaN	NaN	NaN	NaN	19694.2	NaN	NaN	NaN	NaN
PITG_20043	transcript=PITG_20043-t26_1			gene=PITG_20043 | organism=Phytophthora_infestans_T30-4 | gene_product=conserved hypothetical protein | transcript_product=conserved hypothetical protein | location=DS028235:221195-222876(-) | protein_length=436 | sequence_SO=supercontig | SO=protein_coding_gene | is_pseudo=false		3.17082e-28	7.72218e-30	53.053	47897.8	FALSE	FALSE	FALSE	FALSE	FALSE	FALSE	FALSE	FALSE	FALSE	FALSE	FALSE	FALSE	15	14	16	17	16	18	14	17	15	10	2	12	717700	934332	764843	1081382	655034	1.01479e+06	1.88043e+06	1.81551e+06	1.88341e+06	1.22085e+06	2651.08	538635
PITG_20041	transcript=PITG_20041-t26_1			gene=PITG_20041 | organism=Phytophthora_infestans_T30-4 | gene_product=conserved hypothetical protein | transcript_product=conserved hypothetical protein | location=DS028235:216105-218317(+) | protein_length=721 | sequence_SO=supercontig | SO=protein_coding_gene | is_pseudo=false		9.98e-21	1.38666e-22	50.2499	81251.1	FALSE	FALSE	FALSE	FALSE	FALSE	FALSE	FALSE	FALSE	FALSE	FALSE	FALSE	FALSE	10	12	10	15	10	13	14	13	14	10	2	12	504087	730983	538245	854132	536725	654848	1718347	1.0173e+06	1.27472e+06	787177	1047.36	491042
PITG_20035	transcript=PITG_20035-t26_1			gene=PITG_20035 | organism=Phytophthora_infestans_T30-4 | gene_product=conserved hypothetical protein | transcript_product=conserved hypothetical protein | location=DS028254:238678-239790(-) | protein_length=279 | sequence_SO=supercontig | SO=protein_coding_gene | is_pseudo=false		1.61226e-14	1.84439e-16	47.4051	29958.2	FALSE	FALSE	FALSE	FALSE	FALSE	FALSE	FALSE	FALSE	FALSE	FALSE	FALSE	FALSE	4	4	4	4	3	4	4	4	4	2	0	2	170868	163063	147946	126186	43122.3	325796	60726.7	75046.4	100204	18631.6	NaN	26627.4
PITG_20034	transcript=PITG_20034-t26_1			gene=PITG_20034 | organism=Phytophthora_infestans_T30-4 | gene_product=methyltransferase domain-containing protein, putative | transcript_product=methyltransferase domain-containing protein, putative | location=DS028254:237358-238421(+) | protein_length=306 | sequence_SO=supercontig | SO=protein_coding_gene | is_pseudo=false		2.31129e-17	2.83444e-19	48.7886	34951.7	FALSE	FALSE	FALSE	FALSE	FALSE	FALSE	FALSE	FALSE	FALSE	FALSE	FALSE	FALSE	3	2	2	2	2	3	2	3	2	4	0	3	125623	49600	51398.5	72985.1	34490	103893	69620.1	62763.5	67749.1	503148	NaN	220948
PITG_20030	transcript=PITG_20030-t26_1			gene=PITG_20030 | organism=Phytophthora_infestans_T30-4 | gene_product=conserved hypothetical protein | transcript_product=conserved hypothetical protein | location=DS028254:231716-232419(-) | protein_length=191 | sequence_SO=supercontig | SO=protein_coding_gene | is_pseudo=false		0.000300058	3.02043e-06	39.9879	21671.3	FALSE	FALSE	FALSE	FALSE	FALSE	FALSE	FALSE	FALSE	FALSE	FALSE	FALSE	FALSE	1	1	0	1	0	0	0	1	0	3	0	1	12697.3	17891.3	NaN	5799.23	NaN	NaN	NaN	11893.5	NaN	30219.6	NaN	8415.88
PITG_20028	transcript=PITG_20028-t26_1			gene=PITG_20028 | organism=Phytophthora_infestans_T30-4 | gene_product=Phosphatidylinositol 4-phosphate 5-kinase (PIPK-D12/GPCR-PIPK) | transcript_product=Phosphatidylinositol 4-phosphate 5-kinase (PIPK-D12/GPCR-PIPK) | location=DS028254:226796-229070(+) | protein_length=730 | sequence_SO=supercontig | SO=protein_coding_gene | is_pseudo=false		1.01824e-18	1.3052e-20	49.3971	83222.8	FALSE	FALSE	FALSE	FALSE	FALSE	FALSE	FALSE	FALSE	FALSE	FALSE	FALSE	FALSE	9	8	7	6	7	5	7	6	6	0	0	0	324688	298626	133343	216758	139002	60031.2	222746	126243	146073	NaN	NaN	NaN
PITG_20017	transcript=PITG_20017-t26_1			gene=PITG_20017 | organism=Phytophthora_infestans_T30-4 | gene_product=diacylglycerol O-acyltransferase, putative | transcript_product=diacylglycerol O-acyltransferase, putative | location=DS028240:198721-199945(-) | protein_length=338 | sequence_SO=supercontig | SO=protein_coding_gene | is_pseudo=false		1.66145e-33	9.10739e-35	54.7728	38366.3	FALSE	FALSE	FALSE	FALSE	FALSE	FALSE	FALSE	FALSE	FALSE	FALSE	FALSE	FALSE	2	1	0	3	3	3	3	3	3	0	0	0	236623	25381.4	NaN	480000	139084	132931	938345	450319	418962	NaN	NaN	NaN
PITG_19999	transcript=PITG_19999-t26_1			gene=PITG_19999 | organism=Phytophthora_infestans_T30-4 | gene_product=40S ribosomal protein S14 | transcript_product=40S ribosomal protein S14 | location=DS028258:216963-217496(+) | protein_length=150 | sequence_SO=supercontig | SO=protein_coding_gene | is_pseudo=false		1.53514e-33	8.44807e-35	54.7835	16061.5	FALSE	FALSE	FALSE	FALSE	FALSE	FALSE	FALSE	FALSE	FALSE	FALSE	FALSE	FALSE	15	18	20	15	20	20	11	20	20	11	11	15	127825536	107599032	117010304	176283248	101055520	117865176	196012640	203669008	242763664	834196480	3.8994e+06	361624352
PITG_19993	transcript=PITG_19993-t26_1			gene=PITG_19993 | organism=Phytophthora_infestans_T30-4 | gene_product=GMP synthase [glutamine-hydrolyzing], putative | transcript_product=GMP synthase [glutamine-hydrolyzing], putative | location=DS028258:162616-164202(+) | protein_length=528 | sequence_SO=supercontig | SO=protein_coding_gene | is_pseudo=false		4.54863e-28	1.08633e-29	52.9993	58704	FALSE	FALSE	FALSE	FALSE	FALSE	FALSE	FALSE	FALSE	FALSE	FALSE	FALSE	FALSE	8	9	9	8	8	8	3	8	9	3	5	4	1.55321e+06	3.37886e+06	2496214	986539	606305	867065	278309	937137	1.6126e+06	551644	12152.9	501056
PITG_19970	transcript=PITG_19970-t26_1			gene=PITG_19970 | organism=Phytophthora_infestans_T30-4 | gene_product=conserved hypothetical protein | transcript_product=conserved hypothetical protein | location=DS028252:116210-116678(-) | protein_length=136 | sequence_SO=supercontig | SO=protein_coding_gene | is_pseudo=false		3.59353e-18	4.52342e-20	49.1548	15421.9	TRUE	TRUE	TRUE	TRUE	TRUE	TRUE	TRUE	TRUE	TRUE	TRUE	TRUE	TRUE	1	1	1	1	1	1	1	1	1	1	0	1	16571.1	32834.1	31969.9	18291.7	16011	26651.1	26934.9	30773.4	49707.3	48851.7	NaN	22183.8
PITG_19969	transcript=PITG_19969-t26_1			gene=PITG_19969 | organism=Phytophthora_infestans_T30-4 | gene_product=conserved hypothetical protein | transcript_product=conserved hypothetical protein | location=DS028252:88209-91055(+) | protein_length=948 | sequence_SO=supercontig | SO=protein_coding_gene | is_pseudo=false		1.50821e-23	2.43371e-25	51.3659	103476	FALSE	FALSE	FALSE	FALSE	FALSE	FALSE	FALSE	FALSE	FALSE	FALSE	FALSE	FALSE	14	14	8	12	7	9	10	5	3	0	0	0	1.17691e+06	806884	347563	705929	118902	169558	431978	109069	60624.9	NaN	NaN	NaN
PITG_19966	transcript=PITG_19966-t26_1			gene=PITG_19966 | organism=Phytophthora_infestans_T30-4 | gene_product=carbohydrate-binding protein, putative | transcript_product=carbohydrate-binding protein, putative | location=DS028252:81036-82097(+) | protein_length=353 | sequence_SO=supercontig | SO=protein_coding_gene | is_pseudo=false		9.02167e-31	3.13408e-32	53.9033	34676.6	FALSE	FALSE	FALSE	FALSE	FALSE	FALSE	FALSE	FALSE	FALSE	FALSE	FALSE	FALSE	4	4	4	4	4	3	4	3	3	0	0	1	128304	555108	329159	212293	194037	120288	154601	163919	132219	NaN	NaN	1416.12
PITG_19964	transcript=PITG_19964-t26_1			gene=PITG_19964 | organism=Phytophthora_infestans_T30-4 | gene_product=conserved hypothetical protein | transcript_product=conserved hypothetical protein | location=DS028252:76836-77666(-) | protein_length=276 | sequence_SO=supercontig | SO=protein_coding_gene | is_pseudo=false		1.21776e-22	1.85755e-24	51.0163	31568.3	FALSE	FALSE	FALSE	FALSE	FALSE	FALSE	FALSE	FALSE	FALSE	FALSE	FALSE	FALSE	5	3	3	5	3	3	6	3	3	3	0	1	1.97028e+06	2199111	1.84174e+06	1.67359e+06	1213724	1.19939e+06	1.78522e+06	1.62831e+06	1.52981e+06	189956	NaN	85600.7
PITG_19961	transcript=PITG_19961-t26_1			gene=PITG_19961 | organism=Phytophthora_infestans_T30-4 | gene_product=glyceraldehyde-3-phosphate dehydrogenase | transcript_product=glyceraldehyde-3-phosphate dehydrogenase | location=DS028252:16954-17448(+) | protein_length=164 | sequence_SO=supercontig | SO=protein_coding_gene | is_pseudo=false		8.99934e-18	1.11734e-19	48.9755	17368.8	FALSE	FALSE	FALSE	FALSE	FALSE	FALSE	FALSE	FALSE	FALSE	FALSE	FALSE	FALSE	2	2	2	2	2	2	2	2	2	2	1	2	580519	946841	777751	211995	228240	166291	230472	456760	601887	291765	2730.42	430438
PITG_19956	transcript=PITG_19956-t26_1			gene=PITG_19956 | organism=Phytophthora_infestans_T30-4 | gene_product=conserved hypothetical protein | transcript_product=conserved hypothetical protein | location=DS028278:200695-202375(-) | protein_length=480 | sequence_SO=supercontig | SO=protein_coding_gene | is_pseudo=false		1.62463e-23	2.61556e-25	51.3536	54208.4	FALSE	FALSE	FALSE	FALSE	FALSE	FALSE	FALSE	FALSE	FALSE	FALSE	FALSE	FALSE	2	1	0	4	0	2	6	0	3	14	0	11	13125.5	5606.77	NaN	51616	NaN	8110.9	135175	NaN	20979.3	1.21972e+06	NaN	458310
PITG_19949	transcript=PITG_19949-t26_1			gene=PITG_19949 | organism=Phytophthora_infestans_T30-4 | gene_product=ubiquinone/menaquinone biosynthesis methyltransferase ubiE | transcript_product=ubiquinone/menaquinone biosynthesis methyltransferase ubiE | location=DS028278:56516-57046(+) | protein_length=136 | sequence_SO=supercontig | SO=protein_coding_gene | is_pseudo=false		1.31681e-09	1.39282e-11	44.5163	15808	TRUE	TRUE	TRUE	TRUE	TRUE	TRUE	TRUE	TRUE	TRUE	TRUE	TRUE	TRUE	0	0	0	0	1	1	1	1	1	1	0	1	NaN	NaN	NaN	NaN	70138.6	29114.5	91396.3	90586.5	129813	161205	NaN	27693.7
PITG_19932	transcript=PITG_19932-t26_1			gene=PITG_19932 | organism=Phytophthora_infestans_T30-4 | gene_product=nicotinate-nucleotide pyrophosphorylase, putative | transcript_product=nicotinate-nucleotide pyrophosphorylase, putative | location=DS028257:92944-93921(-) | protein_length=301 | sequence_SO=supercontig | SO=protein_coding_gene | is_pseudo=false		3.13539e-48	5.77572e-48	58.8834	32745.5	FALSE	FALSE	FALSE	FALSE	FALSE	FALSE	FALSE	FALSE	FALSE	FALSE	FALSE	FALSE	12	13	13	11	13	14	10	13	12	10	6	13	5.68043e+06	8.28941e+06	6.18341e+06	2363727	1.32996e+06	2112488	1.83983e+06	2.08546e+06	2295264	11554992	68551.2	5.66812e+06
PITG_19916	transcript=PITG_19916-t26_1			gene=PITG_19916 | organism=Phytophthora_infestans_T30-4 | gene_product=conserved hypothetical protein | transcript_product=conserved hypothetical protein | location=DS028229:60233-61224(+) | protein_length=263 | sequence_SO=supercontig | SO=protein_coding_gene | is_pseudo=false		1.18869e-36	1.2837e-37	55.7246	29236.1	FALSE	FALSE	FALSE	FALSE	FALSE	FALSE	FALSE	FALSE	FALSE	FALSE	FALSE	FALSE	6	7	7	8	8	8	10	7	8	10	3	9	382098	431018	420027	683582	295453	507826	1.11547e+06	972326	1160894	2.02039e+06	1581.08	1.0467e+06
PITG_19887	transcript=PITG_19887-t26_1			gene=PITG_19887 | organism=Phytophthora_infestans_T30-4 | gene_product=conserved hypothetical protein | transcript_product=conserved hypothetical protein | location=DS028222:205525-210239(-) | protein_length=1481 | sequence_SO=supercontig | SO=protein_coding_gene | is_pseudo=false		2.97807e-11	3.21656e-13	45.5694	166669	FALSE	FALSE	FALSE	FALSE	FALSE	FALSE	FALSE	FALSE	FALSE	FALSE	FALSE	FALSE	0	0	0	0	0	0	0	0	0	5	0	0	NaN	NaN	NaN	NaN	NaN	NaN	NaN	NaN	NaN	105542	NaN	NaN
PITG_19886	transcript=PITG_19886-t26_1			gene=PITG_19886 | organism=Phytophthora_infestans_T30-4 | gene_product=sphingosine kinase, putative | transcript_product=sphingosine kinase, putative | location=DS028222:199871-205202(+) | protein_length=1515 | sequence_SO=supercontig | SO=protein_coding_gene | is_pseudo=false		1.2739e-30	4.3246e-32	53.8544	169026	FALSE	FALSE	FALSE	FALSE	FALSE	FALSE	FALSE	FALSE	FALSE	FALSE	FALSE	FALSE	16	19	19	14	18	19	14	18	17	13	3	13	1.92723e+06	2156496	1.92169e+06	1333017	874502	1.33935e+06	1.25195e+06	1.6746e+06	1.84701e+06	989843	2225.53	582715
PITG_19880	transcript=PITG_19880-t26_1			gene=PITG_19880 | organism=Phytophthora_infestans_T30-4 | gene_product=hypothetical protein | transcript_product=hypothetical protein | location=DS028222:132801-133085(-) | protein_length=94 | sequence_SO=supercontig | SO=protein_coding_gene | is_pseudo=false		2.18858e-21	3.13614e-23	50.5185	10756.4	FALSE	FALSE	FALSE	FALSE	FALSE	FALSE	FALSE	FALSE	FALSE	FALSE	FALSE	FALSE	8	8	8	8	9	8	8	7	9	5	0	4	4.421e+06	4240386	5.01015e+06	8996609	4.46438e+06	4954171	8809682	5560077	7.95199e+06	620839	NaN	206352
PITG_19877	transcript=PITG_19877-t26_1			gene=PITG_19877 | organism=Phytophthora_infestans_T30-4 | gene_product=guanylate-binding protein, putative | transcript_product=guanylate-binding protein, putative | location=DS028222:125094-127567(+) | protein_length=799 | sequence_SO=supercontig | SO=protein_coding_gene | is_pseudo=false		2.32238e-32	1.04949e-33	54.4137	88962.8	FALSE	FALSE	FALSE	FALSE	FALSE	FALSE	FALSE	FALSE	FALSE	FALSE	FALSE	FALSE	48	54	54	46	52	50	39	50	45	24	4	28	21061106	23652078	19704946	12203497	6.77687e+06	9930268	8945404	11136856	10134398	2.34338e+06	8118.7	4.09147e+06
PITG_19876	transcript=PITG_19876-t26_1			gene=PITG_19876 | organism=Phytophthora_infestans_T30-4 | gene_product=conserved hypothetical protein | transcript_product=conserved hypothetical protein | location=DS028222:124057-124917(-) | protein_length=286 | sequence_SO=supercontig | SO=protein_coding_gene | is_pseudo=false		3.89592e-20	5.27595e-22	50.0043	32120.3	FALSE	FALSE	FALSE	FALSE	FALSE	FALSE	FALSE	FALSE	FALSE	FALSE	FALSE	FALSE	6	5	6	6	6	5	6	6	5	6	3	4	350065	457092	384916	444492	374259	346751	711392	1273491	1.10779e+06	1.16795e+06	7765.7	301491
PITG_19875	transcript=PITG_19875-t26_1			gene=PITG_19875 | organism=Phytophthora_infestans_T30-4 | gene_product=phosphoinositide 3-kinase regulatory subunit | transcript_product=phosphoinositide 3-kinase regulatory subunit | location=DS028222:117923-123976(+) | protein_length=2017 | sequence_SO=supercontig | SO=protein_coding_gene | is_pseudo=false		3.14819e-32	1.38599e-33	54.3718	218192	FALSE	FALSE	FALSE	FALSE	FALSE	FALSE	FALSE	FALSE	FALSE	FALSE	FALSE	FALSE	41	41	40	41	33	40	38	30	34	60	8	55	3.801e+06	2299587	1.61856e+06	1.82305e+06	578134	1.12243e+06	2.08642e+06	1.07476e+06	1.65362e+06	18275790	24601.9	6.30066e+06
PITG_19871	transcript=PITG_19871-t26_1			gene=PITG_19871 | organism=Phytophthora_infestans_T30-4 | gene_product=cell division control protein 48 | transcript_product=cell division control protein 48 | location=DS028222:108433-110904(+) | protein_length=804 | sequence_SO=supercontig | SO=protein_coding_gene | is_pseudo=false		5.37786e-40	1.37391e-40	56.6877	89125.4	FALSE	FALSE	FALSE	FALSE	FALSE	FALSE	FALSE	FALSE	FALSE	FALSE	FALSE	FALSE	67	80	78	58	74	70	42	64	67	43	32	51	65509232	78391872	66815132	31329652	20434204	28159548	25509488	32363346	35879716	50380788	539932	27713248
PITG_19870	transcript=PITG_19870-t26_1			gene=PITG_19870 | organism=Phytophthora_infestans_T30-4 | gene_product=bax inhibitor-like protein | transcript_product=bax inhibitor-like protein | location=DS028222:106902-107929(+) | protein_length=244 | sequence_SO=supercontig | SO=protein_coding_gene | is_pseudo=false		2.55479e-13	2.8536e-15	46.767	26816.9	FALSE	FALSE	FALSE	FALSE	FALSE	FALSE	FALSE	FALSE	FALSE	FALSE	FALSE	FALSE	0	1	0	2	0	1	3	2	1	1	0	0	NaN	19974.4	NaN	39310.4	NaN	12554.2	148732	96859	50608.8	20863.6	NaN	NaN
PITG_19868	transcript=PITG_19868-t26_1			gene=PITG_19868 | organism=Phytophthora_infestans_T30-4 | gene_product=tRNA-dihydrouridine synthase, putative | transcript_product=tRNA-dihydrouridine synthase, putative | location=DS028222:102982-104753(-) | protein_length=480 | sequence_SO=supercontig | SO=protein_coding_gene | is_pseudo=false		8.52969e-30	2.55271e-31	53.5824	53186.7	FALSE	FALSE	FALSE	FALSE	FALSE	FALSE	FALSE	FALSE	FALSE	FALSE	FALSE	FALSE	6	6	8	8	2	11	8	8	10	22	6	26	113319	97188.7	152675	104896	13248.1	174582	248190	161799	286393	6.46478e+06	12051.9	3.00645e+06
PITG_19865	transcript=PITG_19865-t26_1			gene=PITG_19865 | organism=Phytophthora_infestans_T30-4 | gene_product=carboxyvinyl-carboxyphosphonate phosphorylmutase, putative | transcript_product=carboxyvinyl-carboxyphosphonate phosphorylmutase, putative | location=DS028222:61101-61955(+) | protein_length=284 | sequence_SO=supercontig | SO=protein_coding_gene | is_pseudo=false		1.59824e-14	1.82865e-16	47.4071	30681	TRUE	TRUE	TRUE	TRUE	TRUE	TRUE	TRUE	TRUE	TRUE	TRUE	TRUE	TRUE	1	1	1	0	0	0	0	0	1	0	0	0	42513	61636	35720.1	NaN	NaN	NaN	NaN	NaN	27182.7	NaN	NaN	NaN
PITG_19864	transcript=PITG_19864-t26_1			gene=PITG_19864 | organism=Phytophthora_infestans_T30-4 | gene_product=conserved hypothetical protein | transcript_product=conserved hypothetical protein | location=DS028222:59804-60628(-) | protein_length=274 | sequence_SO=supercontig | SO=protein_coding_gene | is_pseudo=false		1.25567e-36	1.34399e-37	55.7176	30317.1	FALSE	FALSE	FALSE	FALSE	FALSE	FALSE	FALSE	FALSE	FALSE	FALSE	FALSE	FALSE	7	6	6	6	6	6	5	5	4	3	0	2	3909336	2.35391e+06	1587779	2781802	981049	1.15816e+06	4665336	1.19884e+06	911991	216136	NaN	178748
PITG_19863	transcript=PITG_19863-t26_1			gene=PITG_19863 | organism=Phytophthora_infestans_T30-4 | gene_product=conserved hypothetical protein | transcript_product=conserved hypothetical protein | location=DS028222:57432-59609(+) | protein_length=696 | sequence_SO=supercontig | SO=protein_coding_gene | is_pseudo=false		1.46153e-29	4.24334e-31	53.5046	77174.1	FALSE	FALSE	FALSE	FALSE	FALSE	FALSE	FALSE	FALSE	FALSE	FALSE	FALSE	FALSE	4	5	5	4	3	2	4	4	4	6	0	7	53358.7	94211.7	91474.8	36510.2	11551	14916.5	52100	65782.7	61331.7	224659	NaN	101704
PITG_19860	transcript=PITG_19860-t26_1			gene=PITG_19860 | organism=Phytophthora_infestans_T30-4 | gene_product=conserved hypothetical protein | transcript_product=conserved hypothetical protein | location=DS028222:40330-42027(+) | protein_length=492 | sequence_SO=supercontig | SO=protein_coding_gene | is_pseudo=false		4.69271e-26	9.11712e-28	52.2924	55445	FALSE	FALSE	FALSE	FALSE	FALSE	FALSE	FALSE	FALSE	FALSE	FALSE	FALSE	FALSE	10	12	7	17	16	13	14	17	17	0	0	3	241512	417630	130001	1.15353e+06	464230	411926	2.05566e+06	1.5105e+06	1.42924e+06	NaN	NaN	33167.7
PITG_19859	transcript=PITG_19859-t26_1			gene=PITG_19859 | organism=Phytophthora_infestans_T30-4 | gene_product=conserved hypothetical protein | transcript_product=conserved hypothetical protein | location=DS028222:37881-39569(-) | protein_length=562 | sequence_SO=supercontig | SO=protein_coding_gene | is_pseudo=false		2.56466e-08	2.6771e-10	43.6462	63855.1	FALSE	FALSE	FALSE	FALSE	FALSE	FALSE	FALSE	FALSE	FALSE	FALSE	FALSE	FALSE	2	2	0	2	4	4	5	4	2	0	0	0	23002.3	36948.3	NaN	54949.3	39299	41556.8	170669	122074	82543.2	NaN	NaN	NaN
PITG_19857	transcript=PITG_19857-t26_1			gene=PITG_19857 | organism=Phytophthora_infestans_T30-4 | gene_product=conserved hypothetical protein | transcript_product=conserved hypothetical protein | location=DS028227:214708-217520(+) | protein_length=886 | sequence_SO=supercontig | SO=protein_coding_gene | is_pseudo=false		3.98083e-25	7.21538e-27	51.9557	100738	FALSE	FALSE	FALSE	FALSE	FALSE	FALSE	FALSE	FALSE	FALSE	FALSE	FALSE	FALSE	4	5	4	7	9	8	7	9	10	1	0	1	218256	172738	115684	341875	225222	220970	768669	604161	772563	28200.5	NaN	29049.4
PITG_19856	transcript=PITG_19856-t26_1			gene=PITG_19856 | organism=Phytophthora_infestans_T30-4 | gene_product=conserved hypothetical protein | transcript_product=conserved hypothetical protein | location=DS028227:213548-214364(-) | protein_length=183 | sequence_SO=supercontig | SO=protein_coding_gene | is_pseudo=false		5.72259e-22	8.42088e-24	50.7517	21482.5	FALSE	FALSE	FALSE	FALSE	FALSE	FALSE	FALSE	FALSE	FALSE	FALSE	FALSE	FALSE	3	2	2	5	4	2	5	3	3	4	0	4	49173.3	33235	21529.7	77749.1	25645.6	24388.2	115351	95645.6	85792.2	113154	NaN	101718
PITG_19855	transcript=PITG_19855-t26_1			gene=PITG_19855 | organism=Phytophthora_infestans_T30-4 | gene_product=hypothetical protein | transcript_product=hypothetical protein | location=DS028227:212791-212964(+) | protein_length=57 | sequence_SO=supercontig | SO=protein_coding_gene | is_pseudo=false		1.08164e-23	1.76122e-25	51.4208	6141.3	FALSE	FALSE	FALSE	FALSE	FALSE	FALSE	FALSE	FALSE	FALSE	FALSE	FALSE	FALSE	4	4	4	4	4	4	4	3	4	3	0	3	1290121	2.18117e+06	1.40657e+06	2.18626e+06	1.78183e+06	1.59365e+06	3276027	4201658	5700176	463603	NaN	374486
PITG_19854	transcript=PITG_19854-t26_1			gene=PITG_19854 | organism=Phytophthora_infestans_T30-4 | gene_product=conserved hypothetical protein | transcript_product=conserved hypothetical protein | location=DS028227:210882-212504(+) | protein_length=540 | sequence_SO=supercontig | SO=protein_coding_gene | is_pseudo=false		1.05881e-23	1.72565e-25	51.4243	57422.6	FALSE	FALSE	FALSE	FALSE	FALSE	FALSE	FALSE	FALSE	FALSE	FALSE	FALSE	FALSE	16	15	16	15	15	15	14	14	13	16	16	17	12083724	16546065	11839941	9126551	5.72345e+06	6297627	10038177	9393697	8791305	83154152	448305	36824784
PITG_19851	transcript=PITG_19851-t26_1			gene=PITG_19851 | organism=Phytophthora_infestans_T30-4 | gene_product=myb-like DNA-binding protein, putative | transcript_product=myb-like DNA-binding protein, putative | location=DS028227:172330-174854(-) | protein_length=738 | sequence_SO=supercontig | SO=protein_coding_gene | is_pseudo=false		2.9371e-30	9.4745e-32	53.7354	81732.1	FALSE	FALSE	FALSE	FALSE	FALSE	FALSE	FALSE	FALSE	FALSE	FALSE	FALSE	FALSE	21	19	18	22	20	19	21	21	18	21	4	19	1.74242e+06	2.57403e+06	1.60836e+06	1.97736e+06	1.78177e+06	1142552	2.849e+06	4.16634e+06	2.7624e+06	3056697	4777.03	1.39803e+06
PITG_19850	transcript=PITG_19850-t26_1			gene=PITG_19850 | organism=Phytophthora_infestans_T30-4 | gene_product=conserved hypothetical protein | transcript_product=conserved hypothetical protein | location=DS028227:170436-171947(-) | protein_length=503 | sequence_SO=supercontig | SO=protein_coding_gene | is_pseudo=false		2.24313e-22	3.37385e-24	50.9124	55095.8	FALSE	FALSE	FALSE	FALSE	FALSE	FALSE	FALSE	FALSE	FALSE	FALSE	FALSE	FALSE	3	3	0	3	2	2	4	4	5	6	3	6	43137.2	48646	NaN	51416.1	19390.6	59984.9	117685	161141	148313	721138	4070.97	386853
PITG_19849	transcript=PITG_19849-t26_1			gene=PITG_19849 | organism=Phytophthora_infestans_T30-4 | gene_product=protein kinase | transcript_product=protein kinase | location=DS028227:167373-169517(-) | protein_length=714 | sequence_SO=supercontig | SO=protein_coding_gene | is_pseudo=false		1.0971e-27	2.50316e-29	52.8674	78242.5	FALSE	FALSE	FALSE	FALSE	FALSE	FALSE	FALSE	FALSE	FALSE	FALSE	FALSE	FALSE	8	7	6	11	9	7	11	8	7	0	0	0	361023	449981	400321	317706	133645	139029	373834	321866	296955	NaN	NaN	NaN
PITG_19846	transcript=PITG_19846-t26_1			gene=PITG_19846 | organism=Phytophthora_infestans_T30-4 | gene_product=conserved hypothetical protein | transcript_product=conserved hypothetical protein | location=DS028227:126586-128768(-) | protein_length=716 | sequence_SO=supercontig | SO=protein_coding_gene | is_pseudo=false		0.0201155	0.000196962	31.7309	78317.9	TRUE	TRUE	TRUE	TRUE	TRUE	TRUE	TRUE	TRUE	TRUE	TRUE	TRUE	TRUE	0	1	0	0	0	0	0	0	0	0	0	0	NaN	14423	NaN	NaN	NaN	NaN	NaN	NaN	NaN	NaN	NaN	NaN
PITG_19844	transcript=PITG_19844-t26_1			gene=PITG_19844 | organism=Phytophthora_infestans_T30-4 | gene_product=conserved hypothetical protein | transcript_product=conserved hypothetical protein | location=DS028227:122039-123901(+) | protein_length=601 | sequence_SO=supercontig | SO=protein_coding_gene | is_pseudo=false		0.00506422	5.00629e-05	36.0044	65451.3	FALSE	FALSE	FALSE	FALSE	FALSE	FALSE	FALSE	FALSE	FALSE	FALSE	FALSE	FALSE	0	0	2	0	0	0	0	0	0	0	0	0	NaN	NaN	39166.8	NaN	NaN	NaN	NaN	NaN	NaN	NaN	NaN	NaN
PITG_19842	transcript=PITG_19842-t26_1			gene=PITG_19842 | organism=Phytophthora_infestans_T30-4 | gene_product=conserved hypothetical protein | transcript_product=conserved hypothetical protein | location=DS028227:86060-88834(+) | protein_length=891 | sequence_SO=supercontig | SO=protein_coding_gene | is_pseudo=false		1.53245e-24	2.65129e-26	51.7396	99596.5	FALSE	FALSE	FALSE	FALSE	FALSE	FALSE	FALSE	FALSE	FALSE	FALSE	FALSE	FALSE	15	14	12	12	10	10	6	5	4	3	0	2	563898	456515	358206	202340	120978	136869	55742.7	59610.7	31297.9	29974.2	NaN	4314.08
PITG_19841	transcript=PITG_19841-t26_1			gene=PITG_19841 | organism=Phytophthora_infestans_T30-4 | gene_product=conserved hypothetical protein | transcript_product=conserved hypothetical protein | location=DS028227:82970-83880(+) | protein_length=256 | sequence_SO=supercontig | SO=protein_coding_gene | is_pseudo=false		1.02454e-12	1.13263e-14	46.4313	28439.7	FALSE	FALSE	FALSE	FALSE	FALSE	FALSE	FALSE	FALSE	FALSE	FALSE	FALSE	FALSE	5	5	4	5	4	4	5	4	5	3	0	2	226594	123251	114417	188122	84424.2	124174	195658	163316	211591	113590	NaN	74117.5
PITG_19840	transcript=PITG_19840-t26_1			gene=PITG_19840 | organism=Phytophthora_infestans_T30-4 | gene_product=conserved hypothetical protein | transcript_product=conserved hypothetical protein | location=DS028227:78522-81855(+) | protein_length=808 | sequence_SO=supercontig | SO=protein_coding_gene | is_pseudo=false		6.56842e-18	8.19005e-20	49.0373	90334	FALSE	FALSE	FALSE	FALSE	FALSE	FALSE	FALSE	FALSE	FALSE	FALSE	FALSE	FALSE	3	0	0	3	1	3	6	0	0	8	0	6	45106.4	NaN	NaN	63634.3	14410.7	26454.4	150823	NaN	NaN	553191	NaN	180863
PITG_19817	transcript=PITG_19817-t26_1			gene=PITG_19817 | organism=Phytophthora_infestans_T30-4 | gene_product=conserved hypothetical protein | transcript_product=conserved hypothetical protein | location=DS028247:233193-233962(-) | protein_length=191 | sequence_SO=supercontig | SO=protein_coding_gene | is_pseudo=false		2.15622e-22	3.24942e-24	50.9192	20908.6	FALSE	FALSE	FALSE	FALSE	FALSE	FALSE	FALSE	FALSE	FALSE	FALSE	FALSE	FALSE	2	2	2	3	2	2	3	3	2	1	0	1	232286	143888	77062.9	233292	121675	153082	404900	329130	157176	37458.3	NaN	13437.6
PITG_19814	transcript=PITG_19814-t26_1			gene=PITG_19814 | organism=Phytophthora_infestans_T30-4 | gene_product=conserved hypothetical protein | transcript_product=conserved hypothetical protein | location=DS028247:227551-228199(+) | protein_length=189 | sequence_SO=supercontig | SO=protein_coding_gene | is_pseudo=false		2.55148e-38	4.07771e-39	56.2108	21023.2	FALSE	FALSE	FALSE	FALSE	FALSE	FALSE	FALSE	FALSE	FALSE	FALSE	FALSE	FALSE	12	12	13	11	16	12	8	14	13	7	4	8	12589584	13456914	10559630	16945182	9653431	11254812	15743653	21945794	19150302	3.47691e+06	22486.6	2.60807e+06
PITG_19813	transcript=PITG_19813-t26_1			gene=PITG_19813 | organism=Phytophthora_infestans_T30-4 | gene_product=conserved hypothetical protein | transcript_product=conserved hypothetical protein | location=DS028247:225491-227376(-) | protein_length=480 | sequence_SO=supercontig | SO=protein_coding_gene | is_pseudo=false		9.15818e-27	1.89723e-28	52.5451	53038.2	FALSE	FALSE	FALSE	FALSE	FALSE	FALSE	FALSE	FALSE	FALSE	FALSE	FALSE	FALSE	6	5	4	7	5	4	11	6	7	12	2	15	134288	216347	101421	358937	104013	179120	679957	539650	439011	2927955	3056.54	1.46087e+06
PITG_19790	transcript=PITG_19790-t26_1			gene=PITG_19790 | organism=Phytophthora_infestans_T30-4 | gene_product=patatin-like phospholipase, putative | transcript_product=patatin-like phospholipase, putative | location=DS028259:180008-182164(-) | protein_length=718 | sequence_SO=supercontig | SO=protein_coding_gene | is_pseudo=false		1.98677e-14	2.26467e-16	47.3582	80928.7	TRUE	TRUE	TRUE	TRUE	TRUE	TRUE	TRUE	TRUE	TRUE	TRUE	TRUE	TRUE	1	1	1	1	1	1	1	1	1	0	0	0	46482.1	64850.9	39320.6	78505.2	50151.1	48526.9	163176	183433	197694	NaN	NaN	NaN
PITG_19781	transcript=PITG_19781-t26_1			gene=PITG_19781 | organism=Phytophthora_infestans_T30-4 | gene_product=conserved hypothetical protein | transcript_product=conserved hypothetical protein | location=DS028232:207897-212330(+) | protein_length=1408 | sequence_SO=supercontig | SO=protein_coding_gene | is_pseudo=false		1.57327e-29	4.54515e-31	53.4939	157497	FALSE	FALSE	FALSE	FALSE	FALSE	FALSE	FALSE	FALSE	FALSE	FALSE	FALSE	FALSE	12	11	10	16	12	11	17	13	12	0	0	0	478786	471480	300734	482195	349961	323511	767297	752932	821830	NaN	NaN	NaN
PITG_19775	transcript=PITG_19775-t26_1			gene=PITG_19775 | organism=Phytophthora_infestans_T30-4 | gene_product=conserved hypothetical protein | transcript_product=conserved hypothetical protein | location=DS028232:150359-150855(+) | protein_length=138 | sequence_SO=supercontig | SO=protein_coding_gene | is_pseudo=false		1.68408e-35	1.38853e-36	55.3818	15297.5	FALSE	FALSE	FALSE	FALSE	FALSE	FALSE	FALSE	FALSE	FALSE	FALSE	FALSE	FALSE	5	5	5	5	5	5	5	5	5	5	2	5	404358	478954	327957	496060	334667	239629	925545	817880	684526	1.90044e+06	1005.65	833571
PITG_19774	transcript=PITG_19774-t26_1			gene=PITG_19774 | organism=Phytophthora_infestans_T30-4 | gene_product=mannose-6-phosphate isomerase, putative | transcript_product=mannose-6-phosphate isomerase, putative | location=DS028232:148569-149776(-) | protein_length=358 | sequence_SO=supercontig | SO=protein_coding_gene | is_pseudo=false		1.25385e-35	1.0681e-36	55.4202	39678.3	FALSE	FALSE	FALSE	FALSE	FALSE	FALSE	FALSE	FALSE	FALSE	FALSE	FALSE	FALSE	10	10	10	9	6	8	7	4	6	6	0	8	333288	240966	200302	130620	65909	76579.2	138210	51669.2	147015	228140	NaN	134386
PITG_19772	transcript=PITG_19772-t26_1			gene=PITG_19772 | organism=Phytophthora_infestans_T30-4 | gene_product=hypothetical protein | transcript_product=hypothetical protein | location=DS028232:145256-145680(+) | protein_length=80 | sequence_SO=supercontig | SO=protein_coding_gene | is_pseudo=false		5.19413e-24	8.65071e-26	51.5413	9106.08	FALSE	FALSE	FALSE	FALSE	FALSE	FALSE	FALSE	FALSE	FALSE	FALSE	FALSE	FALSE	5	5	6	6	6	6	4	5	5	3	1	3	5848871	5870636	5.65039e+06	8230096	4885729	5.13895e+06	9699974	8824663	9472092	672060	268.784	341540
PITG_19771	transcript=PITG_19771-t26_1			gene=PITG_19771 | organism=Phytophthora_infestans_T30-4 | gene_product=mitochondrial inner membrane protease subunit 1, putative | transcript_product=mitochondrial inner membrane protease subunit 1, putative | location=DS028232:122036-122473(+) | protein_length=145 | sequence_SO=supercontig | SO=protein_coding_gene | is_pseudo=false		4.74655e-18	5.94699e-20	49.1008	16148.8	FALSE	FALSE	FALSE	FALSE	FALSE	FALSE	FALSE	FALSE	FALSE	FALSE	FALSE	FALSE	8	9	8	9	8	9	9	7	8	3	0	5	361042	396313	314221	519942	304693	342054	1.09531e+06	532001	787440	133955	NaN	59448.2
PITG_19770	transcript=PITG_19770-t26_1			gene=PITG_19770 | organism=Phytophthora_infestans_T30-4 | gene_product=serine protease family S26A, putative | transcript_product=serine protease family S26A, putative | location=DS028232:121374-121891(-) | protein_length=126 | sequence_SO=supercontig | SO=protein_coding_gene | is_pseudo=false		1.8418e-24	3.16849e-26	51.7099	14211.4	FALSE	FALSE	FALSE	FALSE	FALSE	FALSE	FALSE	FALSE	FALSE	FALSE	FALSE	FALSE	1	2	2	3	2	2	3	2	2	0	0	0	58984.1	45220.6	45766.2	118065	46970.1	35586.4	164691	75246.3	93441.9	NaN	NaN	NaN
PITG_19769	transcript=PITG_19769-t26_1			gene=PITG_19769 | organism=Phytophthora_infestans_T30-4 | gene_product=conserved hypothetical protein | transcript_product=conserved hypothetical protein | location=DS028232:120763-121146(+) | protein_length=127 | sequence_SO=supercontig | SO=protein_coding_gene | is_pseudo=false		3.35497e-34	2.1006e-35	54.9872	14938	FALSE	FALSE	FALSE	FALSE	FALSE	FALSE	FALSE	FALSE	FALSE	FALSE	FALSE	FALSE	7	6	6	7	7	7	8	8	8	6	0	6	411585	635743	476737	868994	631267	491871	965317	1.26642e+06	1.10295e+06	397785	NaN	360012
PITG_19768	transcript=PITG_19768-t26_1			gene=PITG_19768 | organism=Phytophthora_infestans_T30-4 | gene_product=conserved hypothetical protein | transcript_product=conserved hypothetical protein | location=DS028232:120156-120627(-) | protein_length=133 | sequence_SO=supercontig | SO=protein_coding_gene | is_pseudo=false		9.97791e-32	3.98433e-33	54.2121	14805.7	FALSE	FALSE	FALSE	FALSE	FALSE	FALSE	FALSE	FALSE	FALSE	FALSE	FALSE	FALSE	6	6	6	6	6	6	6	6	6	4	2	4	11265247	6698480	7.80157e+06	16238309	7.18608e+06	9078895	22389454	14716381	14414283	902735	1637.16	646927
PITG_19767	transcript=PITG_19767-t26_1			gene=PITG_19767 | organism=Phytophthora_infestans_T30-4 | gene_product=ATP-dependent Clp protease proteolytic subunit, putative | transcript_product=ATP-dependent Clp protease proteolytic subunit, putative | location=DS028232:119051-119847(+) | protein_length=221 | sequence_SO=supercontig | SO=protein_coding_gene | is_pseudo=false		1.35349e-25	2.53801e-27	52.1265	24139.9	FALSE	FALSE	FALSE	FALSE	FALSE	FALSE	FALSE	FALSE	FALSE	FALSE	FALSE	FALSE	7	9	6	6	9	8	7	7	9	7	3	9	764825	602927	580212	1.11113e+06	383138	720724	2009341	1.22965e+06	1.4447e+06	3.17247e+06	9943.88	1.27945e+06
PITG_19762	transcript=PITG_19762-t26_1			gene=PITG_19762 | organism=Phytophthora_infestans_T30-4 | gene_product=conserved hypothetical protein | transcript_product=conserved hypothetical protein | location=DS028232:51753-56207(+) | protein_length=1398 | sequence_SO=supercontig | SO=protein_coding_gene | is_pseudo=false		5.20153e-27	1.10335e-28	52.6316	154316	FALSE	FALSE	FALSE	FALSE	FALSE	FALSE	FALSE	FALSE	FALSE	FALSE	FALSE	FALSE	13	10	11	17	10	13	16	11	10	18	0	12	317137	199238	115251	401031	174742	257227	515686	162241	325512	1223723	NaN	251610
PITG_19750	transcript=PITG_19750-t26_1			gene=PITG_19750 | organism=Phytophthora_infestans_T30-4 | gene_product=conserved hypothetical protein | transcript_product=conserved hypothetical protein | location=DS028238:135054-139257(+) | protein_length=1277 | sequence_SO=supercontig | SO=protein_coding_gene | is_pseudo=false		1.94102e-35	1.58088e-36	55.3632	145019	FALSE	FALSE	FALSE	FALSE	FALSE	FALSE	FALSE	FALSE	FALSE	FALSE	FALSE	FALSE	30	31	25	40	38	36	42	39	40	9	0	9	1.97651e+06	1.84874e+06	957345	4305878	1.93572e+06	2.02818e+06	6726469	4101486	5897133	193159	NaN	134521
PITG_19746	transcript=PITG_19746-t26_1			gene=PITG_19746 | organism=Phytophthora_infestans_T30-4 | gene_product=conserved hypothetical protein | transcript_product=conserved hypothetical protein | location=DS028238:14793-15986(+) | protein_length=397 | sequence_SO=supercontig | SO=protein_coding_gene | is_pseudo=false		0.000436851	4.38731e-06	39.7124	42881.8	TRUE	TRUE	TRUE	TRUE	TRUE	TRUE	TRUE	TRUE	TRUE	TRUE	TRUE	TRUE	0	0	0	0	0	0	0	0	1	1	0	1	NaN	NaN	NaN	NaN	NaN	NaN	NaN	NaN	2203.71	20472.8	NaN	5993.88
PITG_19742	transcript=PITG_19742-t26_1			gene=PITG_19742 | organism=Phytophthora_infestans_T30-4 | gene_product=conserved hypothetical protein | transcript_product=conserved hypothetical protein | location=DS028251:339736-340230(+) | protein_length=122 | sequence_SO=supercontig | SO=protein_coding_gene | is_pseudo=false		0.000584393	5.86152e-06	39.4728	13750.8	TRUE	TRUE	TRUE	TRUE	TRUE	TRUE	TRUE	TRUE	TRUE	TRUE	TRUE	TRUE	0	0	0	0	0	0	1	0	0	1	0	1	NaN	NaN	NaN	NaN	NaN	NaN	39360.1	NaN	NaN	271486	NaN	116528
PITG_19737	transcript=PITG_19737-t26_1			gene=PITG_19737 | organism=Phytophthora_infestans_T30-4 | gene_product=3-mercaptopyruvate sulfurtransferase, putative | transcript_product=3-mercaptopyruvate sulfurtransferase, putative | location=DS028251:181680-183119(-) | protein_length=291 | sequence_SO=supercontig | SO=protein_coding_gene | is_pseudo=false		6.83372e-31	2.40866e-32	53.9425	32434.6	FALSE	FALSE	FALSE	FALSE	FALSE	FALSE	FALSE	FALSE	FALSE	FALSE	FALSE	FALSE	15	14	14	16	14	14	11	14	15	9	2	10	850263	1.33713e+06	1.16456e+06	869061	764629	935521	993198	1.74011e+06	2140472	800239	551.905	532641
PITG_19735	transcript=PITG_19735-t26_1			gene=PITG_19735 | organism=Phytophthora_infestans_T30-4 | gene_product=conserved hypothetical protein | transcript_product=conserved hypothetical protein | location=DS028251:178737-180086(+) | protein_length=228 | sequence_SO=supercontig | SO=protein_coding_gene | is_pseudo=false		2.15261e-20	2.94647e-22	50.1118	26082.8	FALSE	FALSE	FALSE	FALSE	FALSE	FALSE	FALSE	FALSE	FALSE	FALSE	FALSE	FALSE	8	8	7	11	8	9	10	9	10	10	3	11	231333	301658	287080	514591	249210	293464	1023805	530838	630391	2.19797e+06	4039.4	1.05243e+06
PITG_19730	transcript=PITG_19730-t26_1			gene=PITG_19730 | organism=Phytophthora_infestans_T30-4 | gene_product=2-acylglycerol O-acyltransferase, putative | transcript_product=2-acylglycerol O-acyltransferase, putative | location=DS028251:138053-139253(+) | protein_length=320 | sequence_SO=supercontig | SO=protein_coding_gene | is_pseudo=false		6.40248e-24	1.05851e-25	51.507	36413.9	FALSE	FALSE	FALSE	FALSE	FALSE	FALSE	FALSE	FALSE	FALSE	FALSE	FALSE	FALSE	13	12	11	13	13	13	11	14	16	8	0	9	2.4119e+06	1.20146e+06	1.07376e+06	3804782	1.09567e+06	1313226	4127012	3.45673e+06	3.26438e+06	678244	NaN	131102
PITG_19728	transcript=PITG_19728-t26_1			gene=PITG_19728 | organism=Phytophthora_infestans_T30-4 | gene_product=cohesin subunit, putative | transcript_product=cohesin subunit, putative | location=DS028251:130689-135359(-) | protein_length=1174 | sequence_SO=supercontig | SO=protein_coding_gene | is_pseudo=false		1.64029e-17	2.01687e-19	48.8569	133120	TRUE	TRUE	TRUE	TRUE	TRUE	TRUE	TRUE	TRUE	TRUE	TRUE	TRUE	TRUE	0	0	0	0	0	0	0	0	0	1	0	0	NaN	NaN	NaN	NaN	NaN	NaN	NaN	NaN	NaN	17286.7	NaN	NaN
PITG_19720	transcript=PITG_19720-t26_1			gene=PITG_19720 | organism=Phytophthora_infestans_T30-4 | gene_product=conserved hypothetical protein | transcript_product=conserved hypothetical protein | location=DS028228:239778-240860(-) | protein_length=345 | sequence_SO=supercontig | SO=protein_coding_gene | is_pseudo=false		0.00375239	3.71839e-05	36.7278	39324.1	FALSE	FALSE	FALSE	FALSE	FALSE	FALSE	FALSE	FALSE	FALSE	FALSE	FALSE	FALSE	0	0	0	0	0	0	0	0	0	2	0	0	NaN	NaN	NaN	NaN	NaN	NaN	NaN	NaN	NaN	118909	NaN	NaN
PITG_19712	transcript=PITG_19712-t26_1			gene=PITG_19712 | organism=Phytophthora_infestans_T30-4 | gene_product=conserved hypothetical protein | transcript_product=conserved hypothetical protein | location=DS028228:216622-218216(+) | protein_length=463 | sequence_SO=supercontig | SO=protein_coding_gene | is_pseudo=false		8.48801e-17	1.02424e-18	48.5262	52244.7	FALSE	FALSE	FALSE	FALSE	FALSE	FALSE	FALSE	FALSE	FALSE	FALSE	FALSE	FALSE	0	1	1	2	1	1	4	2	2	4	0	4	NaN	10330.2	3934.66	21092.5	6869.25	8431.91	40809.7	23587	38019.7	297889	NaN	81770.1
PITG_19693	transcript=PITG_19693-t26_1			gene=PITG_19693 | organism=Phytophthora_infestans_T30-4 | gene_product=conserved hypothetical protein | transcript_product=conserved hypothetical protein | location=DS028231:104949-107010(-) | protein_length=635 | sequence_SO=supercontig | SO=protein_coding_gene | is_pseudo=false		5.12968e-18	6.42243e-20	49.0856	72130.3	FALSE	FALSE	FALSE	FALSE	FALSE	FALSE	FALSE	FALSE	FALSE	FALSE	FALSE	FALSE	5	6	5	6	5	8	7	7	6	6	0	5	123317	140583	88185.6	132016	77831.1	177248	215905	213355	276129	149012	NaN	86903
PITG_19690	transcript=PITG_19690-t26_1			gene=PITG_19690 | organism=Phytophthora_infestans_T30-4 | gene_product=conserved hypothetical protein | transcript_product=conserved hypothetical protein | location=DS028231:61292-61977(+) | protein_length=204 | sequence_SO=supercontig | SO=protein_coding_gene | is_pseudo=false		1.2675e-18	1.61907e-20	49.3554	21077.1	FALSE	FALSE	FALSE	FALSE	FALSE	FALSE	FALSE	FALSE	FALSE	FALSE	FALSE	FALSE	4	4	4	4	4	4	5	4	4	6	1	5	495648	866231	581779	800116	593449	772617	1.89219e+06	2.15329e+06	1.59143e+06	8461822	31943	3.43386e+06
PITG_19676	transcript=PITG_19676-t26_1			gene=PITG_19676 | organism=Phytophthora_infestans_T30-4 | gene_product=conserved hypothetical protein | transcript_product=conserved hypothetical protein | location=DS028244:104215-105070(+) | protein_length=190 | sequence_SO=supercontig | SO=protein_coding_gene | is_pseudo=false		2.74171e-21	3.91194e-23	50.4789	21196	FALSE	FALSE	FALSE	FALSE	FALSE	FALSE	FALSE	FALSE	FALSE	FALSE	FALSE	FALSE	4	4	4	3	4	4	3	4	4	2	0	2	311023	349956	415796	249937	195642	193905	107387	149418	198316	125214	NaN	75006.6
PITG_19672	transcript=PITG_19672-t26_1			gene=PITG_19672 | organism=Phytophthora_infestans_T30-4 | gene_product=hypothetical protein | transcript_product=hypothetical protein | location=DS028218:225112-225497(-) | protein_length=104 | sequence_SO=supercontig | SO=protein_coding_gene | is_pseudo=false		2.49808e-21	3.57307e-23	50.4952	11097.4	FALSE	FALSE	FALSE	FALSE	FALSE	FALSE	FALSE	FALSE	FALSE	FALSE	FALSE	FALSE	5	5	5	5	6	6	3	5	6	2	0	1	953064	878321	755833	1.2191e+06	676348	684411	2268156	1.39128e+06	1.63641e+06	396662	NaN	88031.7
PITG_19671	transcript=PITG_19671-t26_1			gene=PITG_19671 | organism=Phytophthora_infestans_T30-4 | gene_product=N-acetyltransferase 10 | transcript_product=N-acetyltransferase 10 | location=DS028218:221638-224946(+) | protein_length=1102 | sequence_SO=supercontig | SO=protein_coding_gene | is_pseudo=false		2.63166e-40	7.22416e-41	56.7747	123436	FALSE	FALSE	FALSE	FALSE	FALSE	FALSE	FALSE	FALSE	FALSE	FALSE	FALSE	FALSE	54	46	44	56	46	50	53	52	56	55	19	60	9167719	6365192	5.37905e+06	11282108	4516184	5980446	20963080	13483656	15260622	69991760	151807	27924552
PITG_19669	transcript=PITG_19669-t26_1			gene=PITG_19669 | organism=Phytophthora_infestans_T30-4 | gene_product=ubiquitin-like protein/ribosomal protein | transcript_product=ubiquitin-like protein/ribosomal protein | location=DS028218:194509-194886(+) | protein_length=86 | sequence_SO=supercontig | SO=protein_coding_gene | is_pseudo=false		1.91324e-24	3.28817e-26	51.7037	9245.69	FALSE	FALSE	FALSE	FALSE	FALSE	FALSE	FALSE	FALSE	FALSE	FALSE	FALSE	FALSE	6	5	5	4	5	5	2	6	5	2	4	2	5.40152e+06	10431240	10120132	8831471	6.32812e+06	7.39726e+06	14028310	20050140	25940540	73798392	202947	34868836
PITG_19668	transcript=PITG_19668-t26_1			gene=PITG_19668 | organism=Phytophthora_infestans_T30-4 | gene_product=conserved hypothetical protein | transcript_product=conserved hypothetical protein | location=DS028218:193113-194243(-) | protein_length=261 | sequence_SO=supercontig | SO=protein_coding_gene | is_pseudo=false		1.31024e-35	1.11171e-36	55.4145	28429.2	FALSE	FALSE	FALSE	FALSE	FALSE	FALSE	FALSE	FALSE	FALSE	FALSE	FALSE	FALSE	5	6	7	6	8	7	6	7	8	5	2	5	1.25973e+06	1.30542e+06	1.17062e+06	1.54425e+06	1.4188e+06	1.53355e+06	1.93615e+06	2.3884e+06	2.32644e+06	1.42726e+06	22847.8	635167
PITG_19665	transcript=PITG_19665-t26_1			gene=PITG_19665 | organism=Phytophthora_infestans_T30-4 | gene_product=conserved hypothetical protein | transcript_product=conserved hypothetical protein | location=DS028218:107535-109451(+) | protein_length=638 | sequence_SO=supercontig | SO=protein_coding_gene | is_pseudo=false		7.20823e-33	3.55085e-34	54.5739	70176.1	FALSE	FALSE	FALSE	FALSE	FALSE	FALSE	FALSE	FALSE	FALSE	FALSE	FALSE	FALSE	38	38	36	38	35	34	29	33	32	29	6	29	8895419	7169774	4782541	5064953	2.07235e+06	2.64e+06	4.871e+06	4.02055e+06	3703968	6979996	8982.51	1710454
PITG_19659	transcript=PITG_19659-t26_1			gene=PITG_19659 | organism=Phytophthora_infestans_T30-4 | gene_product=ATP-binding Cassette (ABC) Superfamily | transcript_product=ATP-binding Cassette (ABC) Superfamily | location=DS028219:361939-365775(+) | protein_length=1129 | sequence_SO=supercontig | SO=protein_coding_gene | is_pseudo=false		1.07666e-27	2.45893e-29	52.8702	123298	FALSE	FALSE	FALSE	FALSE	FALSE	FALSE	FALSE	FALSE	FALSE	FALSE	FALSE	FALSE	35	35	32	34	29	30	22	22	23	3	0	5	18596318	12991052	9744668	8032739	2462684	4.36021e+06	3.26174e+06	1813181	2364125	105883	NaN	137225
PITG_19656	transcript=PITG_19656-t26_1			gene=PITG_19656 | organism=Phytophthora_infestans_T30-4 | gene_product=GMP synthase [glutamine-hydrolyzing], putative | transcript_product=GMP synthase [glutamine-hydrolyzing], putative | location=DS028219:320972-322387(+) | protein_length=443 | sequence_SO=supercontig | SO=protein_coding_gene | is_pseudo=false		7.4265e-26	1.42192e-27	52.2207	49146.1	FALSE	FALSE	FALSE	FALSE	FALSE	FALSE	FALSE	FALSE	FALSE	FALSE	FALSE	FALSE	28	32	31	25	27	28	22	26	26	20	10	25	10707451	10438659	9654407	5.50077e+06	2.04135e+06	4.11679e+06	5.51823e+06	3.9248e+06	5.3931e+06	9860843	51178.1	5777715
PITG_19646	transcript=PITG_19646-t26_1			gene=PITG_19646 | organism=Phytophthora_infestans_T30-4 | gene_product=pre-mRNA-processing factor 19, putative | transcript_product=pre-mRNA-processing factor 19, putative | location=DS028219:204855-206429(+) | protein_length=524 | sequence_SO=supercontig | SO=protein_coding_gene | is_pseudo=false		1.8815e-33	1.02574e-34	54.756	56859.4	FALSE	FALSE	FALSE	FALSE	FALSE	FALSE	FALSE	FALSE	FALSE	FALSE	FALSE	FALSE	18	20	19	18	18	18	15	19	20	16	9	20	3634879	4.76059e+06	3.77732e+06	5062606	3.09641e+06	3.66747e+06	8825840	10089661	10610884	27558830	78060.2	11587124
PITG_19639	transcript=PITG_19639-t26_1			gene=PITG_19639 | organism=Phytophthora_infestans_T30-4 | gene_product=conserved hypothetical protein | transcript_product=conserved hypothetical protein | location=DS028219:118513-120971(-) | protein_length=693 | sequence_SO=supercontig | SO=protein_coding_gene | is_pseudo=false		5.86074e-34	3.50943e-35	54.9128	75751.3	FALSE	FALSE	FALSE	FALSE	FALSE	FALSE	FALSE	FALSE	FALSE	FALSE	FALSE	FALSE	16	15	19	19	20	18	22	22	21	25	5	29	467217	556808	505789	531999	402630	646131	1.64502e+06	1.15419e+06	1.65457e+06	7084215	17194.1	2.83362e+06
PITG_19612	transcript=PITG_19612-t26_1			gene=PITG_19612 | organism=Phytophthora_infestans_T30-4 | gene_product=conserved hypothetical protein | transcript_product=conserved hypothetical protein | location=DS028216:310139-310983(-) | protein_length=176 | sequence_SO=supercontig | SO=protein_coding_gene | is_pseudo=false		3.69438e-25	6.71183e-27	51.9676	20231.8	TRUE	TRUE	TRUE	TRUE	TRUE	TRUE	TRUE	TRUE	TRUE	TRUE	TRUE	TRUE	0	1	1	1	1	1	1	0	1	0	0	1	NaN	30350.4	35390.3	30218.3	15959	20490.7	36888.5	NaN	17779.6	NaN	NaN	27422.7
PITG_19611	transcript=PITG_19611-t26_1			gene=PITG_19611 | organism=Phytophthora_infestans_T30-4 | gene_product=conserved hypothetical protein | transcript_product=conserved hypothetical protein | location=DS028216:307321-309540(-) | protein_length=699 | sequence_SO=supercontig | SO=protein_coding_gene | is_pseudo=false		1.05742e-05	1.07994e-07	41.667	79184.3	TRUE	TRUE	TRUE	TRUE	TRUE	TRUE	TRUE	TRUE	TRUE	TRUE	TRUE	TRUE	0	0	0	0	0	0	0	0	0	0	0	0	NaN	NaN	NaN	NaN	NaN	NaN	NaN	NaN	NaN	NaN	NaN	NaN
PITG_19608	transcript=PITG_19608-t26_1			gene=PITG_19608 | organism=Phytophthora_infestans_T30-4 | gene_product=ribosomal protein L7Ae/L30e/S12e/Gadd4, putative | transcript_product=ribosomal protein L7Ae/L30e/S12e/Gadd4, putative | location=DS028216:299830-300346(-) | protein_length=147 | sequence_SO=supercontig | SO=protein_coding_gene | is_pseudo=false		1.90592e-33	1.03663e-34	54.7543	16112.7	FALSE	FALSE	FALSE	FALSE	FALSE	FALSE	FALSE	FALSE	FALSE	FALSE	FALSE	FALSE	7	6	6	6	6	6	7	6	7	6	5	6	11767478	11337844	11116080	14928782	9103309	9116113	27110948	23549234	25140104	24448230	63039.5	8640161
PITG_19607	transcript=PITG_19607-t26_1			gene=PITG_19607 | organism=Phytophthora_infestans_T30-4 | gene_product=histone arginine demethylase, putative | transcript_product=histone arginine demethylase, putative | location=DS028216:296139-299544(+) | protein_length=1025 | sequence_SO=supercontig | SO=protein_coding_gene | is_pseudo=false		5.59605e-14	6.31915e-16	47.1223	118246	FALSE	FALSE	FALSE	FALSE	FALSE	FALSE	FALSE	FALSE	FALSE	FALSE	FALSE	FALSE	0	4	0	2	3	4	0	3	5	6	0	10	NaN	87580.6	NaN	77832	50374.7	91634.8	NaN	66382.1	119115	397142	NaN	605933
PITG_19606	transcript=PITG_19606-t26_1			gene=PITG_19606 | organism=Phytophthora_infestans_T30-4 | gene_product=conserved hypothetical protein | transcript_product=conserved hypothetical protein | location=DS028216:231915-232955(-) | protein_length=280 | sequence_SO=supercontig | SO=protein_coding_gene | is_pseudo=false		2.62689e-21	3.7527e-23	50.4864	30771.8	FALSE	FALSE	FALSE	FALSE	FALSE	FALSE	FALSE	FALSE	FALSE	FALSE	FALSE	FALSE	5	7	4	7	7	6	7	8	9	4	0	5	361333	808810	465462	861583	651516	551344	1.69636e+06	1.83418e+06	1.86657e+06	366205	NaN	340939
PITG_19604	transcript=PITG_19604-t26_1			gene=PITG_19604 | organism=Phytophthora_infestans_T30-4 | gene_product=elicitin-like protein | transcript_product=elicitin-like protein | location=DS028216:225400-227198(+) | protein_length=306 | sequence_SO=supercontig | SO=protein_coding_gene | is_pseudo=false		1.38442e-09	1.46345e-11	44.5019	31961.5	TRUE	TRUE	TRUE	TRUE	TRUE	TRUE	TRUE	TRUE	TRUE	TRUE	TRUE	TRUE	0	1	1	1	1	1	1	1	1	1	0	1	NaN	6575247	5827427	7.48969e+06	1.71637e+06	2.92144e+06	7836654	4.5334e+06	2979475	986734	NaN	238807
PITG_19603	transcript=PITG_19603-t26_1			gene=PITG_19603 | organism=Phytophthora_infestans_T30-4 | gene_product=conserved hypothetical protein | transcript_product=conserved hypothetical protein | location=DS028216:178354-180348(-) | protein_length=601 | sequence_SO=supercontig | SO=protein_coding_gene | is_pseudo=false		5.05069e-23	7.88115e-25	51.1646	65808.3	FALSE	FALSE	FALSE	FALSE	FALSE	FALSE	FALSE	FALSE	FALSE	FALSE	FALSE	FALSE	0	0	0	0	0	0	0	0	0	4	0	5	NaN	NaN	NaN	NaN	NaN	NaN	NaN	NaN	NaN	143983	NaN	73390.4
PITG_19602	transcript=PITG_19602-t26_1			gene=PITG_19602 | organism=Phytophthora_infestans_T30-4 | gene_product=putative GPI-anchored serine-threonine rich hypothetical protein | transcript_product=putative GPI-anchored serine-threonine rich hypothetical protein | location=DS028216:177104-177712(-) | protein_length=202 | sequence_SO=supercontig | SO=protein_coding_gene | is_pseudo=false		4.56929e-09	4.80761e-11	44.1552	20480.3	TRUE	TRUE	TRUE	TRUE	TRUE	TRUE	TRUE	TRUE	TRUE	TRUE	TRUE	TRUE	0	0	1	1	0	0	0	0	0	0	0	0	NaN	NaN	14274.3	39338.1	NaN	NaN	NaN	NaN	NaN	NaN	NaN	NaN
PITG_19592	transcript=PITG_19592-t26_1			gene=PITG_19592 | organism=Phytophthora_infestans_T30-4 | gene_product=Mitochondrial Protein Translocase (MPT) Family | transcript_product=Mitochondrial Protein Translocase (MPT) Family | location=DS028226:230024-230416(-) | protein_length=130 | sequence_SO=supercontig | SO=protein_coding_gene | is_pseudo=false		3.13949e-24	5.31602e-26	51.6234	13979.5	FALSE	FALSE	FALSE	FALSE	FALSE	FALSE	FALSE	FALSE	FALSE	FALSE	FALSE	FALSE	3	3	3	3	3	3	2	3	2	0	0	1	1175507	1.64661e+06	1.40958e+06	1.49423e+06	1383399	1.57586e+06	2.27489e+06	2066145	2495347	NaN	NaN	143068
PITG_19590	transcript=PITG_19590-t26_1			gene=PITG_19590 | organism=Phytophthora_infestans_T30-4 | gene_product=conserved hypothetical protein | transcript_product=conserved hypothetical protein | location=DS028226:41560-42410(+) | protein_length=233 | sequence_SO=supercontig | SO=protein_coding_gene | is_pseudo=false		4.44935e-29	1.21e-30	53.3426	24947.1	FALSE	FALSE	FALSE	FALSE	FALSE	FALSE	FALSE	FALSE	FALSE	FALSE	FALSE	FALSE	8	10	8	7	7	8	9	8	8	9	3	7	1.11273e+06	1.78315e+06	1418778	845867	382602	1.06031e+06	1.03001e+06	1.02662e+06	1.69149e+06	1.35001e+06	3249.18	518203
PITG_19589	transcript=PITG_19589-t26_1			gene=PITG_19589 | organism=Phytophthora_infestans_T30-4 | gene_product=Crinkler (CRN) family protein | transcript_product=Crinkler (CRN) family protein | location=DS028221:351125-352801(-) | protein_length=558 | sequence_SO=supercontig | SO=protein_coding_gene | is_pseudo=false		3.59269e-33	1.87678e-34	54.6685	62423.7	FALSE	FALSE	FALSE	FALSE	FALSE	FALSE	FALSE	FALSE	FALSE	FALSE	FALSE	FALSE	2	2	1	2	2	1	0	2	2	0	0	2	106464	163152	92313.3	83140.6	90033.8	85722	NaN	355350	338825	NaN	NaN	78512.4
PITG_19558	transcript=PITG_19558-t26_1			gene=PITG_19558 | organism=Phytophthora_infestans_T30-4 | gene_product=conserved hypothetical protein | transcript_product=conserved hypothetical protein | location=DS028215:301570-303618(-) | protein_length=682 | sequence_SO=supercontig | SO=protein_coding_gene | is_pseudo=false		3.9035e-23	6.1362e-25	51.2077	75913.6	FALSE	FALSE	FALSE	FALSE	FALSE	FALSE	FALSE	FALSE	FALSE	FALSE	FALSE	FALSE	0	3	2	1	0	2	2	4	3	8	0	4	NaN	18518.6	12134.6	4091.15	NaN	11637.3	21879.6	39389.1	44656.8	266751	NaN	65340.6
PITG_19557	transcript=PITG_19557-t26_1			gene=PITG_19557 | organism=Phytophthora_infestans_T30-4 | gene_product=putative dolichyl-diphosphooligosaccharide-protein glycosyltransferase 48kD subunit | transcript_product=putative dolichyl-diphosphooligosaccharide-protein glycosyltransferase 48kD subunit | location=DS028215:299638-301066(+) | protein_length=448 | sequence_SO=supercontig | SO=protein_coding_gene | is_pseudo=false		5.38818e-42	2.21866e-42	57.2421	50008.9	FALSE	FALSE	FALSE	FALSE	FALSE	FALSE	FALSE	FALSE	FALSE	FALSE	FALSE	FALSE	26	33	31	25	31	31	24	34	34	17	17	24	73660240	80390368	57733412	138282432	83584880	91862688	310168704	250610224	258918928	29712474	215548	18291418
PITG_19551	transcript=PITG_19551-t26_1			gene=PITG_19551 | organism=Phytophthora_infestans_T30-4 | gene_product=conserved hypothetical protein | transcript_product=conserved hypothetical protein | location=DS028215:244822-246127(+) | protein_length=264 | sequence_SO=supercontig | SO=protein_coding_gene | is_pseudo=false		8.24179e-29	2.17216e-30	53.2522	28859.5	FALSE	FALSE	FALSE	FALSE	FALSE	FALSE	FALSE	FALSE	FALSE	FALSE	FALSE	FALSE	12	12	12	13	12	12	12	12	12	14	5	13	4.05717e+06	4.80461e+06	5412626	4953035	3.47482e+06	4671422	8491696	9691619	11725177	36152564	104755	12808202
PITG_19550	transcript=PITG_19550-t26_1			gene=PITG_19550 | organism=Phytophthora_infestans_T30-4 | gene_product=phosphatidylserine decarboxylase, putative | transcript_product=phosphatidylserine decarboxylase, putative | location=DS028215:243283-244586(-) | protein_length=355 | sequence_SO=supercontig | SO=protein_coding_gene | is_pseudo=false		1.17315e-26	2.40469e-28	52.507	40193.8	FALSE	FALSE	FALSE	FALSE	FALSE	FALSE	FALSE	FALSE	FALSE	FALSE	FALSE	FALSE	15	13	13	14	14	13	14	14	15	4	0	6	3.65779e+06	2918030	2166563	4.97699e+06	1.70666e+06	2.21454e+06	8710573	4211832	5321138	401065	NaN	244740
PITG_19547	transcript=PITG_19547-t26_1			gene=PITG_19547 | organism=Phytophthora_infestans_T30-4 | gene_product=phosphatidylserine decarboxylase, putative | transcript_product=phosphatidylserine decarboxylase, putative | location=DS028215:237537-238657(-) | protein_length=314 | sequence_SO=supercontig | SO=protein_coding_gene | is_pseudo=false		1.25838e-23	2.04188e-25	51.3958	35153.1	FALSE	FALSE	FALSE	FALSE	FALSE	FALSE	FALSE	FALSE	FALSE	FALSE	FALSE	FALSE	1	1	1	2	1	1	2	1	2	0	0	0	826613	1.08689e+06	708983	819275	579228	668072	174159	1.4975e+06	1.60571e+06	NaN	NaN	NaN
PITG_19537	transcript=PITG_19537-t26_1			gene=PITG_19537 | organism=Phytophthora_infestans_T30-4 | gene_product=calnexin, putative | transcript_product=calnexin, putative | location=DS028212:301238-302884(+) | protein_length=548 | sequence_SO=supercontig | SO=protein_coding_gene | is_pseudo=false		2.20859e-33	1.18833e-34	54.7344	61290.9	FALSE	FALSE	FALSE	FALSE	FALSE	FALSE	FALSE	FALSE	FALSE	FALSE	FALSE	FALSE	28	27	30	32	34	33	32	35	35	21	4	18	5477261	6.85116e+06	4.29019e+06	12592589	8076010	6.27129e+06	22763478	22191998	17925478	1.78142e+06	7583.77	1.13424e+06
PITG_19536	transcript=PITG_19536-t26_1			gene=PITG_19536 | organism=Phytophthora_infestans_T30-4 | gene_product=conserved hypothetical protein | transcript_product=conserved hypothetical protein | location=DS028212:299472-300038(+) | protein_length=188 | sequence_SO=supercontig | SO=protein_coding_gene | is_pseudo=false		1.59011e-13	1.78263e-15	46.8792	21082.6	TRUE	TRUE	TRUE	TRUE	TRUE	TRUE	TRUE	TRUE	TRUE	TRUE	TRUE	TRUE	0	0	1	1	0	0	1	1	0	1	0	1	NaN	NaN	1362.78	2330.29	NaN	NaN	2412.76	6248.71	NaN	11735	NaN	6551.56
PITG_19535	transcript=PITG_19535-t26_1			gene=PITG_19535 | organism=Phytophthora_infestans_T30-4 | gene_product=proteasome subunit beta, putative | transcript_product=proteasome subunit beta, putative | location=DS028212:300258-300953(-) | protein_length=231 | sequence_SO=supercontig | SO=protein_coding_gene | is_pseudo=false		1.28941e-28	3.31833e-30	53.1863	26296.9	FALSE	FALSE	FALSE	FALSE	FALSE	FALSE	FALSE	FALSE	FALSE	FALSE	FALSE	FALSE	14	15	15	13	14	14	10	13	12	11	8	13	6.96674e+06	8134457	5.77686e+06	4.04244e+06	1.84939e+06	2.77413e+06	2.99532e+06	2.39657e+06	3.6758e+06	52235900	324619	26137092
PITG_19533	transcript=PITG_19533-t26_1			gene=PITG_19533 | organism=Phytophthora_infestans_T30-4 | gene_product=cleavage and polyadenylation specificity factor subunit, putative | transcript_product=cleavage and polyadenylation specificity factor subunit, putative | location=DS028212:184436-185258(-) | protein_length=222 | sequence_SO=supercontig | SO=protein_coding_gene | is_pseudo=false		7.94151e-27	1.6535e-28	52.5669	24937.8	FALSE	FALSE	FALSE	FALSE	FALSE	FALSE	FALSE	FALSE	FALSE	FALSE	FALSE	FALSE	7	5	6	6	5	6	5	7	5	5	1	6	269922	238289	160809	297224	135860	179337	587592	499089	483318	2319609	6887.34	882466
PITG_19532	transcript=PITG_19532-t26_1			gene=PITG_19532 | organism=Phytophthora_infestans_T30-4 | gene_product=cleavage and polyadenylation specificity factor subunit, putative | transcript_product=cleavage and polyadenylation specificity factor subunit, putative | location=DS028212:182332-184384(-) | protein_length=513 | sequence_SO=supercontig | SO=protein_coding_gene | is_pseudo=false		7.04176e-28	1.64472e-29	52.9339	57637.6	FALSE	FALSE	FALSE	FALSE	FALSE	FALSE	FALSE	FALSE	FALSE	FALSE	FALSE	FALSE	10	14	13	18	18	15	19	19	16	19	9	22	509019	796029	511921	960913	454756	731766	1.67314e+06	1.74133e+06	1771049	6884298	25008.9	3.1743e+06
PITG_19531	transcript=PITG_19531-t26_1			gene=PITG_19531 | organism=Phytophthora_infestans_T30-4 | gene_product=50S ribosomal protein L25, putative | transcript_product=50S ribosomal protein L25, putative | location=DS028212:181350-182105(-) | protein_length=251 | sequence_SO=supercontig | SO=protein_coding_gene | is_pseudo=false		8.23543e-30	2.46992e-31	53.5875	28004.8	FALSE	FALSE	FALSE	FALSE	FALSE	FALSE	FALSE	FALSE	FALSE	FALSE	FALSE	FALSE	8	10	10	10	10	10	11	10	10	10	7	11	2.54696e+06	3.03236e+06	2.34429e+06	2.96363e+06	2.08473e+06	2.59966e+06	5.31652e+06	5.55577e+06	5070600	6010154	44072.4	5011293
PITG_19530	transcript=PITG_19530-t26_1			gene=PITG_19530 | organism=Phytophthora_infestans_T30-4 | gene_product=conserved hypothetical protein | transcript_product=conserved hypothetical protein | location=DS028212:180461-181116(+) | protein_length=174 | sequence_SO=supercontig | SO=protein_coding_gene | is_pseudo=false		5.70913e-22	8.40284e-24	50.7522	19556.2	FALSE	FALSE	FALSE	FALSE	FALSE	FALSE	FALSE	FALSE	FALSE	FALSE	FALSE	FALSE	4	2	4	3	3	4	4	3	3	6	2	7	69038.6	95763.3	85318.5	43271.1	39378	59821.9	84554.7	134078	124197	961735	6086.28	457921
PITG_19527	transcript=PITG_19527-t26_1			gene=PITG_19527 | organism=Phytophthora_infestans_T30-4 | gene_product=conserved hypothetical protein | transcript_product=conserved hypothetical protein | location=DS028212:128950-130035(+) | protein_length=313 | sequence_SO=supercontig | SO=protein_coding_gene | is_pseudo=false		1.12904e-08	1.18212e-10	43.8894	35073.5	TRUE	TRUE	TRUE	TRUE	TRUE	TRUE	TRUE	TRUE	TRUE	TRUE	TRUE	TRUE	0	0	0	0	0	0	0	0	0	0	0	1	NaN	NaN	NaN	NaN	NaN	NaN	NaN	NaN	NaN	NaN	NaN	13754.9
PITG_19517	transcript=PITG_19517-t26_1			gene=PITG_19517 | organism=Phytophthora_infestans_T30-4 | gene_product=sulfatase-like protein | transcript_product=sulfatase-like protein | location=DS028212:1341-3347(-) | protein_length=668 | sequence_SO=supercontig | SO=protein_coding_gene | is_pseudo=false		5.13767e-23	8.00973e-25	51.1617	75760.5	FALSE	FALSE	FALSE	FALSE	FALSE	FALSE	FALSE	FALSE	FALSE	FALSE	FALSE	FALSE	4	5	2	7	6	7	7	7	7	0	0	0	123382	229209	35536.5	585229	246279	289789	963782	553525	618906	NaN	NaN	NaN
PITG_19514	transcript=PITG_19514-t26_1			gene=PITG_19514 | organism=Phytophthora_infestans_T30-4 | gene_product=conserved hypothetical protein | transcript_product=conserved hypothetical protein | location=DS028230:42078-43526(+) | protein_length=421 | sequence_SO=supercontig | SO=protein_coding_gene | is_pseudo=false		4.09312e-29	1.11747e-30	53.3548	48407.8	FALSE	FALSE	FALSE	FALSE	FALSE	FALSE	FALSE	FALSE	FALSE	FALSE	FALSE	FALSE	20	19	16	21	23	24	16	22	21	7	1	9	1.37937e+06	1785443	870880	3.72157e+06	2.06851e+06	2.07379e+06	5.78948e+06	6123137	5.23605e+06	237797	344.063	204338
PITG_19509	transcript=PITG_19509-t26_1			gene=PITG_19509 | organism=Phytophthora_infestans_T30-4 | gene_product=Crinkler (CRN) family protein | transcript_product=Crinkler (CRN) family protein | location=DS028224:320753-323278(+) | protein_length=841 | sequence_SO=supercontig | SO=protein_coding_gene | is_pseudo=false		1.36986e-12	1.51008e-14	46.3598	93009.1	FALSE	FALSE	FALSE	FALSE	FALSE	FALSE	FALSE	FALSE	FALSE	FALSE	FALSE	FALSE	2	2	0	3	0	0	3	0	0	1	0	2	16150.1	44005.4	NaN	46678	NaN	NaN	86795.4	NaN	NaN	91316.7	NaN	32682.2
PITG_19487	transcript=PITG_19487-t26_1			gene=PITG_19487 | organism=Phytophthora_infestans_T30-4 | gene_product=conserved hypothetical protein | transcript_product=conserved hypothetical protein | location=DS028224:84770-85539(+) | protein_length=200 | sequence_SO=supercontig | SO=protein_coding_gene | is_pseudo=false		3.1556e-25	5.76741e-27	51.9926	22467.5	FALSE	FALSE	FALSE	FALSE	FALSE	FALSE	FALSE	FALSE	FALSE	FALSE	FALSE	FALSE	0	1	0	0	1	0	4	1	0	5	0	5	NaN	48319.4	NaN	NaN	22519.5	NaN	87995.7	3398.62	NaN	369883	NaN	562180
PITG_19474	transcript=PITG_19474-t26_1			gene=PITG_19474 | organism=Phytophthora_infestans_T30-4 | gene_product=cobalamin adenosyltransferase, putative | transcript_product=cobalamin adenosyltransferase, putative | location=DS028211:110020-110622(-) | protein_length=200 | sequence_SO=supercontig | SO=protein_coding_gene | is_pseudo=false		3.39178e-25	6.17971e-27	51.9812	21986	FALSE	FALSE	FALSE	FALSE	FALSE	FALSE	FALSE	FALSE	FALSE	FALSE	FALSE	FALSE	6	6	8	7	7	7	6	6	9	9	4	10	223158	367880	353784	258321	178625	191170	380088	471510	404953	2.13159e+06	13663.4	783899
PITG_19472	transcript=PITG_19472-t26_1			gene=PITG_19472 | organism=Phytophthora_infestans_T30-4 | gene_product=ubiquitin-specific protease, putative | transcript_product=ubiquitin-specific protease, putative | location=DS028211:95487-103736(+) | protein_length=2558 | sequence_SO=supercontig | SO=protein_coding_gene | is_pseudo=false		9.59342e-35	6.75788e-36	55.1533	286585	FALSE	FALSE	FALSE	FALSE	FALSE	FALSE	FALSE	FALSE	FALSE	FALSE	FALSE	FALSE	66	63	56	60	48	53	53	47	45	79	15	77	5385384	4626336	3.63346e+06	2.67352e+06	1.20604e+06	1.69748e+06	2.78746e+06	2.22726e+06	2.5696e+06	18233826	21447.6	7.04401e+06
PITG_19471	transcript=PITG_19471-t26_1			gene=PITG_19471 | organism=Phytophthora_infestans_T30-4 | gene_product=conserved hypothetical protein | transcript_product=conserved hypothetical protein | location=DS028211:94476-94955(+) | protein_length=159 | sequence_SO=supercontig | SO=protein_coding_gene | is_pseudo=false		7.2085e-25	1.27875e-26	51.8609	17424.2	FALSE	FALSE	FALSE	FALSE	FALSE	FALSE	FALSE	FALSE	FALSE	FALSE	FALSE	FALSE	3	3	3	3	4	3	3	3	3	4	2	4	309338	314903	225492	112296	74493.8	118068	113863	150226	168575	1.03423e+06	2892.14	353513
PITG_19470	transcript=PITG_19470-t26_1			gene=PITG_19470 | organism=Phytophthora_infestans_T30-4 | gene_product=conserved hypothetical protein | transcript_product=conserved hypothetical protein | location=DS028211:93509-94264(+) | protein_length=251 | sequence_SO=supercontig | SO=protein_coding_gene | is_pseudo=false		6.93851e-32	2.83535e-33	54.2626	29201.1	FALSE	FALSE	FALSE	FALSE	FALSE	FALSE	FALSE	FALSE	FALSE	FALSE	FALSE	FALSE	6	4	2	7	5	6	9	6	5	1	0	0	129333	67256.4	23139.5	408840	196739	123142	1.49185e+06	390468	477788	18500.6	NaN	NaN
PITG_19469	transcript=PITG_19469-t26_1			gene=PITG_19469 | organism=Phytophthora_infestans_T30-4 | gene_product=conserved hypothetical protein | transcript_product=conserved hypothetical protein | location=DS028211:92687-93479(+) | protein_length=248 | sequence_SO=supercontig | SO=protein_coding_gene | is_pseudo=false		4.55925e-21	6.42795e-23	50.3892	28274.4	FALSE	FALSE	FALSE	FALSE	FALSE	FALSE	FALSE	FALSE	FALSE	FALSE	FALSE	FALSE	3	2	2	7	3	3	7	5	6	3	0	1	328915	304038	161054	1233359	307626	370381	1.93128e+06	1.11966e+06	889938	69293.3	NaN	4865.25
PITG_19466	transcript=PITG_19466-t26_1			gene=PITG_19466 | organism=Phytophthora_infestans_T30-4 | gene_product=conserved hypothetical protein | transcript_product=conserved hypothetical protein | location=DS028211:87700-89100(+) | protein_length=466 | sequence_SO=supercontig | SO=protein_coding_gene | is_pseudo=false		2.58019e-14	2.93537e-16	47.2991	50334.2	FALSE	FALSE	FALSE	FALSE	FALSE	FALSE	FALSE	FALSE	FALSE	FALSE	FALSE	FALSE	2	2	2	2	2	2	2	2	2	0	0	0	41323.6	79298.6	57580.4	127054	98631.9	103163	279186	239315	226471	NaN	NaN	NaN
PITG_19461	transcript=PITG_19461-t26_1			gene=PITG_19461 | organism=Phytophthora_infestans_T30-4 | gene_product=conserved hypothetical protein | transcript_product=conserved hypothetical protein | location=DS028211:32893-34458(-) | protein_length=434 | sequence_SO=supercontig | SO=protein_coding_gene | is_pseudo=false		4.74576e-28	1.12994e-29	52.993	47847.5	FALSE	FALSE	FALSE	FALSE	FALSE	FALSE	FALSE	FALSE	FALSE	FALSE	FALSE	FALSE	7	5	2	8	5	6	7	6	7	1	0	3	401904	278015	178798	743780	318464	297581	1.48227e+06	777747	723764	33568.9	NaN	27191.8
PITG_19459	transcript=PITG_19459-t26_1			gene=PITG_19459 | organism=Phytophthora_infestans_T30-4 | gene_product=protein kinase | transcript_product=protein kinase | location=DS028213:378939-380172(+) | protein_length=344 | sequence_SO=supercontig | SO=protein_coding_gene | is_pseudo=false		3.25182e-37	4.02169e-38	55.89	37792.3	FALSE	FALSE	FALSE	FALSE	FALSE	FALSE	FALSE	FALSE	FALSE	FALSE	FALSE	FALSE	4	4	2	4	3	5	7	6	6	8	0	7	21795.1	20548.7	13003.2	60744.7	28761	29823.1	78048.2	68563.6	78287.7	183345	NaN	151229
PITG_19450	transcript=PITG_19450-t26_1			gene=PITG_19450 | organism=Phytophthora_infestans_T30-4 | gene_product=cell division protein kinase 2 | transcript_product=cell division protein kinase 2 | location=DS028213:140199-141198(-) | protein_length=309 | sequence_SO=supercontig | SO=protein_coding_gene | is_pseudo=false		4.47279e-23	7.00123e-25	51.185	35519.9	FALSE	FALSE	FALSE	FALSE	FALSE	FALSE	FALSE	FALSE	FALSE	FALSE	FALSE	FALSE	6	6	6	6	5	6	4	5	5	5	0	4	421705	414149	208566	201398	103256	152988	184191	296278	344290	270907	NaN	161940
PITG_19448	transcript=PITG_19448-t26_1			gene=PITG_19448 | organism=Phytophthora_infestans_T30-4 | gene_product=50S ribosomal protein L17, putative | transcript_product=50S ribosomal protein L17, putative | location=DS028213:138144-138803(+) | protein_length=146 | sequence_SO=supercontig | SO=protein_coding_gene | is_pseudo=false		9.67063e-34	5.56697e-35	54.8456	16570.3	FALSE	FALSE	FALSE	FALSE	FALSE	FALSE	FALSE	FALSE	FALSE	FALSE	FALSE	FALSE	9	10	10	8	11	10	8	11	11	7	2	8	3.03513e+06	3.19778e+06	3.15537e+06	4.10254e+06	3.15398e+06	3.52295e+06	5523785	6.36737e+06	6848723	15854761	87245.3	9682809
PITG_19441	transcript=PITG_19441-t26_1			gene=PITG_19441 | organism=Phytophthora_infestans_T30-4 | gene_product=ATP-binding Cassette (ABC) Superfamily | transcript_product=ATP-binding Cassette (ABC) Superfamily | location=DS028213:45111-48934(+) | protein_length=1177 | sequence_SO=supercontig | SO=protein_coding_gene | is_pseudo=false		8.71359e-32	3.50749e-33	54.231	130060	FALSE	FALSE	FALSE	FALSE	FALSE	FALSE	FALSE	FALSE	FALSE	FALSE	FALSE	FALSE	25	24	22	27	21	19	24	23	17	3	0	4	2526147	2.06839e+06	1.16223e+06	1.80555e+06	605965	630520	1609148	1.23852e+06	1.02264e+06	68186.7	NaN	25995.7
PITG_19436	transcript=PITG_19436-t26_1			gene=PITG_19436 | organism=Phytophthora_infestans_T30-4 | gene_product=sister chromatid cohesion protein PDS5 | transcript_product=sister chromatid cohesion protein PDS5 | location=DS028213:9746-13660(+) | protein_length=1261 | sequence_SO=supercontig | SO=protein_coding_gene | is_pseudo=false		6.59894e-21	9.23298e-23	50.3236	139888	FALSE	FALSE	FALSE	FALSE	FALSE	FALSE	FALSE	FALSE	FALSE	FALSE	FALSE	FALSE	0	1	3	2	1	4	5	3	3	6	1	6	NaN	28808.7	36825.5	27535.7	27618.4	39048.3	110356	89345.5	84601.8	1.66007e+06	4398.4	753553
PITG_19428;PITG_19429	transcript=PITG_19428-t26_1;transcript=PITG_19429-t26_1			gene=PITG_19428 | organism=Phytophthora_infestans_T30-4 | gene_product=prephenate dehydratase, putative | transcript_product=prephenate dehydratase, putative | location=DS028214:278422-280027(-) | protein_length=423 | sequence_SO=supercontig | SO=protein_coding_gene | is_pseudo=false;gene=PITG_19429 | organism=Phytophthora_infestans_T30-4 | gene_product=prephenate dehydratase, putative | transcri…		9.86495e-37	1.09437e-37	55.7485	46190.5;74543.39	FALSE	FALSE	FALSE	FALSE	FALSE	FALSE	FALSE	FALSE	FALSE	FALSE	FALSE	FALSE	6	3	4	6	4	4	6	5	3	9	1	9	54419.1	51163.7	43091.1	145543	48495.1	47207.8	303668	121149	100832	1.10967e+06	1533.41	395207
PITG_19419	transcript=PITG_19419-t26_1			gene=PITG_19419 | organism=Phytophthora_infestans_T30-4 | gene_product=conserved hypothetical protein | transcript_product=conserved hypothetical protein | location=DS028214:84575-85947(-) | protein_length=399 | sequence_SO=supercontig | SO=protein_coding_gene | is_pseudo=false		4.53337e-26	8.82715e-28	52.2978	42667	FALSE	FALSE	FALSE	FALSE	FALSE	FALSE	FALSE	FALSE	FALSE	FALSE	FALSE	FALSE	9	12	12	13	10	12	11	13	13	10	5	12	1.30253e+06	1.22552e+06	1433156	1.60505e+06	825570	1.14967e+06	3.55674e+06	2181826	3.12128e+06	5.34614e+06	19088.3	2397471
PITG_19418	transcript=PITG_19418-t26_1			gene=PITG_19418 | organism=Phytophthora_infestans_T30-4 | gene_product=conserved hypothetical protein | transcript_product=conserved hypothetical protein | location=DS028214:82178-84274(+) | protein_length=676 | sequence_SO=supercontig | SO=protein_coding_gene | is_pseudo=false		3.48274e-29	9.58678e-31	53.3784	74991.8	FALSE	FALSE	FALSE	FALSE	FALSE	FALSE	FALSE	FALSE	FALSE	FALSE	FALSE	FALSE	4	4	4	4	3	4	5	4	3	0	0	4	129329	122034	133803	110175	44029	102123	126070	140494	150192	NaN	NaN	64335.3
PITG_19411	transcript=PITG_19411-t26_1			gene=PITG_19411 | organism=Phytophthora_infestans_T30-4 | gene_product=conserved hypothetical protein | transcript_product=conserved hypothetical protein | location=DS028210:319555-320865(-) | protein_length=413 | sequence_SO=supercontig | SO=protein_coding_gene | is_pseudo=false		4.69967e-23	7.34651e-25	51.1767	46925.2	FALSE	FALSE	FALSE	FALSE	FALSE	FALSE	FALSE	FALSE	FALSE	FALSE	FALSE	FALSE	9	10	9	9	10	11	13	12	12	14	6	14	271339	508116	358678	430092	317971	428874	1.10807e+06	891286	1060876	5645617	15963.9	2.01746e+06
PITG_19410	transcript=PITG_19410-t26_1			gene=PITG_19410 | organism=Phytophthora_infestans_T30-4 | gene_product=conserved hypothetical protein | transcript_product=conserved hypothetical protein | location=DS028210:318561-319194(+) | protein_length=191 | sequence_SO=supercontig | SO=protein_coding_gene | is_pseudo=false		3.29872e-19	4.30321e-21	49.61	21617.2	FALSE	FALSE	FALSE	FALSE	FALSE	FALSE	FALSE	FALSE	FALSE	FALSE	FALSE	FALSE	7	4	3	7	5	5	6	6	5	2	0	0	430092	168672	100740	489826	96009.5	135968	881488	356446	303454	46528.3	NaN	NaN
PITG_19402	transcript=PITG_19402-t26_1			gene=PITG_19402 | organism=Phytophthora_infestans_T30-4 | gene_product=conserved hypothetical protein | transcript_product=conserved hypothetical protein | location=DS028210:141407-142957(+) | protein_length=516 | sequence_SO=supercontig | SO=protein_coding_gene | is_pseudo=false		8.76464e-25	1.54657e-26	51.8295	57330.5	FALSE	FALSE	FALSE	FALSE	FALSE	FALSE	FALSE	FALSE	FALSE	FALSE	FALSE	FALSE	6	8	8	5	7	8	7	7	6	0	0	0	121185	142276	86389.4	187668	124737	118092	170633	179557	141578	NaN	NaN	NaN
PITG_19373	transcript=PITG_19373-t26_1			gene=PITG_19373 | organism=Phytophthora_infestans_T30-4 | gene_product=Crinkler (CRN) family protein | transcript_product=Crinkler (CRN) family protein | location=DS028220:240193-241581(-) | protein_length=462 | sequence_SO=supercontig | SO=protein_coding_gene | is_pseudo=false		1.684e-28	4.26174e-30	53.1469	50555.1	FALSE	FALSE	FALSE	FALSE	FALSE	FALSE	FALSE	FALSE	FALSE	FALSE	FALSE	FALSE	2	2	1	2	0	1	1	1	0	1	0	3	124467	60963.3	79748.1	70073.8	NaN	44854.6	71424.5	43779.6	NaN	252736	NaN	93153.1
PITG_19362	transcript=PITG_19362-t26_1			gene=PITG_19362 | organism=Phytophthora_infestans_T30-4 | gene_product=myb-like DNA-binding protein, putative | transcript_product=myb-like DNA-binding protein, putative | location=DS028220:41506-42485(+) | protein_length=302 | sequence_SO=supercontig | SO=protein_coding_gene | is_pseudo=false		3.75414e-29	1.02773e-30	53.3674	32299.1	FALSE	FALSE	FALSE	FALSE	FALSE	FALSE	FALSE	FALSE	FALSE	FALSE	FALSE	FALSE	4	5	4	5	6	6	4	6	4	4	0	3	106441	187950	95828.3	136809	128618	157875	321780	434735	284643	909079	NaN	292176
PITG_19357	transcript=PITG_19357-t26_1			gene=PITG_19357 | organism=Phytophthora_infestans_T30-4 | gene_product=Chloride Channel (ClC) Family | transcript_product=Chloride Channel (ClC) Family | location=DS028217:349388-352036(+) | protein_length=882 | sequence_SO=supercontig | SO=protein_coding_gene | is_pseudo=false		3.45183e-21	4.90117e-23	50.4383	95960.9	FALSE	FALSE	FALSE	FALSE	FALSE	FALSE	FALSE	FALSE	FALSE	FALSE	FALSE	FALSE	5	4	4	5	3	4	4	3	2	0	0	0	178217	269011	139847	120540	82622.2	95130	170191	151877	160506	NaN	NaN	NaN
PITG_19351	transcript=PITG_19351-t26_1			gene=PITG_19351 | organism=Phytophthora_infestans_T30-4 | gene_product=kinesin-like protein | transcript_product=kinesin-like protein | location=DS028217:166354-167872(-) | protein_length=422 | sequence_SO=supercontig | SO=protein_coding_gene | is_pseudo=false		1.17356e-13	1.31924e-15	46.9505	47215.3	FALSE	FALSE	FALSE	FALSE	FALSE	FALSE	FALSE	FALSE	FALSE	FALSE	FALSE	FALSE	0	0	0	0	0	0	0	0	0	2	0	2	NaN	NaN	NaN	NaN	NaN	NaN	NaN	NaN	NaN	33565.5	NaN	11208.6
PITG_19350	transcript=PITG_19350-t26_1			gene=PITG_19350 | organism=Phytophthora_infestans_T30-4 | gene_product=formin-homology 2 domain-containing protein | transcript_product=formin-homology 2 domain-containing protein | location=DS028217:161010-165831(+) | protein_length=1532 | sequence_SO=supercontig | SO=protein_coding_gene | is_pseudo=false		7.54242e-27	1.57321e-28	52.5748	169163	FALSE	FALSE	FALSE	FALSE	FALSE	FALSE	FALSE	FALSE	FALSE	FALSE	FALSE	FALSE	7	4	3	7	0	6	9	7	8	10	0	9	71789.5	39033.7	27004.6	76861.6	NaN	54977.1	178493	119154	143097	276081	NaN	130219
PITG_19347	transcript=PITG_19347-t26_1			gene=PITG_19347 | organism=Phytophthora_infestans_T30-4 | gene_product=Crinkler (CRN) family protein | transcript_product=Crinkler (CRN) family protein | location=DS028202:469521-470561(+) | protein_length=347 | sequence_SO=supercontig | SO=protein_coding_gene | is_pseudo=false		2.58075e-22	3.85928e-24	50.8885	38164.1	FALSE	FALSE	FALSE	FALSE	FALSE	FALSE	FALSE	FALSE	FALSE	FALSE	FALSE	FALSE	5	5	3	3	1	2	2	3	4	2	2	2	683936	503979	915415	407718	147437	323283	164355	376366	327811	1.70391e+06	1438.92	446349
PITG_19314	transcript=PITG_19314-t26_1			gene=PITG_19314 | organism=Phytophthora_infestans_T30-4 | gene_product=replication factor C subunit 3 | transcript_product=replication factor C subunit 3 | location=DS028206:436813-438025(-) | protein_length=352 | sequence_SO=supercontig | SO=protein_coding_gene | is_pseudo=false		6.69953e-41	2.12202e-41	56.9404	40263.9	FALSE	FALSE	FALSE	FALSE	FALSE	FALSE	FALSE	FALSE	FALSE	FALSE	FALSE	FALSE	14	14	15	16	16	17	17	15	15	17	9	22	3.15406e+06	2847499	3452927	2.83953e+06	1.28245e+06	1.68224e+06	7.01381e+06	3927110	5050065	21273914	60433.1	8.12658e+06
PITG_19313	transcript=PITG_19313-t26_1			gene=PITG_19313 | organism=Phytophthora_infestans_T30-4 | gene_product=conserved hypothetical protein | transcript_product=conserved hypothetical protein | location=DS028206:435604-436719(-) | protein_length=253 | sequence_SO=supercontig | SO=protein_coding_gene | is_pseudo=false		2.3545e-22	3.5368e-24	50.9041	28514.1	FALSE	FALSE	FALSE	FALSE	FALSE	FALSE	FALSE	FALSE	FALSE	FALSE	FALSE	FALSE	5	3	3	3	3	4	5	3	5	9	3	8	93130.6	62644	62331.5	82203.5	52268.8	67343.4	193572	56592.2	197242	2086771	2075.24	833912
PITG_19310	transcript=PITG_19310-t26_1			gene=PITG_19310 | organism=Phytophthora_infestans_T30-4 | gene_product=conserved hypothetical protein | transcript_product=conserved hypothetical protein | location=DS028206:419812-420777(-) | protein_length=198 | sequence_SO=supercontig | SO=protein_coding_gene | is_pseudo=false		4.09785e-13	4.56403e-15	46.654	22118.5	TRUE	TRUE	TRUE	TRUE	TRUE	TRUE	TRUE	TRUE	TRUE	TRUE	TRUE	TRUE	1	1	1	1	1	1	1	1	1	1	0	1	75652.9	35074.1	11677.6	193427	33442.6	27947.2	453333	83672.2	100473	25681.7	NaN	18548.1
PITG_19299	transcript=PITG_19299-t26_1			gene=PITG_19299 | organism=Phytophthora_infestans_T30-4 | gene_product=conserved hypothetical protein | transcript_product=conserved hypothetical protein | location=DS028206:229759-230440(+) | protein_length=200 | sequence_SO=supercontig | SO=protein_coding_gene | is_pseudo=false		1.48748e-22	2.25816e-24	50.9823	23012.9	FALSE	FALSE	FALSE	FALSE	FALSE	FALSE	FALSE	FALSE	FALSE	FALSE	FALSE	FALSE	3	2	3	2	3	3	3	3	3	0	0	0	19651	37908.6	21458.7	65574	97023.9	44067.2	308004	93173.6	103454	NaN	NaN	NaN
PITG_19298	transcript=PITG_19298-t26_1			gene=PITG_19298 | organism=Phytophthora_infestans_T30-4 | gene_product=sugar phosphate exchanger, putative | transcript_product=sugar phosphate exchanger, putative | location=DS028206:227779-229411(-) | protein_length=421 | sequence_SO=supercontig | SO=protein_coding_gene | is_pseudo=false		1.58468e-16	1.90043e-18	48.3982	45851.2	TRUE	TRUE	TRUE	TRUE	TRUE	TRUE	TRUE	TRUE	TRUE	TRUE	TRUE	TRUE	0	0	0	1	0	0	1	0	0	0	0	0	NaN	NaN	NaN	95483.3	NaN	NaN	456006	NaN	NaN	NaN	NaN	NaN
PITG_19282	transcript=PITG_19282-t26_1			gene=PITG_19282 | organism=Phytophthora_infestans_T30-4 | gene_product=conserved hypothetical protein | transcript_product=conserved hypothetical protein | location=DS028201:285027-285873(+) | protein_length=251 | sequence_SO=supercontig | SO=protein_coding_gene | is_pseudo=false		3.12337e-32	1.37767e-33	54.3729	27208.7	FALSE	FALSE	FALSE	FALSE	FALSE	FALSE	FALSE	FALSE	FALSE	FALSE	FALSE	FALSE	19	23	23	20	23	22	15	22	23	11	10	16	72994728	80595856	65484816	99785632	60218468	60209088	115264784	113564096	113516784	8918140	75676.7	5.47023e+06
PITG_19281	transcript=PITG_19281-t26_1			gene=PITG_19281 | organism=Phytophthora_infestans_T30-4 | gene_product=ATP-binding cassette sub-family E member 1 | transcript_product=ATP-binding cassette sub-family E member 1 | location=DS028201:282525-284405(+) | protein_length=626 | sequence_SO=supercontig | SO=protein_coding_gene | is_pseudo=false		2.16693e-32	9.83689e-34	54.4232	70090.1	FALSE	FALSE	FALSE	FALSE	FALSE	FALSE	FALSE	FALSE	FALSE	FALSE	FALSE	FALSE	43	47	43	45	47	50	42	50	48	39	19	41	20867130	13707432	11423574	36068736	9647790	12705488	80391288	31774052	34725760	92351064	155962	41077680
PITG_19280;PITG_22323	transcript=PITG_19280-t26_1;transcript=PITG_22323-t26_1			gene=PITG_19280 | organism=Phytophthora_infestans_T30-4 | gene_product=ribosome biogenesis protein RLP24 | transcript_product=ribosome biogenesis protein RLP24 | location=DS028201:281703-282215(+) | protein_length=170 | sequence_SO=supercontig | SO=protein_coding_gene | is_pseudo=false;gene=PITG_22323 | organism=Phytophthora_infestans_T30-4 | gene_product=ribosome biogenesis protein RLP24 | trans…		2.67796e-32	1.19552e-33	54.3941	19593.67;19593.67	FALSE	FALSE	FALSE	FALSE	FALSE	FALSE	FALSE	FALSE	FALSE	FALSE	FALSE	FALSE	8	9	9	9	8	8	8	11	11	8	5	11	796930	1.13968e+06	875796	960416	697331	569022	1742926	2.32521e+06	2.03105e+06	8618995	42904	4.01365e+06
PITG_19279	transcript=PITG_19279-t26_1			gene=PITG_19279 | organism=Phytophthora_infestans_T30-4 | gene_product=conserved hypothetical protein | transcript_product=conserved hypothetical protein | location=DS028201:279397-280914(+) | protein_length=505 | sequence_SO=supercontig | SO=protein_coding_gene | is_pseudo=false		0.00259904	2.58537e-05	37.5096	53881.8	TRUE	TRUE	TRUE	TRUE	TRUE	TRUE	TRUE	TRUE	TRUE	TRUE	TRUE	TRUE	0	0	0	0	0	0	1	0	0	0	0	0	NaN	NaN	NaN	NaN	NaN	NaN	16758.9	NaN	NaN	NaN	NaN	NaN
PITG_19270	transcript=PITG_19270-t26_1			gene=PITG_19270 | organism=Phytophthora_infestans_T30-4 | gene_product=conserved hypothetical protein | transcript_product=conserved hypothetical protein | location=DS028201:234741-235874(+) | protein_length=358 | sequence_SO=supercontig | SO=protein_coding_gene | is_pseudo=false		5.13419e-20	6.9194e-22	49.954	38500.2	FALSE	FALSE	FALSE	FALSE	FALSE	FALSE	FALSE	FALSE	FALSE	FALSE	FALSE	FALSE	2	1	1	2	2	2	2	1	2	0	0	0	144920	270351	124530	145999	129616	109596	180972	285127	248411	NaN	NaN	NaN
PITG_19268;PITG_20077	transcript=PITG_19268-t26_1;transcript=PITG_20077-t26_1			gene=PITG_19268 | organism=Phytophthora_infestans_T30-4 | gene_product=conserved hypothetical protein | transcript_product=conserved hypothetical protein | location=DS028201:231725-232993(+) | protein_length=394 | sequence_SO=supercontig | SO=protein_coding_gene | is_pseudo=false;gene=PITG_20077 | organism=Phytophthora_infestans_T30-4 | gene_product=conserved hypothetical protein | transcript_pro…		9.87335e-28	2.26379e-29	52.8832	43927.36;43927.36	FALSE	FALSE	FALSE	FALSE	FALSE	FALSE	FALSE	FALSE	FALSE	FALSE	FALSE	FALSE	15	15	16	13	14	12	8	12	12	4	0	6	1.436e+06	1.89201e+06	1.19752e+06	767460	363499	402660	475639	489973	540438	214347	NaN	128252
PITG_19263	transcript=PITG_19263-t26_1			gene=PITG_19263 | organism=Phytophthora_infestans_T30-4 | gene_product=sulfite reductase [NADPH] flavoprotein component, putative | transcript_product=sulfite reductase [NADPH] flavoprotein component, putative | location=DS028201:183009-186587(+) | protein_length=1192 | sequence_SO=supercontig | SO=protein_coding_gene | is_pseudo=false		5.87958e-35	4.32322e-36	55.2179	130736	FALSE	FALSE	FALSE	FALSE	FALSE	FALSE	FALSE	FALSE	FALSE	FALSE	FALSE	FALSE	42	33	32	43	36	37	45	39	39	45	15	44	3.5087e+06	2886788	2.65526e+06	4.31665e+06	1.73937e+06	2.61587e+06	7.61719e+06	4.72609e+06	5.84902e+06	16726383	65951.5	6.42396e+06
PITG_19257	transcript=PITG_19257-t26_1			gene=PITG_19257 | organism=Phytophthora_infestans_T30-4 | gene_product=calcineurin-like phosphoesterase, putative | transcript_product=calcineurin-like phosphoesterase, putative | location=DS028201:114481-118689(-) | protein_length=1263 | sequence_SO=supercontig | SO=protein_coding_gene | is_pseudo=false		8.03923e-32	3.25287e-33	54.2421	145239	FALSE	FALSE	FALSE	FALSE	FALSE	FALSE	FALSE	FALSE	FALSE	FALSE	FALSE	FALSE	21	17	20	24	18	21	23	20	22	26	1	22	1.06933e+06	910879	729375	1.17536e+06	494364	642764	1.52478e+06	1.09146e+06	1.29094e+06	3.15819e+06	1578.82	1.16511e+06
PITG_19247	transcript=PITG_19247-t26_1			gene=PITG_19247 | organism=Phytophthora_infestans_T30-4 | gene_product=atlastin-like protein | transcript_product=atlastin-like protein | location=DS028204:444366-445851(-) | protein_length=432 | sequence_SO=supercontig | SO=protein_coding_gene | is_pseudo=false		7.23157e-18	9.00729e-20	49.0185	49732.6	TRUE	TRUE	TRUE	TRUE	TRUE	TRUE	TRUE	TRUE	TRUE	TRUE	TRUE	TRUE	1	1	1	1	1	1	1	1	1	1	0	1	917733	346239	295837	3121393	1.19119e+06	725636	3.40421e+06	991789	1.16091e+06	483844	NaN	136276
PITG_19235	transcript=PITG_19235-t26_1			gene=PITG_19235 | organism=Phytophthora_infestans_T30-4 | gene_product=serine/threonine protein kinase | transcript_product=serine/threonine protein kinase | location=DS028204:394941-396678(-) | protein_length=511 | sequence_SO=supercontig | SO=protein_coding_gene | is_pseudo=false		8.62576e-26	1.64166e-27	52.1973	57329.7	FALSE	FALSE	FALSE	FALSE	FALSE	FALSE	FALSE	FALSE	FALSE	FALSE	FALSE	FALSE	5	7	6	4	6	7	8	9	7	9	2	9	130057	251706	257540	241762	173502	229342	705465	657249	839918	2.76818e+06	8169.24	736792
PITG_19234	transcript=PITG_19234-t26_1			gene=PITG_19234 | organism=Phytophthora_infestans_T30-4 | gene_product=choline/Carnitine O-acyltransferase, putative | transcript_product=choline/Carnitine O-acyltransferase, putative | location=DS028204:392320-394851(+) | protein_length=666 | sequence_SO=supercontig | SO=protein_coding_gene | is_pseudo=false		2.54132e-31	9.61582e-33	54.0816	73597.8	FALSE	FALSE	FALSE	FALSE	FALSE	FALSE	FALSE	FALSE	FALSE	FALSE	FALSE	FALSE	22	23	23	22	23	22	17	24	22	14	6	17	4845979	5.73948e+06	4.87081e+06	6.5409e+06	4205374	4.27437e+06	11254465	12586373	9963541	8829662	31777.3	4596227
PITG_19223	transcript=PITG_19223-t26_1			gene=PITG_19223 | organism=Phytophthora_infestans_T30-4 | gene_product=conserved hypothetical protein | transcript_product=conserved hypothetical protein | location=DS028204:142034-145636(+) | protein_length=1178 | sequence_SO=supercontig | SO=protein_coding_gene | is_pseudo=false		1.00554e-19	1.34021e-21	49.8307	127099	FALSE	FALSE	FALSE	FALSE	FALSE	FALSE	FALSE	FALSE	FALSE	FALSE	FALSE	FALSE	0	0	0	0	0	0	0	0	0	6	0	5	NaN	NaN	NaN	NaN	NaN	NaN	NaN	NaN	NaN	165670	NaN	35517.2
PITG_19220	transcript=PITG_19220-t26_1			gene=PITG_19220 | organism=Phytophthora_infestans_T30-4 | gene_product=conserved hypothetical protein | transcript_product=conserved hypothetical protein | location=DS028204:63066-66659(-) | protein_length=1197 | sequence_SO=supercontig | SO=protein_coding_gene | is_pseudo=false		7.60169e-32	3.09191e-33	54.2499	130791	FALSE	FALSE	FALSE	FALSE	FALSE	FALSE	FALSE	FALSE	FALSE	FALSE	FALSE	FALSE	13	16	14	21	16	18	21	22	20	22	2	21	278593	544742	279575	594763	325926	340543	1.04816e+06	1.32296e+06	1176485	1533740	1421.28	829913
PITG_19219	transcript=PITG_19219-t26_1			gene=PITG_19219 | organism=Phytophthora_infestans_T30-4 | gene_product=conserved hypothetical protein | transcript_product=conserved hypothetical protein | location=DS028204:61989-62981(+) | protein_length=280 | sequence_SO=supercontig | SO=protein_coding_gene | is_pseudo=false		5.07956e-20	6.84708e-22	49.9559	31709.3	FALSE	FALSE	FALSE	FALSE	FALSE	FALSE	FALSE	FALSE	FALSE	FALSE	FALSE	FALSE	0	1	0	0	3	1	2	2	2	6	0	5	NaN	2644.13	NaN	NaN	21627.7	5275.79	61599.5	10575.1	92162.9	694608	NaN	288501
PITG_19213	transcript=PITG_19213-t26_1			gene=PITG_19213 | organism=Phytophthora_infestans_T30-4 | gene_product=mitogen-activated protein kinase, putative | transcript_product=mitogen-activated protein kinase, putative | location=DS028207:367104-370709(-) | protein_length=1201 | sequence_SO=supercontig | SO=protein_coding_gene | is_pseudo=false		2.16057e-35	1.74844e-36	55.3492	131453	FALSE	FALSE	FALSE	FALSE	FALSE	FALSE	FALSE	FALSE	FALSE	FALSE	FALSE	FALSE	46	46	48	39	46	43	37	41	41	36	6	37	18118040	17553814	14059303	9113300	5.08501e+06	6.19518e+06	5623920	6510931	7.7769e+06	5819639	7882.11	3.03857e+06
PITG_19212	transcript=PITG_19212-t26_1			gene=PITG_19212 | organism=Phytophthora_infestans_T30-4 | gene_product=tubulin/FtsZ family protein, putative | transcript_product=tubulin/FtsZ family protein, putative | location=DS028207:364830-366451(+) | protein_length=518 | sequence_SO=supercontig | SO=protein_coding_gene | is_pseudo=false		1.37405e-26	2.80254e-28	52.4827	58392.4	FALSE	FALSE	FALSE	FALSE	FALSE	FALSE	FALSE	FALSE	FALSE	FALSE	FALSE	FALSE	7	5	5	8	7	6	9	6	6	10	0	11	81788.4	54598.9	52451.4	154048	83959.6	62251	217834	119109	155899	733056	NaN	260852
PITG_19208	transcript=PITG_19208-t26_1			gene=PITG_19208 | organism=Phytophthora_infestans_T30-4 | gene_product=conserved hypothetical protein | transcript_product=conserved hypothetical protein | location=DS028207:273618-275171(-) | protein_length=517 | sequence_SO=supercontig | SO=protein_coding_gene | is_pseudo=false		4.25334e-32	1.80445e-33	54.3303	58551.4	FALSE	FALSE	FALSE	FALSE	FALSE	FALSE	FALSE	FALSE	FALSE	FALSE	FALSE	FALSE	21	20	19	22	24	23	23	26	26	13	3	14	3.29924e+06	3814688	2.23708e+06	11121348	5.92375e+06	5622355	23530218	9959920	11597548	1.54398e+06	24897.2	809823
PITG_19200;PITG_22353	transcript=PITG_19200-t26_1;transcript=PITG_22353-t26_1			gene=PITG_19200 | organism=Phytophthora_infestans_T30-4 | gene_product=geranylgeranyl transferase, putative | transcript_product=geranylgeranyl transferase, putative | location=DS028207:42510-43716(+) | protein_length=354 | sequence_SO=supercontig | SO=protein_coding_gene | is_pseudo=false;gene=PITG_22353 | organism=Phytophthora_infestans_T30-4 | gene_product=geranylgeranyl transferase type-1 sub…		2.54815e-18	3.222e-20	49.2213	39123.76;39123.76	FALSE	FALSE	FALSE	FALSE	FALSE	FALSE	FALSE	FALSE	FALSE	FALSE	FALSE	FALSE	5	4	4	3	1	3	4	3	4	4	0	4	349070	313266	293915	134477	21800.2	128818	120685	122515	276998	341995	NaN	143592
PITG_19199	transcript=PITG_19199-t26_1			gene=PITG_19199 | organism=Phytophthora_infestans_T30-4 | gene_product=arginine N-methyltransferase, putative | transcript_product=arginine N-methyltransferase, putative | location=DS028207:41077-42306(+) | protein_length=377 | sequence_SO=supercontig | SO=protein_coding_gene | is_pseudo=false		4.40509e-34	2.68369e-35	54.9509	42912.4	FALSE	FALSE	FALSE	FALSE	FALSE	FALSE	FALSE	FALSE	FALSE	FALSE	FALSE	FALSE	20	17	20	15	15	18	8	13	13	13	2	13	1.338e+06	1.61447e+06	1776120	789110	373116	739296	516043	383646	584729	1816298	8567.97	1.0226e+06
PITG_19198	transcript=PITG_19198-t26_1			gene=PITG_19198 | organism=Phytophthora_infestans_T30-4 | gene_product=conserved hypothetical protein | transcript_product=conserved hypothetical protein | location=DS028207:40283-40894(-) | protein_length=151 | sequence_SO=supercontig | SO=protein_coding_gene | is_pseudo=false		4.6086e-13	5.12962e-15	46.6257	16899.1	FALSE	FALSE	FALSE	FALSE	FALSE	FALSE	FALSE	FALSE	FALSE	FALSE	FALSE	FALSE	2	2	2	1	0	3	1	2	2	2	0	2	93465.1	153058	124663	72698.6	NaN	87019.3	119828	199579	151415	59848.9	NaN	81755.5
PITG_19191	transcript=PITG_19191-t26_1			gene=PITG_19191 | organism=Phytophthora_infestans_T30-4 | gene_product=2-oxoglutarate dehydrogenase, putative | transcript_product=2-oxoglutarate dehydrogenase, putative | location=DS028200:300552-304026(+) | protein_length=948 | sequence_SO=supercontig | SO=protein_coding_gene | is_pseudo=false		8.00986e-26	1.52943e-27	52.2089	107241	FALSE	FALSE	FALSE	FALSE	FALSE	FALSE	FALSE	FALSE	FALSE	FALSE	FALSE	FALSE	6	9	5	13	10	13	13	13	12	19	1	17	151011	173748	60596.5	277638	143451	229557	562631	467342	478616	1.44305e+06	603.414	590383
PITG_19184	transcript=PITG_19184-t26_1			gene=PITG_19184 | organism=Phytophthora_infestans_T30-4 | gene_product=ER lumen protein retaining receptor | transcript_product=ER lumen protein retaining receptor | location=DS028200:122869-123662(-) | protein_length=217 | sequence_SO=supercontig | SO=protein_coding_gene | is_pseudo=false		1.82403e-24	3.13947e-26	51.7115	25291	FALSE	FALSE	FALSE	FALSE	FALSE	FALSE	FALSE	FALSE	FALSE	FALSE	FALSE	FALSE	0	1	0	3	1	1	4	1	0	3	0	0	NaN	11742.3	NaN	298144	30310.8	26961	3.02978e+06	44535.4	NaN	728197	NaN	NaN
PITG_19183	transcript=PITG_19183-t26_1			gene=PITG_19183 | organism=Phytophthora_infestans_T30-4 | gene_product=conserved hypothetical protein | transcript_product=conserved hypothetical protein | location=DS028200:121186-122587(+) | protein_length=372 | sequence_SO=supercontig | SO=protein_coding_gene | is_pseudo=false		2.57908e-27	5.66831e-29	52.7383	40891	FALSE	FALSE	FALSE	FALSE	FALSE	FALSE	FALSE	FALSE	FALSE	FALSE	FALSE	FALSE	21	18	23	21	20	20	17	21	21	23	9	24	1.31071e+06	1.43433e+06	1.14949e+06	2.18309e+06	1349132	1.48056e+06	3623722	3.13036e+06	3.72382e+06	33548410	81981.2	16898760
PITG_19182	transcript=PITG_19182-t26_1			gene=PITG_19182 | organism=Phytophthora_infestans_T30-4 | gene_product=DNA cross-link repair protein, putative | transcript_product=DNA cross-link repair protein, putative | location=DS028200:119001-121025(-) | protein_length=565 | sequence_SO=supercontig | SO=protein_coding_gene | is_pseudo=false		4.57565e-26	8.90204e-28	52.2964	64239.2	FALSE	FALSE	FALSE	FALSE	FALSE	FALSE	FALSE	FALSE	FALSE	FALSE	FALSE	FALSE	0	2	2	0	0	0	6	3	0	12	0	11	NaN	14169.1	17688.5	NaN	NaN	NaN	108946	37580.7	NaN	920874	NaN	366323
PITG_19180	transcript=PITG_19180-t26_1			gene=PITG_19180 | organism=Phytophthora_infestans_T30-4 | gene_product=conserved hypothetical protein | transcript_product=conserved hypothetical protein | location=DS028200:116152-117668(+) | protein_length=437 | sequence_SO=supercontig | SO=protein_coding_gene | is_pseudo=false		7.07619e-41	2.22123e-41	56.9338	48882.3	FALSE	FALSE	FALSE	FALSE	FALSE	FALSE	FALSE	FALSE	FALSE	FALSE	FALSE	FALSE	29	32	32	30	30	33	22	34	36	22	13	23	14210475	19705606	10228115	16101602	9116162	11157574	43252516	40909700	38208248	84716400	271721	48304204
PITG_19179	transcript=PITG_19179-t26_1			gene=PITG_19179 | organism=Phytophthora_infestans_T30-4 | gene_product=mitochondrial import receptor subunit TOM70, putative | transcript_product=mitochondrial import receptor subunit TOM70, putative | location=DS028200:114210-115997(+) | protein_length=595 | sequence_SO=supercontig | SO=protein_coding_gene | is_pseudo=false		1.13445e-37	1.53899e-38	56.0234	66872.4	FALSE	FALSE	FALSE	FALSE	FALSE	FALSE	FALSE	FALSE	FALSE	FALSE	FALSE	FALSE	35	39	39	35	42	42	30	42	43	23	10	25	33779620	40362096	27102822	54164192	32359116	31738264	94929160	79044376	89114152	15656825	73291.2	7.69149e+06
PITG_19178	transcript=PITG_19178-t26_1			gene=PITG_19178 | organism=Phytophthora_infestans_T30-4 | gene_product=13 kDa ribonucleoprotein-associated protein | transcript_product=13 kDa ribonucleoprotein-associated protein | location=DS028200:113454-113840(-) | protein_length=128 | sequence_SO=supercontig | SO=protein_coding_gene | is_pseudo=false		1.40909e-36	1.49146e-37	55.7028	13832.1	FALSE	FALSE	FALSE	FALSE	FALSE	FALSE	FALSE	FALSE	FALSE	FALSE	FALSE	FALSE	12	11	10	9	9	11	8	12	12	8	6	10	28036486	60399612	37951600	40370776	23421718	26027622	72194072	84406008	96328344	85820800	129613	39449392
PITG_19177	transcript=PITG_19177-t26_1			gene=PITG_19177 | organism=Phytophthora_infestans_T30-4 | gene_product=conserved hypothetical protein | transcript_product=conserved hypothetical protein | location=DS028200:47967-49139(-) | protein_length=366 | sequence_SO=supercontig | SO=protein_coding_gene | is_pseudo=false		1.47199e-22	2.23719e-24	50.9841	40845.8	FALSE	FALSE	FALSE	FALSE	FALSE	FALSE	FALSE	FALSE	FALSE	FALSE	FALSE	FALSE	0	0	0	0	1	0	0	0	0	1	0	2	NaN	NaN	NaN	NaN	847.871	NaN	NaN	NaN	NaN	3321.25	NaN	4509.75
PITG_19176	transcript=PITG_19176-t26_1			gene=PITG_19176 | organism=Phytophthora_infestans_T30-4 | gene_product=conserved hypothetical protein | transcript_product=conserved hypothetical protein | location=DS028200:47538-47855(+) | protein_length=105 | sequence_SO=supercontig | SO=protein_coding_gene | is_pseudo=false		5.99672e-20	8.05546e-22	49.9256	11378.7	FALSE	FALSE	FALSE	FALSE	FALSE	FALSE	FALSE	FALSE	FALSE	FALSE	FALSE	FALSE	4	4	4	4	4	4	4	4	4	4	0	3	646508	1.02856e+06	661010	484316	221259	199102	228751	249628	267384	388224	NaN	132325
PITG_19175	transcript=PITG_19175-t26_1			gene=PITG_19175 | organism=Phytophthora_infestans_T30-4 | gene_product=conserved hypothetical protein | transcript_product=conserved hypothetical protein | location=DS028200:44441-47359(-) | protein_length=891 | sequence_SO=supercontig | SO=protein_coding_gene | is_pseudo=false		7.19156e-49	1.52548e-48	59.045	95711.4	FALSE	FALSE	FALSE	FALSE	FALSE	FALSE	FALSE	FALSE	FALSE	FALSE	FALSE	FALSE	9	5	5	7	10	7	12	10	7	13	0	11	201183	138386	119953	167000	136006	123655	373260	295216	268271	965912	NaN	298428
PITG_19174	transcript=PITG_19174-t26_1			gene=PITG_19174 | organism=Phytophthora_infestans_T30-4 | gene_product=phosphoglucomutase, putative | transcript_product=phosphoglucomutase, putative | location=DS028200:42332-44161(+) | protein_length=609 | sequence_SO=supercontig | SO=protein_coding_gene | is_pseudo=false		2.08898e-28	5.23178e-30	53.115	67906.4	FALSE	FALSE	FALSE	FALSE	FALSE	FALSE	FALSE	FALSE	FALSE	FALSE	FALSE	FALSE	27	29	29	26	29	28	28	28	29	30	7	31	2.61523e+06	2.78369e+06	2189107	2.51119e+06	1.12574e+06	1.26413e+06	2962830	2.57482e+06	2.51544e+06	7.06984e+06	16878	3.31369e+06
PITG_19168	transcript=PITG_19168-t26_1			gene=PITG_19168 | organism=Phytophthora_infestans_T30-4 | gene_product=conserved hypothetical protein | transcript_product=conserved hypothetical protein | location=DS028192:436318-438383(-) | protein_length=415 | sequence_SO=supercontig | SO=protein_coding_gene | is_pseudo=false		4.56023e-45	3.89288e-45	58.0664	45413	FALSE	FALSE	FALSE	FALSE	FALSE	FALSE	FALSE	FALSE	FALSE	FALSE	FALSE	FALSE	16	14	14	18	14	15	16	11	15	9	1	8	3128840	2.94838e+06	2325955	4.06082e+06	2.41068e+06	1.85864e+06	4954034	4.24755e+06	4037599	755391	1995.93	296647
PITG_19167	transcript=PITG_19167-t26_1			gene=PITG_19167 | organism=Phytophthora_infestans_T30-4 | gene_product=conserved hypothetical protein | transcript_product=conserved hypothetical protein | location=DS028192:435084-436025(+) | protein_length=265 | sequence_SO=supercontig | SO=protein_coding_gene | is_pseudo=false		1.0668e-49	2.66699e-49	59.2527	29522.1	FALSE	FALSE	FALSE	FALSE	FALSE	FALSE	FALSE	FALSE	FALSE	FALSE	FALSE	FALSE	4	3	4	4	4	6	4	3	5	7	1	6	124215	117539	130241	141821	71583.5	127079	187172	104486	265364	1.04286e+06	2103.86	532190
PITG_19164	transcript=PITG_19164-t26_1			gene=PITG_19164 | organism=Phytophthora_infestans_T30-4 | gene_product=Mitochondrial Protein Translocase (MPT) Family | transcript_product=Mitochondrial Protein Translocase (MPT) Family | location=DS028192:428927-430539(+) | protein_length=467 | sequence_SO=supercontig | SO=protein_coding_gene | is_pseudo=false		1.41333e-39	3.22755e-40	56.5693	53381.1	FALSE	FALSE	FALSE	FALSE	FALSE	FALSE	FALSE	FALSE	FALSE	FALSE	FALSE	FALSE	26	21	26	27	26	26	26	28	27	17	7	18	5868323	7.48482e+06	6.68654e+06	9548528	6.00848e+06	7669050	12383557	13380190	14920736	3.36941e+06	21761.3	1.86965e+06
PITG_19163	transcript=PITG_19163-t26_1			gene=PITG_19163 | organism=Phytophthora_infestans_T30-4 | gene_product=ATP-dependent RNA helicase, putative | transcript_product=ATP-dependent RNA helicase, putative | location=DS028192:427063-428704(-) | protein_length=489 | sequence_SO=supercontig | SO=protein_coding_gene | is_pseudo=false		6.05263e-37	7.02627e-38	55.8109	54607.1	FALSE	FALSE	FALSE	FALSE	FALSE	FALSE	FALSE	FALSE	FALSE	FALSE	FALSE	FALSE	17	17	16	18	20	18	25	20	23	26	12	27	2.88662e+06	2.64569e+06	1.93968e+06	2.9093e+06	1.17486e+06	1.73594e+06	5569741	5.57564e+06	4.43783e+06	34859932	103032	15528264
PITG_19161	transcript=PITG_19161-t26_1			gene=PITG_19161 | organism=Phytophthora_infestans_T30-4 | gene_product=pyruvate dehydrogenase E1 component subunit beta | transcript_product=pyruvate dehydrogenase E1 component subunit beta | location=DS028192:421316-422481(-) | protein_length=359 | sequence_SO=supercontig | SO=protein_coding_gene | is_pseudo=false		2.71714e-31	1.02368e-32	54.0723	39279	FALSE	FALSE	FALSE	FALSE	FALSE	FALSE	FALSE	FALSE	FALSE	FALSE	FALSE	FALSE	22	24	26	22	28	27	20	30	29	20	18	23	144933376	106037200	87530488	181358224	57812680	124192520	196626848	205771888	225831248	313653440	2.71141e+06	223543760
PITG_19160	transcript=PITG_19160-t26_1			gene=PITG_19160 | organism=Phytophthora_infestans_T30-4 | gene_product=conserved hypothetical protein | transcript_product=conserved hypothetical protein | location=DS028192:419420-420813(+) | protein_length=440 | sequence_SO=supercontig | SO=protein_coding_gene | is_pseudo=false		2.02927e-35	1.64408e-36	55.3574	45884	FALSE	FALSE	FALSE	FALSE	FALSE	FALSE	FALSE	FALSE	FALSE	FALSE	FALSE	FALSE	6	7	6	6	10	7	7	8	6	2	0	6	197815	361030	207081	201527	210380	173674	197688	309577	168616	16246.1	NaN	141278
PITG_19159	transcript=PITG_19159-t26_1			gene=PITG_19159 | organism=Phytophthora_infestans_T30-4 | gene_product=conserved hypothetical protein | transcript_product=conserved hypothetical protein | location=DS028192:417691-419201(+) | protein_length=405 | sequence_SO=supercontig | SO=protein_coding_gene | is_pseudo=false		1.11609e-24	1.95268e-26	51.7907	47126.3	TRUE	TRUE	TRUE	TRUE	TRUE	TRUE	TRUE	TRUE	TRUE	TRUE	TRUE	TRUE	0	0	0	1	0	0	1	0	0	1	0	0	NaN	NaN	NaN	5054.08	NaN	NaN	47383.9	NaN	NaN	13114.7	NaN	NaN
PITG_19158	transcript=PITG_19158-t26_1			gene=PITG_19158 | organism=Phytophthora_infestans_T30-4 | gene_product=conserved hypothetical protein | transcript_product=conserved hypothetical protein | location=DS028192:415592-417586(+) | protein_length=664 | sequence_SO=supercontig | SO=protein_coding_gene | is_pseudo=false		2.4193e-32	1.08977e-33	54.4081	75076.7	FALSE	FALSE	FALSE	FALSE	FALSE	FALSE	FALSE	FALSE	FALSE	FALSE	FALSE	FALSE	32	32	30	37	31	33	32	37	38	12	2	15	2.63364e+06	3.29909e+06	1.92401e+06	6.39993e+06	3.44545e+06	3390196	14106710	11788525	12873233	701998	3131.27	317318
PITG_19157	transcript=PITG_19157-t26_1			gene=PITG_19157 | organism=Phytophthora_infestans_T30-4 | gene_product=conserved hypothetical protein | transcript_product=conserved hypothetical protein | location=DS028192:415025-415303(+) | protein_length=92 | sequence_SO=supercontig | SO=protein_coding_gene | is_pseudo=false		1.14871e-08	1.20211e-10	43.8843	10124	TRUE	TRUE	TRUE	TRUE	TRUE	TRUE	TRUE	TRUE	TRUE	TRUE	TRUE	TRUE	1	1	1	1	1	1	1	1	1	1	1	1	175344	143400	138917	557680	403554	373131	602521	436551	478073	1.98862e+06	3082.28	727597
PITG_19156	transcript=PITG_19156-t26_1			gene=PITG_19156 | organism=Phytophthora_infestans_T30-4 | gene_product=conserved hypothetical protein | transcript_product=conserved hypothetical protein | location=DS028192:413180-414262(-) | protein_length=260 | sequence_SO=supercontig | SO=protein_coding_gene | is_pseudo=false		1.04967e-20	1.45729e-22	50.2408	29220.2	TRUE	TRUE	TRUE	TRUE	TRUE	TRUE	TRUE	TRUE	TRUE	TRUE	TRUE	TRUE	0	0	0	1	1	0	0	0	0	1	0	1	NaN	NaN	NaN	9898.01	4125.64	NaN	NaN	NaN	NaN	79683.3	NaN	51740.8
PITG_19153	transcript=PITG_19153-t26_1			gene=PITG_19153 | organism=Phytophthora_infestans_T30-4 | gene_product=conserved hypothetical protein | transcript_product=conserved hypothetical protein | location=DS028192:398701-407251(+) | protein_length=2826 | sequence_SO=supercontig | SO=protein_coding_gene | is_pseudo=false		6.63684e-36	6.01786e-37	55.5029	308152	FALSE	FALSE	FALSE	FALSE	FALSE	FALSE	FALSE	FALSE	FALSE	FALSE	FALSE	FALSE	1	9	1	6	13	5	15	18	15	34	0	25	2134.57	52053.8	6036.19	29582.7	47674.4	29638	157831	221435	134073	1.31741e+06	NaN	363952
PITG_19152	transcript=PITG_19152-t26_1			gene=PITG_19152 | organism=Phytophthora_infestans_T30-4 | gene_product=conserved hypothetical protein | transcript_product=conserved hypothetical protein | location=DS028192:397662-398453(-) | protein_length=263 | sequence_SO=supercontig | SO=protein_coding_gene | is_pseudo=false		1.33239e-15	1.55601e-17	47.9513	29478.1	FALSE	FALSE	FALSE	FALSE	FALSE	FALSE	FALSE	FALSE	FALSE	FALSE	FALSE	FALSE	0	0	0	0	1	0	0	0	0	2	0	2	NaN	NaN	NaN	NaN	3023.74	NaN	NaN	NaN	NaN	122453	NaN	40276.3
PITG_19148	transcript=PITG_19148-t26_1			gene=PITG_19148 | organism=Phytophthora_infestans_T30-4 | gene_product=conserved hypothetical protein | transcript_product=conserved hypothetical protein | location=DS028192:384397-385194(-) | protein_length=265 | sequence_SO=supercontig | SO=protein_coding_gene | is_pseudo=false		2.06744e-27	4.57399e-29	52.7718	28702.8	FALSE	FALSE	FALSE	FALSE	FALSE	FALSE	FALSE	FALSE	FALSE	FALSE	FALSE	FALSE	3	5	4	2	3	3	2	4	3	2	0	3	80211.9	193891	136470	30627.3	31426.9	58783.2	31814.1	81003.1	72990.1	43632	NaN	67673.9
PITG_19147	transcript=PITG_19147-t26_1			gene=PITG_19147 | organism=Phytophthora_infestans_T30-4 | gene_product=conserved hypothetical protein | transcript_product=conserved hypothetical protein | location=DS028192:383645-384094(-) | protein_length=149 | sequence_SO=supercontig | SO=protein_coding_gene | is_pseudo=false		1.04936e-05	1.07187e-07	41.67	16051.5	TRUE	TRUE	TRUE	TRUE	TRUE	TRUE	TRUE	TRUE	TRUE	TRUE	TRUE	TRUE	1	1	1	0	0	0	0	1	1	1	0	1	44043.6	32130.3	35765.9	NaN	NaN	NaN	NaN	16741.3	17022.2	41698.4	NaN	28434.5
PITG_19143	transcript=PITG_19143-t26_1			gene=PITG_19143 | organism=Phytophthora_infestans_T30-4 | gene_product=conserved hypothetical protein | transcript_product=conserved hypothetical protein | location=DS028192:376113-376994(+) | protein_length=293 | sequence_SO=supercontig | SO=protein_coding_gene | is_pseudo=false		7.73338e-23	1.1908e-24	51.093	33186.6	FALSE	FALSE	FALSE	FALSE	FALSE	FALSE	FALSE	FALSE	FALSE	FALSE	FALSE	FALSE	3	5	6	5	5	5	2	5	5	4	0	6	65663.1	109193	115603	146544	93665.3	126904	87180.6	155330	228963	201289	NaN	249109
PITG_19142	transcript=PITG_19142-t26_1			gene=PITG_19142 | organism=Phytophthora_infestans_T30-4 | gene_product=alkylated DNA repair protein alkB-like protein | transcript_product=alkylated DNA repair protein alkB-like protein | location=DS028192:374159-375163(+) | protein_length=309 | sequence_SO=supercontig | SO=protein_coding_gene | is_pseudo=false		6.91389e-15	7.97581e-17	47.5935	34631.4	FALSE	FALSE	FALSE	FALSE	FALSE	FALSE	FALSE	FALSE	FALSE	FALSE	FALSE	FALSE	0	0	0	0	0	0	1	0	0	3	0	2	NaN	NaN	NaN	NaN	NaN	NaN	14838.1	NaN	NaN	114149	NaN	28870.7
PITG_19129	transcript=PITG_19129-t26_1			gene=PITG_19129 | organism=Phytophthora_infestans_T30-4 | gene_product=ATP-dependent RNA helicase eIF4A, putative | transcript_product=ATP-dependent RNA helicase eIF4A, putative | location=DS028192:287168-288486(-) | protein_length=411 | sequence_SO=supercontig | SO=protein_coding_gene | is_pseudo=false		5.42209e-35	4.01522e-36	55.2286	47183.9	FALSE	FALSE	FALSE	FALSE	FALSE	FALSE	FALSE	FALSE	FALSE	FALSE	FALSE	FALSE	32	35	32	27	35	35	24	37	35	23	15	28	41042872	25502482	18350982	32430900	11848898	18019310	36550272	24646790	32797196	52286728	368049	29836516
PITG_19128	transcript=PITG_19128-t26_1			gene=PITG_19128 | organism=Phytophthora_infestans_T30-4 | gene_product=conserved hypothetical protein | transcript_product=conserved hypothetical protein | location=DS028192:285184-286449(-) | protein_length=421 | sequence_SO=supercontig | SO=protein_coding_gene | is_pseudo=false		2.40419e-39	5.17825e-40	56.504	46838.6	FALSE	FALSE	FALSE	FALSE	FALSE	FALSE	FALSE	FALSE	FALSE	FALSE	FALSE	FALSE	29	32	33	31	33	35	22	30	30	20	4	24	13553571	15775435	14010376	10360558	6847685	7849908	9402649	10011476	9903462	4.9763e+06	24428.8	2.83929e+06
PITG_19127	transcript=PITG_19127-t26_1			gene=PITG_19127 | organism=Phytophthora_infestans_T30-4 | gene_product=conserved hypothetical protein | transcript_product=conserved hypothetical protein | location=DS028192:283352-284822(+) | protein_length=456 | sequence_SO=supercontig | SO=protein_coding_gene | is_pseudo=false		4.05819e-21	5.73423e-23	50.4098	50619.4	FALSE	FALSE	FALSE	FALSE	FALSE	FALSE	FALSE	FALSE	FALSE	FALSE	FALSE	FALSE	6	5	5	6	6	6	5	5	6	1	0	1	133919	925157	1.28578e+06	346392	462873	647146	569245	1.02532e+06	516703	3540.59	NaN	247993
PITG_19124	transcript=PITG_19124-t26_1			gene=PITG_19124 | organism=Phytophthora_infestans_T30-4 | gene_product=endoplasmic reticulum-Golgi intermediate compartment protein, putative | transcript_product=endoplasmic reticulum-Golgi intermediate compartment protein, putative | location=DS028192:277289-278335(-) | protein_length=278 | sequence_SO=supercontig | SO=protein_coding_gene | is_pseudo=false		7.09821e-26	1.36205e-27	52.2278	30958.2	FALSE	FALSE	FALSE	FALSE	FALSE	FALSE	FALSE	FALSE	FALSE	FALSE	FALSE	FALSE	10	8	9	11	12	11	11	11	12	9	0	6	987548	1.08059e+06	603472	4.018e+06	1.63934e+06	1.14288e+06	8556539	2.81716e+06	3.32778e+06	805831	NaN	283074
PITG_19123	transcript=PITG_19123-t26_1			gene=PITG_19123 | organism=Phytophthora_infestans_T30-4 | gene_product=conserved hypothetical protein | transcript_product=conserved hypothetical protein | location=DS028192:275614-276940(+) | protein_length=259 | sequence_SO=supercontig | SO=protein_coding_gene | is_pseudo=false		1.96947e-29	5.60417e-31	53.4613	29509.6	FALSE	FALSE	FALSE	FALSE	FALSE	FALSE	FALSE	FALSE	FALSE	FALSE	FALSE	FALSE	5	5	5	6	4	4	3	5	5	1	0	1	411003	423856	266951	253120	93842	144602	250213	266400	283702	34867.7	NaN	15204.9
PITG_19122	transcript=PITG_19122-t26_1			gene=PITG_19122 | organism=Phytophthora_infestans_T30-4 | gene_product=conserved hypothetical protein | transcript_product=conserved hypothetical protein | location=DS028192:273621-275118(-) | protein_length=419 | sequence_SO=supercontig | SO=protein_coding_gene | is_pseudo=false		1.24193e-23	2.01611e-25	51.398	46497.8	FALSE	FALSE	FALSE	FALSE	FALSE	FALSE	FALSE	FALSE	FALSE	FALSE	FALSE	FALSE	11	11	13	14	12	14	11	14	15	8	0	10	235363	377692	306909	401319	239440	312604	552219	780354	816202	260914	NaN	193785
PITG_19121	transcript=PITG_19121-t26_1			gene=PITG_19121 | organism=Phytophthora_infestans_T30-4 | gene_product=60S ribosomal protein L10 | transcript_product=60S ribosomal protein L10 | location=DS028192:272678-273304(+) | protein_length=208 | sequence_SO=supercontig | SO=protein_coding_gene | is_pseudo=false		1.67022e-27	3.73175e-29	52.804	23601.5	FALSE	FALSE	FALSE	FALSE	FALSE	FALSE	FALSE	FALSE	FALSE	FALSE	FALSE	FALSE	21	27	26	19	29	27	14	27	28	15	18	22	89231488	86768664	89567232	97229008	68221224	79813760	175281408	178299904	221946416	1333339008	11370966	694322240
PITG_19119	transcript=PITG_19119-t26_1			gene=PITG_19119 | organism=Phytophthora_infestans_T30-4 | gene_product=conserved hypothetical protein | transcript_product=conserved hypothetical protein | location=DS028192:254852-255217(+) | protein_length=121 | sequence_SO=supercontig | SO=protein_coding_gene | is_pseudo=false		5.48386e-21	7.7036e-23	50.3565	14495.3	FALSE	FALSE	FALSE	FALSE	FALSE	FALSE	FALSE	FALSE	FALSE	FALSE	FALSE	FALSE	3	3	3	4	4	4	3	3	3	4	1	4	504320	751152	282680	451845	143290	119667	973543	483982	644308	5.00923e+06	205.31	855839
PITG_19115	transcript=PITG_19115-t26_1			gene=PITG_19115 | organism=Phytophthora_infestans_T30-4 | gene_product=importin-like protein | transcript_product=importin-like protein | location=DS028192:233155-236328(-) | protein_length=1037 | sequence_SO=supercontig | SO=protein_coding_gene | is_pseudo=false		2.18509e-26	4.37393e-28	52.4111	115580	FALSE	FALSE	FALSE	FALSE	FALSE	FALSE	FALSE	FALSE	FALSE	FALSE	FALSE	FALSE	2	2	2	2	2	2	0	2	2	0	0	2	29699.3	50269.6	63944.2	42183.8	38047.3	49059.5	NaN	73838.5	75224.3	NaN	NaN	37892.8
PITG_19113	transcript=PITG_19113-t26_1			gene=PITG_19113 | organism=Phytophthora_infestans_T30-4 | gene_product=conserved hypothetical protein | transcript_product=conserved hypothetical protein | location=DS028192:229040-230800(-) | protein_length=519 | sequence_SO=supercontig | SO=protein_coding_gene | is_pseudo=false		1.7014e-24	2.9349e-26	51.7227	59454.7	FALSE	FALSE	FALSE	FALSE	FALSE	FALSE	FALSE	FALSE	FALSE	FALSE	FALSE	FALSE	2	3	3	2	2	4	3	3	5	10	0	14	15317	22979.5	27893.3	12691	6245.29	30006.2	40353.7	66301	85806.5	1.23447e+06	NaN	518110
PITG_19111	transcript=PITG_19111-t26_1			gene=PITG_19111 | organism=Phytophthora_infestans_T30-4 | gene_product=conserved hypothetical protein | transcript_product=conserved hypothetical protein | location=DS028192:223616-225649(-) | protein_length=591 | sequence_SO=supercontig | SO=protein_coding_gene | is_pseudo=false		9.12474e-37	1.01871e-37	55.7585	65007.2	FALSE	FALSE	FALSE	FALSE	FALSE	FALSE	FALSE	FALSE	FALSE	FALSE	FALSE	FALSE	15	15	15	16	17	17	13	14	15	2	0	3	4.06685e+06	3.65441e+06	2.45548e+06	3.67815e+06	1.23182e+06	1.25974e+06	3876933	1.85355e+06	1.58229e+06	98032.3	NaN	95067.8
PITG_19110	transcript=PITG_19110-t26_1			gene=PITG_19110 | organism=Phytophthora_infestans_T30-4 | gene_product=conserved hypothetical protein | transcript_product=conserved hypothetical protein | location=DS028192:221625-223374(-) | protein_length=432 | sequence_SO=supercontig | SO=protein_coding_gene | is_pseudo=false		3.13945e-34	1.9852e-35	54.9961	48410.4	FALSE	FALSE	FALSE	FALSE	FALSE	FALSE	FALSE	FALSE	FALSE	FALSE	FALSE	FALSE	8	8	9	9	8	8	8	8	7	0	0	2	420771	518116	369069	320113	233396	204150	394662	364107	296333	NaN	NaN	5918.45
PITG_19107	transcript=PITG_19107-t26_1			gene=PITG_19107 | organism=Phytophthora_infestans_T30-4 | gene_product=conserved hypothetical protein | transcript_product=conserved hypothetical protein | location=DS028192:215300-216587(+) | protein_length=404 | sequence_SO=supercontig | SO=protein_coding_gene | is_pseudo=false		4.46288e-22	6.60608e-24	50.7946	44734.3	FALSE	FALSE	FALSE	FALSE	FALSE	FALSE	FALSE	FALSE	FALSE	FALSE	FALSE	FALSE	1	1	1	3	2	2	5	2	2	2	0	1	26432.3	30844.3	17011.4	39338.4	27884.9	20387.2	137944	79940	59796.9	14031.5	NaN	5865.69
PITG_19106	transcript=PITG_19106-t26_1			gene=PITG_19106 | organism=Phytophthora_infestans_T30-4 | gene_product=hypothetical protein | transcript_product=hypothetical protein | location=DS028192:213844-215112(-) | protein_length=250 | sequence_SO=supercontig | SO=protein_coding_gene | is_pseudo=false		1.19331e-17	1.4753e-19	48.9199	28482.8	FALSE	FALSE	FALSE	FALSE	FALSE	FALSE	FALSE	FALSE	FALSE	FALSE	FALSE	FALSE	1	0	0	4	0	1	5	2	3	0	0	0	772.969	NaN	NaN	49405.7	NaN	11985.7	141567	49937.3	65164.5	NaN	NaN	NaN
PITG_19099	transcript=PITG_19099-t26_1			gene=PITG_19099 | organism=Phytophthora_infestans_T30-4 | gene_product=elongator complex protein, putative | transcript_product=elongator complex protein, putative | location=DS028192:196262-199226(+) | protein_length=804 | sequence_SO=supercontig | SO=protein_coding_gene | is_pseudo=false		3.68852e-21	5.22771e-23	50.4266	87754.9	FALSE	FALSE	FALSE	FALSE	FALSE	FALSE	FALSE	FALSE	FALSE	FALSE	FALSE	FALSE	11	10	12	7	7	7	4	4	6	14	4	13	278659	313821	312967	129993	83483.3	114508	87920.3	86042.8	208007	899072	2991.66	481395
PITG_19096	transcript=PITG_19096-t26_1			gene=PITG_19096 | organism=Phytophthora_infestans_T30-4 | gene_product=phospho-2-dehydro-3-deoxyheptonate aldolase | transcript_product=phospho-2-dehydro-3-deoxyheptonate aldolase | location=DS028192:160558-162070(+) | protein_length=439 | sequence_SO=supercontig | SO=protein_coding_gene | is_pseudo=false		1.9761e-36	2.01174e-37	55.6593	47879	FALSE	FALSE	FALSE	FALSE	FALSE	FALSE	FALSE	FALSE	FALSE	FALSE	FALSE	FALSE	25	30	29	26	32	32	19	33	33	19	8	21	22109734	25023494	17266594	34304856	21241686	21885890	62229360	60605500	70084408	14469248	105658	8.15969e+06
PITG_19095	transcript=PITG_19095-t26_1			gene=PITG_19095 | organism=Phytophthora_infestans_T30-4 | gene_product=conserved hypothetical protein | transcript_product=conserved hypothetical protein | location=DS028192:158319-160288(+) | protein_length=612 | sequence_SO=supercontig | SO=protein_coding_gene | is_pseudo=false		5.47521e-24	9.10152e-26	51.5326	68415.2	FALSE	FALSE	FALSE	FALSE	FALSE	FALSE	FALSE	FALSE	FALSE	FALSE	FALSE	FALSE	9	10	9	7	4	5	5	6	4	3	0	2	603390	495994	401244	189706	36413.8	54015.8	148512	289096	129045	53981.7	NaN	9920.37
PITG_19085	transcript=PITG_19085-t26_1			gene=PITG_19085 | organism=Phytophthora_infestans_T30-4 | gene_product=conserved hypothetical protein | transcript_product=conserved hypothetical protein | location=DS028208:403980-405539(+) | protein_length=519 | sequence_SO=supercontig | SO=protein_coding_gene | is_pseudo=false		1.77576e-17	2.18076e-19	48.8411	56528	FALSE	FALSE	FALSE	FALSE	FALSE	FALSE	FALSE	FALSE	FALSE	FALSE	FALSE	FALSE	8	8	5	5	6	3	2	0	0	0	0	0	257633	157852	68735.9	63820	38459.1	21607.8	11290.6	NaN	NaN	NaN	NaN	NaN
PITG_19065	transcript=PITG_19065-t26_1			gene=PITG_19065 | organism=Phytophthora_infestans_T30-4 | gene_product=pyridine nucleotide-disulphide oxidoreductase, putative | transcript_product=pyridine nucleotide-disulphide oxidoreductase, putative | location=DS028208:92801-94256(+) | protein_length=416 | sequence_SO=supercontig | SO=protein_coding_gene | is_pseudo=false		1.74239e-37	2.28403e-38	55.9692	45473.8	FALSE	FALSE	FALSE	FALSE	FALSE	FALSE	FALSE	FALSE	FALSE	FALSE	FALSE	FALSE	13	16	11	13	16	14	16	15	19	22	10	21	1.30754e+06	1.65035e+06	1.0197e+06	1.78373e+06	1.05132e+06	1.29974e+06	3.20765e+06	2.49643e+06	3.03376e+06	19938272	86656.8	7477618
PITG_19064	transcript=PITG_19064-t26_1			gene=PITG_19064 | organism=Phytophthora_infestans_T30-4 | gene_product=pre-mRNA-splicing factor ISY1 | transcript_product=pre-mRNA-splicing factor ISY1 | location=DS028208:91510-92368(-) | protein_length=210 | sequence_SO=supercontig | SO=protein_coding_gene | is_pseudo=false		8.33395e-33	4.06534e-34	54.5541	24671.5	FALSE	FALSE	FALSE	FALSE	FALSE	FALSE	FALSE	FALSE	FALSE	FALSE	FALSE	FALSE	8	7	9	8	8	8	8	9	9	8	3	10	234851	334141	349664	303672	317828	321687	587025	821894	550436	2.96841e+06	5731.31	1.10287e+06
PITG_19063	transcript=PITG_19063-t26_1			gene=PITG_19063 | organism=Phytophthora_infestans_T30-4 | gene_product=hypothetical protein | transcript_product=hypothetical protein | location=DS028208:90761-91182(+) | protein_length=119 | sequence_SO=supercontig | SO=protein_coding_gene | is_pseudo=false		1.77738e-26	3.5886e-28	52.443	13037	FALSE	FALSE	FALSE	FALSE	FALSE	FALSE	FALSE	FALSE	FALSE	FALSE	FALSE	FALSE	4	6	5	5	6	5	4	6	7	2	2	3	19519332	23483138	15832648	32025122	19993052	14965536	50103180	29341602	29986864	3.37527e+06	12623.4	1.3163e+06
PITG_19056	transcript=PITG_19056-t26_1			gene=PITG_19056 | organism=Phytophthora_infestans_T30-4 | gene_product=Cation Diffusion Facilitator (CDF) Family | transcript_product=Cation Diffusion Facilitator (CDF) Family | location=DS028205:439442-440614(-) | protein_length=390 | sequence_SO=supercontig | SO=protein_coding_gene | is_pseudo=false		4.64034e-18	5.816e-20	49.1052	42336.8	FALSE	FALSE	FALSE	FALSE	FALSE	FALSE	FALSE	FALSE	FALSE	FALSE	FALSE	FALSE	2	2	0	3	0	1	3	1	1	0	0	0	37718.1	14957.1	NaN	102751	NaN	8651.28	183685	19141.1	28803	NaN	NaN	NaN
PITG_19055	transcript=PITG_19055-t26_1			gene=PITG_19055 | organism=Phytophthora_infestans_T30-4 | gene_product=conserved hypothetical protein | transcript_product=conserved hypothetical protein | location=DS028205:438250-439334(+) | protein_length=295 | sequence_SO=supercontig | SO=protein_coding_gene | is_pseudo=false		1.37499e-28	3.52561e-30	53.1769	33979.4	FALSE	FALSE	FALSE	FALSE	FALSE	FALSE	FALSE	FALSE	FALSE	FALSE	FALSE	FALSE	8	6	7	9	9	8	9	7	8	13	6	13	134747	154078	142023	167367	82670.1	111323	365922	294862	389349	3.42089e+06	8118.21	902894
PITG_19054	transcript=PITG_19054-t26_1			gene=PITG_19054 | organism=Phytophthora_infestans_T30-4 | gene_product=peroxisomal multifunctional enzyme, putative | transcript_product=peroxisomal multifunctional enzyme, putative | location=DS028205:436672-438155(-) | protein_length=421 | sequence_SO=supercontig | SO=protein_coding_gene | is_pseudo=false		4.68723e-28	1.11753e-29	52.9948	46611.4	FALSE	FALSE	FALSE	FALSE	FALSE	FALSE	FALSE	FALSE	FALSE	FALSE	FALSE	FALSE	30	31	30	29	34	32	23	39	36	23	18	29	11569030	12084572	6576056	15343019	7866559	7.73091e+06	30245084	25845190	21617480	44631040	161573	17990510
PITG_19049	transcript=PITG_19049-t26_1			gene=PITG_19049 | organism=Phytophthora_infestans_T30-4 | gene_product=conserved hypothetical protein | transcript_product=conserved hypothetical protein | location=DS028205:291204-292367(-) | protein_length=387 | sequence_SO=supercontig | SO=protein_coding_gene | is_pseudo=false		1.34268e-36	1.42839e-37	55.709	43750.9	FALSE	FALSE	FALSE	FALSE	FALSE	FALSE	FALSE	FALSE	FALSE	FALSE	FALSE	FALSE	14	13	13	12	14	14	9	14	14	6	2	6	9078824	4.55061e+06	3.43898e+06	17126420	6.14791e+06	5.42276e+06	26566372	12733117	10900319	2.4702e+06	1834.29	1.26467e+06
PITG_19045	transcript=PITG_19045-t26_1			gene=PITG_19045 | organism=Phytophthora_infestans_T30-4 | gene_product=conserved hypothetical protein | transcript_product=conserved hypothetical protein | location=DS028205:116671-117279(-) | protein_length=150 | sequence_SO=supercontig | SO=protein_coding_gene | is_pseudo=false		4.58453e-17	5.57728e-19	48.6512	16274	FALSE	FALSE	FALSE	FALSE	FALSE	FALSE	FALSE	FALSE	FALSE	FALSE	FALSE	FALSE	5	6	6	6	7	5	5	6	6	5	3	6	443401	637449	415097	613020	230008	322938	889636	1.06569e+06	1.38278e+06	1.70998e+06	4616.59	807297
PITG_19044	transcript=PITG_19044-t26_1			gene=PITG_19044 | organism=Phytophthora_infestans_T30-4 | gene_product=conserved hypothetical protein | transcript_product=conserved hypothetical protein | location=DS028205:114952-116453(-) | protein_length=295 | sequence_SO=supercontig | SO=protein_coding_gene | is_pseudo=false		2.42797e-23	3.86796e-25	51.2869	32512.1	FALSE	FALSE	FALSE	FALSE	FALSE	FALSE	FALSE	FALSE	FALSE	FALSE	FALSE	FALSE	7	7	6	8	6	8	14	9	10	13	2	12	235835	218233	142444	495593	190020	284860	1191228	569408	553182	2.20784e+06	1591.56	941134
PITG_19042	transcript=PITG_19042-t26_1			gene=PITG_19042 | organism=Phytophthora_infestans_T30-4 | gene_product=conserved hypothetical protein | transcript_product=conserved hypothetical protein | location=DS028205:20784-22501(-) | protein_length=526 | sequence_SO=supercontig | SO=protein_coding_gene | is_pseudo=false		5.24062e-25	9.38938e-27	51.9119	58980.4	FALSE	FALSE	FALSE	FALSE	FALSE	FALSE	FALSE	FALSE	FALSE	FALSE	FALSE	FALSE	8	7	9	5	5	9	5	8	5	4	0	7	239506	267067	313466	90946.5	35409.2	126540	90834.2	183058	168468	85959.7	NaN	148834
PITG_19041	transcript=PITG_19041-t26_1			gene=PITG_19041 | organism=Phytophthora_infestans_T30-4 | gene_product=protein kinase, putative | transcript_product=protein kinase, putative | location=DS028205:18047-20447(+) | protein_length=696 | sequence_SO=supercontig | SO=protein_coding_gene | is_pseudo=false		5.78017e-31	2.05909e-32	53.9661	79412.6	FALSE	FALSE	FALSE	FALSE	FALSE	FALSE	FALSE	FALSE	FALSE	FALSE	FALSE	FALSE	11	9	10	12	8	8	10	10	8	8	0	9	649238	533386	305182	511488	177647	158985	555586	511438	444248	578020	NaN	278339
PITG_19038	transcript=PITG_19038-t26_1			gene=PITG_19038 | organism=Phytophthora_infestans_T30-4 | gene_product=conserved hypothetical protein | transcript_product=conserved hypothetical protein | location=DS028205:15334-16778(-) | protein_length=404 | sequence_SO=supercontig | SO=protein_coding_gene | is_pseudo=false		3.18193e-28	7.74461e-30	53.0525	45846.1	FALSE	FALSE	FALSE	FALSE	FALSE	FALSE	FALSE	FALSE	FALSE	FALSE	FALSE	FALSE	17	15	15	18	16	18	15	18	18	14	7	18	1.47301e+06	1.77186e+06	1.26757e+06	2090742	1.26416e+06	1.74108e+06	2523037	3527819	3282846	4583339	15481.9	2891893
PITG_19037	transcript=PITG_19037-t26_1			gene=PITG_19037 | organism=Phytophthora_infestans_T30-4 | gene_product=chromatin structure-remodeling complex subunit snf21-like protein | transcript_product=chromatin structure-remodeling complex subunit snf21-like protein | location=DS028205:11141-15070(-) | protein_length=1309 | sequence_SO=supercontig | SO=protein_coding_gene | is_pseudo=false		1.95209e-23	3.12978e-25	51.3232	150989	FALSE	FALSE	FALSE	FALSE	FALSE	FALSE	FALSE	FALSE	FALSE	FALSE	FALSE	FALSE	0	0	0	3	3	2	7	0	0	26	3	20	NaN	NaN	NaN	86446.9	13451.4	10799.9	115402	NaN	NaN	2.81166e+06	3136.45	637542
PITG_19036	transcript=PITG_19036-t26_1			gene=PITG_19036 | organism=Phytophthora_infestans_T30-4 | gene_product=serine/threonine-protein phosphatase ppe1 | transcript_product=serine/threonine-protein phosphatase ppe1 | location=DS028205:9957-11043(+) | protein_length=314 | sequence_SO=supercontig | SO=protein_coding_gene | is_pseudo=false		1.87082e-17	2.29709e-19	48.8308	35283.2	FALSE	FALSE	FALSE	FALSE	FALSE	FALSE	FALSE	FALSE	FALSE	FALSE	FALSE	FALSE	1	0	2	2	1	1	2	1	0	5	0	4	79423.5	NaN	70721.8	79559.4	38387.4	30834.3	83572	51686.7	NaN	543067	NaN	227618
PITG_19025	transcript=PITG_19025-t26_1			gene=PITG_19025 | organism=Phytophthora_infestans_T30-4 | gene_product=conserved hypothetical protein | transcript_product=conserved hypothetical protein | location=DS028191:423953-424639(+) | protein_length=228 | sequence_SO=supercontig | SO=protein_coding_gene | is_pseudo=false		0.00263039	2.61582e-05	37.486	26230.9	FALSE	FALSE	FALSE	FALSE	FALSE	FALSE	FALSE	FALSE	FALSE	FALSE	FALSE	FALSE	0	1	0	1	0	0	3	0	0	1	0	1	NaN	2688.08	NaN	3272.7	NaN	NaN	215967	NaN	NaN	189108	NaN	12577.7
PITG_19023	transcript=PITG_19023-t26_1			gene=PITG_19023 | organism=Phytophthora_infestans_T30-4 | gene_product=NADH-cytochrome b5 reductase, putative | transcript_product=NADH-cytochrome b5 reductase, putative | location=DS028191:418905-419795(-) | protein_length=296 | sequence_SO=supercontig | SO=protein_coding_gene | is_pseudo=false		1.45871e-33	8.05919e-35	54.7903	32451.3	FALSE	FALSE	FALSE	FALSE	FALSE	FALSE	FALSE	FALSE	FALSE	FALSE	FALSE	FALSE	19	19	21	21	20	20	18	21	21	15	9	16	31220534	30577940	26819966	44201688	21756444	26845686	56874124	42327160	50663456	10754726	77924	6358843
PITG_19022	transcript=PITG_19022-t26_1			gene=PITG_19022 | organism=Phytophthora_infestans_T30-4 | gene_product=conserved hypothetical protein | transcript_product=conserved hypothetical protein | location=DS028191:417194-418616(+) | protein_length=445 | sequence_SO=supercontig | SO=protein_coding_gene | is_pseudo=false		9.65584e-26	1.83223e-27	52.1796	49704.5	FALSE	FALSE	FALSE	FALSE	FALSE	FALSE	FALSE	FALSE	FALSE	FALSE	FALSE	FALSE	17	13	15	13	13	14	12	8	9	10	0	13	2.00612e+06	1868712	1.33098e+06	598063	416180	599863	416038	383256	518024	661127	NaN	324660
PITG_19017	transcript=PITG_19017-t26_1			gene=PITG_19017 | organism=Phytophthora_infestans_T30-4 | gene_product=14-3-3 protein epsilon | transcript_product=14-3-3 protein epsilon | location=DS028191:380261-381010(+) | protein_length=249 | sequence_SO=supercontig | SO=protein_coding_gene | is_pseudo=false		1.0668e-49	2.66699e-49	59.2527	28469.7	FALSE	FALSE	FALSE	FALSE	FALSE	FALSE	FALSE	FALSE	FALSE	FALSE	FALSE	FALSE	21	23	26	20	21	22	17	21	20	15	13	20	123725408	128860224	138697728	73430472	28237330	41151456	47290388	29514072	29699040	154268944	509152	46702876
PITG_19016	transcript=PITG_19016-t26_1			gene=PITG_19016 | organism=Phytophthora_infestans_T30-4 | gene_product=conserved hypothetical protein | transcript_product=conserved hypothetical protein | location=DS028191:375093-375806(-) | protein_length=237 | sequence_SO=supercontig | SO=protein_coding_gene | is_pseudo=false		1.89899e-11	2.05646e-13	45.6886	26422.5	TRUE	TRUE	TRUE	TRUE	TRUE	TRUE	TRUE	TRUE	TRUE	TRUE	TRUE	TRUE	0	1	0	0	0	0	1	1	1	0	0	0	NaN	8638.75	NaN	NaN	NaN	NaN	18899.7	7200.53	18158.2	NaN	NaN	NaN
PITG_19009	transcript=PITG_19009-t26_1			gene=PITG_19009 | organism=Phytophthora_infestans_T30-4 | gene_product=conserved hypothetical protein | transcript_product=conserved hypothetical protein | location=DS028191:354240-354956(+) | protein_length=238 | sequence_SO=supercontig | SO=protein_coding_gene | is_pseudo=false		0.000935173	9.35574e-06	39.0181	25958.4	TRUE	TRUE	TRUE	TRUE	TRUE	TRUE	TRUE	TRUE	TRUE	TRUE	TRUE	TRUE	0	0	0	0	0	0	0	1	0	1	0	1	NaN	NaN	NaN	NaN	NaN	NaN	NaN	1281.66	NaN	11551.7	NaN	4920.61
PITG_19008	transcript=PITG_19008-t26_1			gene=PITG_19008 | organism=Phytophthora_infestans_T30-4 | gene_product=nascent polypeptide-associated complex subunit alpha-like protein, putative | transcript_product=nascent polypeptide-associated complex subunit alpha-like protein, putative | location=DS028191:308140-310327(+) | protein_length=413 | sequence_SO=supercontig | SO=protein_coding_gene | is_pseudo=false		7.5263e-21	1.05116e-22	50.3002	44097.1	FALSE	FALSE	FALSE	FALSE	FALSE	FALSE	FALSE	FALSE	FALSE	FALSE	FALSE	FALSE	6	8	8	6	6	7	7	8	8	6	6	8	37531756	46363692	46810656	32397888	17734980	29116724	51261420	50387680	70691040	368624160	2.71732e+06	202953360
PITG_19007	transcript=PITG_19007-t26_1			gene=PITG_19007 | organism=Phytophthora_infestans_T30-4 | gene_product=conserved hypothetical protein | transcript_product=conserved hypothetical protein | location=DS028191:307073-307660(+) | protein_length=160 | sequence_SO=supercontig | SO=protein_coding_gene | is_pseudo=false		1.41507e-28	3.62176e-30	53.1726	17752.6	FALSE	FALSE	FALSE	FALSE	FALSE	FALSE	FALSE	FALSE	FALSE	FALSE	FALSE	FALSE	5	6	6	6	8	6	7	6	8	7	4	7	1.44788e+06	971652	748793	2329625	840728	748250	2.55403e+06	2952980	1.79315e+06	16831360	61174.5	5.90662e+06
PITG_19006	transcript=PITG_19006-t26_1			gene=PITG_19006 | organism=Phytophthora_infestans_T30-4 | gene_product=conserved hypothetical protein | transcript_product=conserved hypothetical protein | location=DS028191:301709-304378(-) | protein_length=782 | sequence_SO=supercontig | SO=protein_coding_gene | is_pseudo=false		1.80099e-22	2.72228e-24	50.9498	84429.2	FALSE	FALSE	FALSE	FALSE	FALSE	FALSE	FALSE	FALSE	FALSE	FALSE	FALSE	FALSE	0	0	1	0	5	3	5	2	5	11	0	12	NaN	NaN	54565.4	NaN	41311.7	81851	205095	67187.7	114051	1.24688e+06	NaN	604919
PITG_19005	transcript=PITG_19005-t26_1			gene=PITG_19005 | organism=Phytophthora_infestans_T30-4 | gene_product=conserved hypothetical protein | transcript_product=conserved hypothetical protein | location=DS028191:299139-301256(-) | protein_length=705 | sequence_SO=supercontig | SO=protein_coding_gene | is_pseudo=false		1.04689e-22	1.60355e-24	51.0418	79561.3	FALSE	FALSE	FALSE	FALSE	FALSE	FALSE	FALSE	FALSE	FALSE	FALSE	FALSE	FALSE	0	0	0	5	0	0	6	3	0	0	0	0	NaN	NaN	NaN	42305.7	NaN	NaN	138580	105234	NaN	NaN	NaN	NaN
PITG_19004	transcript=PITG_19004-t26_1			gene=PITG_19004 | organism=Phytophthora_infestans_T30-4 | gene_product=conserved hypothetical protein | transcript_product=conserved hypothetical protein | location=DS028191:288673-289886(-) | protein_length=324 | sequence_SO=supercontig | SO=protein_coding_gene | is_pseudo=false		1.97225e-23	3.15994e-25	51.3215	36836.8	FALSE	FALSE	FALSE	FALSE	FALSE	FALSE	FALSE	FALSE	FALSE	FALSE	FALSE	FALSE	10	10	9	12	11	11	10	13	13	3	0	5	489076	470669	342318	1.16714e+06	736890	650890	2.3761e+06	1.55764e+06	1.74742e+06	75525.5	NaN	48029.1
PITG_18998	transcript=PITG_18998-t26_1			gene=PITG_18998 | organism=Phytophthora_infestans_T30-4 | gene_product=tRNA nucleotidyltransferase, putative | transcript_product=tRNA nucleotidyltransferase, putative | location=DS028191:207935-209701(-) | protein_length=588 | sequence_SO=supercontig | SO=protein_coding_gene | is_pseudo=false		5.48866e-35	4.04854e-36	55.227	66312.7	FALSE	FALSE	FALSE	FALSE	FALSE	FALSE	FALSE	FALSE	FALSE	FALSE	FALSE	FALSE	6	6	4	11	6	8	11	6	10	13	2	14	244808	245058	177447	436574	183530	278098	904613	445086	521184	1.6263e+06	995.141	579946
PITG_18991	transcript=PITG_18991-t26_1			gene=PITG_18991 | organism=Phytophthora_infestans_T30-4 | gene_product=conserved hypothetical protein | transcript_product=conserved hypothetical protein | location=DS028191:156970-157616(+) | protein_length=196 | sequence_SO=supercontig | SO=protein_coding_gene | is_pseudo=false		1.73454e-24	2.98985e-26	51.7196	22258.5	FALSE	FALSE	FALSE	FALSE	FALSE	FALSE	FALSE	FALSE	FALSE	FALSE	FALSE	FALSE	12	11	10	11	11	10	9	11	10	7	0	7	4.15103e+06	6136005	3.17019e+06	8789545	7.38688e+06	5618863	15309026	17554822	16898874	2.16486e+06	NaN	1.68177e+06
PITG_18977	transcript=PITG_18977-t26_1			gene=PITG_18977 | organism=Phytophthora_infestans_T30-4 | gene_product=HECT E3 ubiquitin ligase, putative | transcript_product=HECT E3 ubiquitin ligase, putative | location=DS028194:409320-411979(-) | protein_length=741 | sequence_SO=supercontig | SO=protein_coding_gene | is_pseudo=false		6.00552e-22	8.8298e-24	50.7434	85059.1	TRUE	TRUE	TRUE	TRUE	TRUE	TRUE	TRUE	TRUE	TRUE	TRUE	TRUE	TRUE	0	1	1	1	1	1	1	0	0	1	0	1	NaN	21751.8	21686.3	28884	11629.5	26211.4	19605.2	NaN	NaN	13200.3	NaN	11300.5
PITG_18975	transcript=PITG_18975-t26_1			gene=PITG_18975 | organism=Phytophthora_infestans_T30-4 | gene_product=conserved hypothetical protein | transcript_product=conserved hypothetical protein | location=DS028194:407206-407804(+) | protein_length=179 | sequence_SO=supercontig | SO=protein_coding_gene | is_pseudo=false		1.48005e-16	1.77616e-18	48.4123	20162.8	FALSE	FALSE	FALSE	FALSE	FALSE	FALSE	FALSE	FALSE	FALSE	FALSE	FALSE	FALSE	2	2	2	3	3	2	2	3	3	5	2	2	152363	215589	265622	167868	100135	166830	225873	315972	466931	2.72379e+06	15236	983133
PITG_18974	transcript=PITG_18974-t26_1			gene=PITG_18974 | organism=Phytophthora_infestans_T30-4 | gene_product=conserved hypothetical protein | transcript_product=conserved hypothetical protein | location=DS028194:332690-332947(+) | protein_length=85 | sequence_SO=supercontig | SO=protein_coding_gene | is_pseudo=false		5.11919e-17	6.21908e-19	48.6289	9888.04	FALSE	FALSE	FALSE	FALSE	FALSE	FALSE	FALSE	FALSE	FALSE	FALSE	FALSE	FALSE	5	4	3	4	2	3	4	4	4	3	0	1	1.00162e+06	838560	647734	1.36416e+06	449137	674907	1985819	1.24509e+06	1.47169e+06	115978	NaN	32116.8
PITG_18973	transcript=PITG_18973-t26_1			gene=PITG_18973 | organism=Phytophthora_infestans_T30-4 | gene_product=conserved hypothetical protein | transcript_product=conserved hypothetical protein | location=DS028194:333121-335713(-) | protein_length=700 | sequence_SO=supercontig | SO=protein_coding_gene | is_pseudo=false		1.32945e-27	3.00392e-29	52.8385	79211.2	FALSE	FALSE	FALSE	FALSE	FALSE	FALSE	FALSE	FALSE	FALSE	FALSE	FALSE	FALSE	14	12	11	8	8	10	11	9	11	14	0	14	851458	578824	605266	371015	116299	341611	380729	447459	458692	1.89153e+06	NaN	875354
PITG_18963	transcript=PITG_18963-t26_1			gene=PITG_18963 | organism=Phytophthora_infestans_T30-4 | gene_product=conserved hypothetical protein | transcript_product=conserved hypothetical protein | location=DS028194:152789-155329(-) | protein_length=780 | sequence_SO=supercontig | SO=protein_coding_gene | is_pseudo=false		2.40292e-29	6.74166e-31	53.4324	85436.4	FALSE	FALSE	FALSE	FALSE	FALSE	FALSE	FALSE	FALSE	FALSE	FALSE	FALSE	FALSE	0	1	1	2	0	0	2	2	2	10	0	7	NaN	1664.34	2567.75	4130.6	NaN	NaN	25232.2	20319	13790.1	358297	NaN	173435
[truncated: 6,397 more rows]

## Sheet: (b) all detected normalised
PG.ProteinGroups	PG.ProteinDescriptions	F2_rep1	F2_rep2	F2_rep3	F3_rep1	F3_rep2	F3_rep3	F4_rep1	F4_rep2	F4_rep3	F6_rep1	F6_rep2	F6_rep3	F2_mean	F3_mean	F4_mean	F6_mean	Log2FC_F2-F6	Log2FC_F3-F6	Log2FC_F4-F6	F2_rep1.raw.PG.IsSingleHit	F2_rep2.raw.PG.IsSingleHit	F2_rep3.raw.PG.IsSingleHit	F3_rep1.raw.PG.IsSingleHit	F3_rep2.raw.PG.IsSingleHit	F3_rep3.raw.PG.IsSingleHit	F4_rep1.raw.PG.IsSingleHit	F4_rep2.raw.PG.IsSingleHit	F4_rep3.raw.PG.IsSingleHit	F6_rep1.raw.PG.IsSingleHit	F6_rep2.raw.PG.IsSingleHit	F6_rep3.raw.PG.IsSingleHit	F2_rep1.raw.PG.NrOfStrippedSequencesUsedForQuantification	F2_rep2.raw.PG.NrOfStrippedSequencesUsedForQuantification	F2_rep3.raw.PG.NrOfStrippedSequencesUsedForQuantification	F3_rep1.raw.PG.NrOfStrippedSequencesUsedForQuantification	F3_rep2.raw.PG.NrOfStrippedSequencesUsedForQuantification	F3_rep3.raw.PG.NrOfStrippedSequencesUsedForQuantification	F4_rep1.raw.PG.NrOfStrippedSequencesUsedForQuantification	F4_rep2.raw.PG.NrOfStrippedSequencesUsedForQuantification	F4_rep3.raw.PG.NrOfStrippedSequencesUsedForQuantification	F6_rep1.raw.PG.NrOfStrippedSequencesUsedForQuantification	F6_rep2.raw.PG.NrOfStrippedSequencesUsedForQuantification	F6_rep3.raw.PG.NrOfStrippedSequencesUsedForQuantification	PG.Pvalue	PG.Qvalue	PG.Cscore	PG.MolecularWeight	Localization
[truncated: 6,685 more rows]
[truncated: 2 more columns]

[truncated: 2 more sheets: (c) F2_F3_F4 enriched, (d) F6 enriched]
