# Supplementary material for: Isolation and proteomic analysis of intracellular vesicles from the potato late blight pathogen Phytophthora infestans
Source: Sci Rep. 2026 Jan 25;16:6185. doi: 10.1038/s41598-026-37161-2 (PMC12905231; doi:10.1038/s41598-026-37161-2)
Supplement: Supplementary file 5 — Supplementary Material 5 [file 41598_2026_37161_MOESM5_ESM.xlsx]

## Sheet: (a) F2>F4_1330
PG.ProteinGroups	PG.ProteinDescriptions	F2_rep1	F2_rep2	F2_rep3	F4_rep1	F4_rep2	F4_rep3	F2_mean	F4_mean	Log2FC_F2_F4	F2.rep1.raw.PG.IsSingleHit	F2.rep2.raw.PG.IsSingleHit	F2.rep3.raw.PG.IsSingleHit	F4.rep1.raw.PG.IsSingleHit	F4.rep2.raw.PG.IsSingleHit	F4.rep3.raw.PG.IsSingleHit	PG.Pvalue	PG.Qvalue	PG.Cscore	PG.MolecularWeight	F2.rep1.raw.PG.NrOfStrippedSequencesUsedForQuantification	F2.rep2.raw.PG.NrOfStrippedSequencesUsedForQuantification	F2.rep3.raw.PG.NrOfStrippedSequencesUsedForQuantification	F4.rep1.raw.PG.NrOfStrippedSequencesUsedForQuantification	F4.rep2.raw.PG.NrOfStrippedSequencesUsedForQuantification	F4.rep3.raw.PG.NrOfStrippedSequencesUsedForQuantification	Localization	Type	CAZy	Student.s.T.test.Significant.F2_F4	Student.s.T.test.significant	minus.Log.Student.s.T.test.p.value.F2_F4	Student.s.T.test.q.value.F2_F4	Student.s.T.test.Difference.F2_F4	Student.s.T.test.Test.statistic.F2_F4
PITG_00011	conserved hypothetical protein | transcript_product=conserved hypothetical protein | location=DS028118:217133-217723(+) | protein_length=160 | sequence_SO=supercontig | SO=protein_coding_gene | is_pseudo=false	1.99111	2.35207	2.39487	0.868441	1.00453	0.798098	2.24602	0.890356	1.35566	FALSE	FALSE	FALSE	FALSE	FALSE	FALSE	2.18364e-21	3.13035e-23	50.5189	17690.42	7	6	6	4	6	5	Nucleus	Soluble	NA	+	F2_F4	3.17641	0.00209808	1.35566	9.56965
PITG_00020	conserved hypothetical protein | transcript_product=conserved hypothetical protein | location=DS028118:255282-258065(+) | protein_length=927 | sequence_SO=supercontig | SO=protein_coding_gene | is_pseudo=false	0.867787	0.622847	0.554838	-0.246376	-0.0446663	-0.288193	0.681824	-0.193078	0.874902	FALSE	FALSE	FALSE	FALSE	FALSE	FALSE	1.00944e-24	1.77317e-26	51.8068	101558.35	23	23	23	22	15	14	Cytoplasm	Soluble	NA	+	F2_F4	2.70964	0.00353182	0.874902	7.22019
PITG_00045	myosin-like protein | transcript_product=myosin-like protein | location=DS028118:450919-455129(+) | protein_length=1378 | sequence_SO=supercontig | SO=protein_coding_gene | is_pseudo=false	2.98375	2.51947	2.70692	1.94076	1.42232	1.28016	2.73671	1.54775	1.18897	FALSE	FALSE	FALSE	FALSE	FALSE	FALSE	9.24243e-32	3.71182e-33	54.2228	155960.07	44	43	43	36	32	32	Nucleus	Soluble	NA	+	F2_F4	2.09965	0.00681332	1.18897	4.91645
PITG_00054	Mitochondrial Protein Translocase (MPT) Family | transcript_product=Mitochondrial Protein Translocase (MPT) Family | location=DS028118:472489-473399(+) | protein_length=259 | sequence_SO=supercontig | SO=protein_coding_gene | is_pseudo=false	0.150455	0.134523	0.395861	-1.80727	-1.66633	-1.77316	0.226946	-1.74892	1.97587	FALSE	FALSE	FALSE	FALSE	FALSE	FALSE	2.19359e-22	3.30431e-24	50.9162	29298.75	7	7	7	5	5	5	Cytoplasm	Soluble	NA	+	F2_F4	4.50722	0.00176923	1.97587	20.8781
PITG_00077	ubiquitin-specific protease, putative | transcript_product=ubiquitin-specific protease, putative | location=DS028118:566327-570862(+) | protein_length=1511 | sequence_SO=supercontig | SO=protein_coding_gene | is_pseudo=false	1.09852	0.868574	0.798046	-2.66827	-6.71953	-2.52629	0.921713	-3.97136	4.89308	FALSE	FALSE	FALSE	FALSE	FALSE	FALSE	5.49369e-28	1.29525e-29	52.9711	170003.06	33	31	30	6	1	5	Cytoplasm	Soluble	NA	+	F2_F4	1.6241	0.0162096	4.89308	3.55167
PITG_00090;PITG_02069	vacuolar sorting protein SNF8 | transcript_product=vacuolar sorting protein SNF8 | location=DS028118:647601-648479(+) | protein_length=246 | sequence_SO=supercontig | SO=protein_coding_gene | is_pseudo=false;vacuolar sorting protein SNF8 | transcript_product=vacuolar sorting protein SNF8 | location=DS028120:60031-60909(+) | protein_length=246 | sequence_SO=supercontig | SO=protein_coding_gene | i…	0.211055	-0.162853	-0.17277	-2.05765	-2.37002	-2.0138	-0.0415227	-2.14716	2.10563	FALSE	FALSE	FALSE	FALSE	FALSE	FALSE	2.37546e-19	3.11916e-21	49.6713	27698.15;27698.15	5	5	5	4	3	3	Nucleus;Nucleus	Soluble;Soluble	NA	+	F2_F4	3.62305	0.000810345	2.10563	12.4652
PITG_00129	copine-like protein, putative | transcript_product=copine-like protein, putative | location=DS028118:874874-876302(+) | protein_length=432 | sequence_SO=supercontig | SO=protein_coding_gene | is_pseudo=false	-0.39033	-0.657263	-1.39659	-4.47654	-5.13673	NA	-0.814728	-4.80663	3.99191	FALSE	FALSE	FALSE	FALSE	FALSE	FALSE	6.66312e-23	1.03144e-24	51.1181	48901.1	11	9	7	2	2	0	Nucleus	Soluble	NA	+	F2_F4	2.49248	0.00406099	3.99191	8.68012
PITG_00146	glucose-6-phosphate 1-dehydrogenase | transcript_product=glucose-6-phosphate 1-dehydrogenase | location=DS028118:945245-946897(-) | protein_length=550 | sequence_SO=supercontig | SO=protein_coding_gene | is_pseudo=false	5.13821	5.76635	5.58903	4.21853	4.97258	4.8249	5.49786	4.672	0.82586	FALSE	FALSE	FALSE	FALSE	FALSE	FALSE	8.60919e-28	1.98695e-29	52.9038	62053.72	35	39	38	28	39	38	Mitochondrion	Soluble	NA	+	F2_F4	1.30308	0.0340598	0.82586	2.78105
PITG_00172	proteasome subunit alpha, putative | transcript_product=proteasome subunit alpha, putative | location=DS028118:1113944-1114876(+) | protein_length=250 | sequence_SO=supercontig | SO=protein_coding_gene | is_pseudo=false	3.28722	3.57763	3.73888	1.24571	2.1711	1.87412	3.53458	1.76364	1.77093	FALSE	FALSE	FALSE	FALSE	FALSE	FALSE	1.2943e-29	3.7845e-31	53.5222	27461.88	12	18	19	11	13	14	Cytoplasm	Soluble	NA	+	F2_F4	2.36864	0.00469565	1.77093	5.84251
PITG_00176	presenilin-like protein | transcript_product=presenilin-like protein | location=DS028118:1118739-1120479(-) | protein_length=436 | sequence_SO=supercontig | SO=protein_coding_gene | is_pseudo=false	-0.356292	-0.345667	-0.623135	-0.981071	-1.13368	-1.48111	-0.441698	-1.19862	0.756922	FALSE	FALSE	FALSE	FALSE	FALSE	FALSE	9.066e-34	5.24479e-35	54.8543	48369.48	8	7	6	5	5	6	Lysosome/Vacuole	Membrane	NA	+	F2_F4	1.9188	0.00987398	0.756922	4.36064
PITG_00189	conserved hypothetical protein | transcript_product=conserved hypothetical protein | location=DS028118:1148543-1150405(+) | protein_length=504 | sequence_SO=supercontig | SO=protein_coding_gene | is_pseudo=false	4.15827	4.31083	4.12488	1.97703	2.45003	1.99431	4.19799	2.14046	2.05754	FALSE	FALSE	FALSE	FALSE	FALSE	FALSE	1.74648e-36	1.79521e-37	55.6752	56447.09	19	15	18	14	16	15	Cell membrane	Membrane	NA	+	F2_F4	3.62261	0.000806867	2.05754	12.462
PITG_00213	hypothetical protein | transcript_product=hypothetical protein | location=DS028118:1343411-1344313(+) | protein_length=157 | sequence_SO=supercontig | SO=protein_coding_gene | is_pseudo=false	4.96178	5.01474	5.04925	3.78391	2.76279	2.33285	5.00859	2.95985	2.04874	FALSE	FALSE	FALSE	FALSE	FALSE	FALSE	1.92046e-32	8.80944e-34	54.4398	16889.75	2	2	2	1	2	2	Nucleus	Soluble	NA	+	F2_F4	2.04803	0.00760068	2.04874	4.7527
PITG_00219	glucan 1,3-beta-glucosidase, putative | transcript_product=glucan 1,3-beta-glucosidase, putative | location=DS028118:1380924-1382111(+) | protein_length=356 | sequence_SO=supercontig | SO=protein_coding_gene | is_pseudo=false	8.52245	8.48599	8.45289	6.12579	6.59773	6.05855	8.48711	6.26069	2.22642	FALSE	FALSE	FALSE	FALSE	FALSE	FALSE	1.77827e-31	6.83197e-33	54.1316	38544.2	24	26	25	21	22	22	Cell membrane	Membrane	GH17	+	F2_F4	3.69898	0.000930693	2.22642	13.0338
PITG_00221	tryptophan synthase, putative | transcript_product=tryptophan synthase, putative | location=DS028118:1383286-1384432(+) | protein_length=270 | sequence_SO=supercontig | SO=protein_coding_gene | is_pseudo=false	1.90244	1.90973	1.89668	-0.378164	0.228962	0.678881	1.90295	0.17656	1.72639	FALSE	FALSE	FALSE	FALSE	FALSE	FALSE	2.79396e-29	7.77643e-31	53.4105	28896.28	11	12	13	8	9	10	Cytoplasm	Soluble	NA	+	F2_F4	2.31193	0.00526254	1.72639	5.63648
PITG_00228	Amino Acid-Polyamine-Organocation (APC) Family | transcript_product=Amino Acid-Polyamine-Organocation (APC) Family | location=DS028118:1400557-1404113(-) | protein_length=773 | sequence_SO=supercontig | SO=protein_coding_gene | is_pseudo=false	NA	-0.892069	-0.839027	-1.49458	-2.25583	-2.57686	-0.865548	-2.10909	1.24354	TRUE	TRUE	TRUE	TRUE	TRUE	TRUE	2.26716e-12	2.49021e-14	46.2344	85342.67	0	1	1	1	1	1	Cell membrane	Membrane	NA	+	F2_F4	1.23838	0.0390977	1.24354	2.99803
PITG_00284	phospholipase D, Pi-PXTM-PLD | transcript_product=phospholipase D, Pi-PXTM-PLD | location=DS028118:1655651-1661074(-) | protein_length=1807 | sequence_SO=supercontig | SO=protein_coding_gene | is_pseudo=false	1.74256	1.07212	1.22498	0.747198	-0.107805	0.135044	1.34655	0.258146	1.08841	FALSE	FALSE	FALSE	FALSE	FALSE	FALSE	3.55374e-35	2.73967e-36	55.2841	203289.93	33	18	20	29	16	17	Cell membrane	Membrane	NA	+	F2_F4	1.54218	0.0198378	1.08841	3.34522
PITG_00289	glutamate carboxypeptidase, putative | transcript_product=glutamate carboxypeptidase, putative | location=DS028118:1681471-1683801(-) | protein_length=776 | sequence_SO=supercontig | SO=protein_coding_gene | is_pseudo=false	1.13013	1.01073	1.20191	-0.602659	-0.198515	-0.265518	1.11426	-0.355564	1.46982	FALSE	FALSE	FALSE	FALSE	FALSE	FALSE	1.76485e-29	5.06308e-31	53.4773	84643.89	12	12	11	11	9	10	Lysosome/Vacuole	Soluble	NA	+	F2_F4	3.36976	0.00144538	1.46982	10.7349
PITG_00293	conserved hypothetical protein | transcript_product=conserved hypothetical protein | location=DS028118:1687718-1688095(+) | protein_length=125 | sequence_SO=supercontig | SO=protein_coding_gene | is_pseudo=false	1.14936	2.71579	2.28619	-0.374655	0.293177	0.67399	2.05045	0.197504	1.85294	FALSE	FALSE	FALSE	FALSE	FALSE	FALSE	4.07996e-27	8.7741e-29	52.6686	13646.81	6	8	6	6	6	6	Cytoplasm	Soluble	NA	+	F2_F4	1.53024	0.0204723	1.85294	3.31573
PITG_00302	phenylalanyl-tRNA synthetase beta chain | transcript_product=phenylalanyl-tRNA synthetase beta chain | location=DS028118:1707070-1709038(+) | protein_length=614 | sequence_SO=supercontig | SO=protein_coding_gene | is_pseudo=false	3.62561	3.70737	3.77545	2.02555	2.20741	2.57795	3.70281	2.2703	1.43251	FALSE	FALSE	FALSE	FALSE	FALSE	FALSE	1.92324e-29	5.47932e-31	53.4648	68983.91	30	31	33	29	27	27	Cytoplasm	Soluble	NA	+	F2_F4	2.98175	0.00244231	1.43251	8.51628
PITG_00329	Major Facilitator Superfamily (MFS) | transcript_product=Major Facilitator Superfamily (MFS) | location=DS028118:1821115-1822707(-) | protein_length=509 | sequence_SO=supercontig | SO=protein_coding_gene | is_pseudo=false	-1.53839	-0.644438	-1.82015	-6.03984	-3.08545	-7.1526	-1.33433	-5.42596	4.09164	FALSE	FALSE	FALSE	FALSE	FALSE	FALSE	1.92863e-19	2.54101e-21	49.7101	56778.85	4	4	3	2	4	1	Lysosome/Vacuole	Membrane	NA	+	F2_F4	1.49784	0.0218567	4.09164	3.23645
PITG_00330	phosphatidylinositol-4-phosphate-5-kinase (PI-PIPK-B) | transcript_product=phosphatidylinositol-4-phosphate-5-kinase (PI-PIPK-B) | location=DS028118:1824093-1827748(-) | protein_length=1167 | sequence_SO=supercontig | SO=protein_coding_gene | is_pseudo=false	-2.98125	-2.88549	-2.57947	-4.51309	-4.67802	NA	-2.8154	-4.59556	1.78015	FALSE	FALSE	FALSE	FALSE	FALSE	FALSE	3.75372e-23	5.90871e-25	51.2143	131102.09	5	6	6	3	3	0	Cytoplasm	Soluble	NA	+	F2_F4	2.74525	0.00297862	1.78015	10.5922
PITG_00336	conserved hypothetical protein | transcript_product=conserved hypothetical protein | location=DS028118:1845063-1848077(-) | protein_length=962 | sequence_SO=supercontig | SO=protein_coding_gene | is_pseudo=false	-1.85897	-2.15731	-2.69844	-3.87151	-4.12112	-4.23337	-2.23824	-4.07533	1.83709	FALSE	FALSE	FALSE	FALSE	FALSE	FALSE	6.59116e-29	1.7543e-30	53.2851	106944.32	5	6	4	4	4	3	Cell membrane	Membrane	NA	+	F2_F4	2.62535	0.00367179	1.83709	6.85601
PITG_00390	conserved hypothetical protein | transcript_product=conserved hypothetical protein | location=DS028118:2178404-2179846(-) | protein_length=480 | sequence_SO=supercontig | SO=protein_coding_gene | is_pseudo=false	1.71277	1.81733	2.05804	0.63026	0.680386	1.00395	1.86271	0.771532	1.09118	FALSE	FALSE	FALSE	FALSE	FALSE	FALSE	5.76535e-27	1.21742e-28	52.6159	52386.71	12	14	14	12	13	13	Cytoplasm	Soluble	NA	+	F2_F4	2.66372	0.00335275	1.09118	7.01973
PITG_00395	cathepsin B, cysteine protease family C01A, putative | transcript_product=cathepsin B, cysteine protease family C01A, putative | location=DS028118:2188549-2189765(-) | protein_length=384 | sequence_SO=supercontig | SO=protein_coding_gene | is_pseudo=false	1.1712	1.97948	1.78333	0.203308	0.911299	0.789408	1.64467	0.634672	1.01	FALSE	FALSE	FALSE	FALSE	FALSE	FALSE	2.26085e-28	5.622e-30	53.1033	43042.81	11	12	11	13	11	11	Endoplasmic reticulum	Membrane	NA	+	F2_F4	1.43579	0.0252196	1.01	3.08756
PITG_00398	conserved hypothetical protein | transcript_product=conserved hypothetical protein | location=DS028118:2195840-2197435(-) | protein_length=505 | sequence_SO=supercontig | SO=protein_coding_gene | is_pseudo=false	0.26171	-0.0770969	-0.68284	-0.595476	-1.32139	-1.75076	-0.166076	-1.22254	1.05647	FALSE	FALSE	FALSE	FALSE	FALSE	FALSE	2.10954e-26	4.23117e-28	52.4166	55640.23	7	7	6	7	7	6	Lysosome/Vacuole	Membrane	NA	+	F2_F4	1.13985	0.0499741	1.05647	2.42374
PITG_00416	calcium-dependent protein kinase, putative | transcript_product=calcium-dependent protein kinase, putative | location=DS028118:2232083-2234254(+) | protein_length=698 | sequence_SO=supercontig | SO=protein_coding_gene | is_pseudo=false	2.94983	1.66987	1.8593	0.296959	0.187939	0.1119	2.15967	0.198933	1.96073	FALSE	FALSE	FALSE	FALSE	FALSE	FALSE	4.38045e-33	2.25133e-34	54.6416	78833.6	17	16	19	11	10	9	Nucleus	Soluble	NA	+	F2_F4	2.08578	0.00706628	1.96073	4.87202
PITG_00431	calcineurin-like phosphoesterase, putative | transcript_product=calcineurin-like phosphoesterase, putative | location=DS028118:2344393-2345907(-) | protein_length=504 | sequence_SO=supercontig | SO=protein_coding_gene | is_pseudo=false	4.85935	5.20181	4.7465	2.56953	2.65941	2.76052	4.93589	2.66315	2.27273	FALSE	FALSE	FALSE	FALSE	FALSE	FALSE	6.95248e-33	3.43212e-34	54.5788	55387.35	22	24	23	16	18	19	Lysosome/Vacuole	Soluble	NA	+	F2_F4	3.98391	0.00144615	2.27273	15.3988
PITG_00440	myotubularin-like protein | transcript_product=myotubularin-like protein | location=DS028118:2390702-2395343(-) | protein_length=1388 | sequence_SO=supercontig | SO=protein_coding_gene | is_pseudo=false	0.979802	0.695658	1.04697	-0.641834	0.11455	0.0107174	0.907477	-0.172189	1.07967	FALSE	FALSE	FALSE	FALSE	FALSE	FALSE	8.00525e-27	1.66578e-28	52.5657	154640.64	23	21	20	20	18	16	Nucleus	Soluble	NA	+	F2_F4	1.84642	0.0108195	1.07967	4.15155
PITG_00448	tRNA (cytosine-5-)-methyltransferase NSUN2, putative | transcript_product=tRNA (cytosine-5-)-methyltransferase NSUN2, putative | location=DS028118:2410022-2412093(-) | protein_length=637 | sequence_SO=supercontig | SO=protein_coding_gene | is_pseudo=false	1.16978	1.22146	1.84858	0.00477028	0.0656948	0.828495	1.41327	0.299653	1.11362	FALSE	FALSE	FALSE	FALSE	FALSE	FALSE	1.2079e-30	4.10849e-32	53.8619	71669.77	20	18	25	13	15	14	Nucleus	Soluble	NA	+	F2_F4	1.50107	0.0216996	1.11362	3.2443
PITG_00456	conserved hypothetical protein | transcript_product=conserved hypothetical protein | location=DS028118:2432004-2432739(-) | protein_length=181 | sequence_SO=supercontig | SO=protein_coding_gene | is_pseudo=false	-1.67518	-1.65035	-1.33335	-4.05319	-3.32432	-2.92278	-1.55296	-3.43343	1.88047	FALSE	FALSE	FALSE	FALSE	FALSE	FALSE	6.29387e-23	9.75577e-25	51.1276	19028.66	5	5	5	4	3	5	Cytoplasm	Soluble	NA	+	F2_F4	2.24277	0.00566576	1.88047	5.39328
PITG_00457	conserved hypothetical protein | transcript_product=conserved hypothetical protein | location=DS028118:2433128-2433890(+) | protein_length=184 | sequence_SO=supercontig | SO=protein_coding_gene | is_pseudo=false	2.89323	2.81647	3.13167	0.154638	0.914169	1.08095	2.94712	0.716586	2.23054	FALSE	FALSE	FALSE	FALSE	FALSE	FALSE	2.25152e-20	3.07645e-22	50.1037	20583.51	11	11	10	9	8	11	Cytoplasm	Soluble	NA	+	F2_F4	2.75519	0.00303265	2.23054	7.42401
PITG_00469	conserved hypothetical protein | transcript_product=conserved hypothetical protein | location=DS028118:2462540-2463991(+) | protein_length=483 | sequence_SO=supercontig | SO=protein_coding_gene | is_pseudo=false	0.96997	1.19184	0.645958	-1.48599	-0.960974	-1.18974	0.935923	-1.21223	2.14816	FALSE	FALSE	FALSE	FALSE	FALSE	FALSE	1.14704e-31	4.54404e-33	54.1927	50602.43	7	8	8	4	5	4	Cell membrane	Membrane	NA	+	F2_F4	3.21335	0.00220134	2.14816	9.78269
PITG_00471	pyridoxal biosynthesis lyase pdxS | transcript_product=pyridoxal biosynthesis lyase pdxS | location=DS028118:2466020-2466952(-) | protein_length=310 | sequence_SO=supercontig | SO=protein_coding_gene | is_pseudo=false	6.80508	6.88793	6.82582	4.59542	4.68032	4.7059	6.83961	4.66055	2.17906	FALSE	FALSE	FALSE	FALSE	FALSE	FALSE	5.59587e-37	6.58338e-38	55.8209	33088.23	34	36	38	22	34	29	Cytoplasm	Soluble	NA	+	F2_F4	6.09766	0	2.17906	52.3225
PITG_00475	conserved hypothetical protein | transcript_product=conserved hypothetical protein | location=DS028118:2487771-2488519(+) | protein_length=178 | sequence_SO=supercontig | SO=protein_coding_gene | is_pseudo=false	-0.606324	-0.322683	-1.06947	-3.13118	-4.03283	-2.09658	-0.666159	-3.08686	2.4207	FALSE	FALSE	FALSE	FALSE	FALSE	FALSE	1.22192e-22	1.8635e-24	51.0157	19930.43	3	4	4	2	1	5	Mitochondrion	Soluble	NA	+	F2_F4	1.80422	0.0116243	2.4207	4.03293
PITG_00484	conserved hypothetical protein | transcript_product=conserved hypothetical protein | location=DS028118:2522757-2523836(-) | protein_length=359 | sequence_SO=supercontig | SO=protein_coding_gene | is_pseudo=false	-2.14897	-1.83765	-1.74058	NA	-4.30438	-3.63576	-1.90907	-3.97007	2.061	FALSE	FALSE	FALSE	FALSE	FALSE	FALSE	2.39665e-12	2.63203e-14	46.2205	40176.17	3	3	4	0	2	2	Cytoplasm	Soluble	NA	+	F2_F4	2.21791	0.00577749	2.061	6.97225
PITG_00488	conserved hypothetical protein | transcript_product=conserved hypothetical protein | location=DS028118:2531671-2532012(+) | protein_length=88 | sequence_SO=supercontig | SO=protein_coding_gene | is_pseudo=false	4.22257	4.64233	5.25848	1.83205	2.00319	2.95559	4.70779	2.26361	2.44418	FALSE	FALSE	FALSE	FALSE	FALSE	FALSE	4.4692e-27	9.54374e-29	52.6548	9599.86	7	8	8	5	8	7	Cytoplasm	Soluble	NA	+	F2_F4	2.21569	0.00576231	2.44418	5.30035
PITG_00505	ubiquitin-conjugating enzyme E2, putative | transcript_product=ubiquitin-conjugating enzyme E2, putative | location=DS028118:2668729-2669172(-) | protein_length=147 | sequence_SO=supercontig | SO=protein_coding_gene | is_pseudo=false	3.90203	3.51184	3.94173	1.35821	2.69296	2.75216	3.7852	2.26778	1.51742	FALSE	FALSE	FALSE	FALSE	FALSE	FALSE	2.07584e-32	9.46021e-34	54.4291	16398.65	5	4	6	3	4	3	Cytoplasm	Soluble	NA	+	F2_F4	1.47964	0.0226058	1.51742	3.1924
PITG_00506	syntaxin 7-like protein | transcript_product=syntaxin 7-like protein | location=DS028118:2670501-2671382(+) | protein_length=271 | sequence_SO=supercontig | SO=protein_coding_gene | is_pseudo=false	2.40798	2.52857	2.34899	1.33712	1.05329	0.864616	2.42851	1.08501	1.3435	FALSE	FALSE	FALSE	FALSE	FALSE	FALSE	4.73217e-26	9.18867e-28	52.2911	30596.48	9	12	11	7	10	9	Endoplasmic reticulum	Membrane	NA	+	F2_F4	3.09787	0.00214313	1.3435	9.13097
PITG_00518	nucleoredoxin, putative | transcript_product=nucleoredoxin, putative | location=DS028118:2727367-2727807(-) | protein_length=146 | sequence_SO=supercontig | SO=protein_coding_gene | is_pseudo=false	2.47204	2.67595	3.03911	0.584219	1.64264	1.65852	2.72903	1.29513	1.43391	FALSE	FALSE	FALSE	FALSE	FALSE	FALSE	2.3159e-28	5.74666e-30	53.0997	16594.71	6	7	6	3	5	7	Cytoplasm	Soluble	NA	+	F2_F4	1.66421	0.0150364	1.43391	3.65547
PITG_00524	conserved hypothetical protein | transcript_product=conserved hypothetical protein | location=DS028118:2761597-2763645(-) | protein_length=682 | sequence_SO=supercontig | SO=protein_coding_gene | is_pseudo=false	-1.65783	-1.78983	-1.75037	-3.03768	-2.52886	-2.60543	-1.73268	-2.72399	0.991313	FALSE	FALSE	FALSE	FALSE	FALSE	FALSE	3.93317e-21	5.55981e-23	50.4153	73856.82	8	7	6	6	5	6	Nucleus	Soluble	NA	+	F2_F4	2.43093	0.00427204	0.991313	6.07594
PITG_00528	conserved hypothetical protein | transcript_product=conserved hypothetical protein | location=DS028118:2774175-2775113(+) | protein_length=312 | sequence_SO=supercontig | SO=protein_coding_gene | is_pseudo=false	-1.29383	-0.850361	-1.14245	-2.98442	-7.43284	-5.1618	-1.09555	-5.19302	4.09747	FALSE	FALSE	FALSE	FALSE	FALSE	FALSE	9.71582e-23	1.49081e-24	51.0545	34978.23	7	7	6	4	1	2	Plastid	Soluble	NA	+	F2_F4	1.47214	0.0229826	4.09747	3.17432
PITG_00545	nucleoredoxin, putative | transcript_product=nucleoredoxin, putative | location=DS028118:2869337-2869789(+) | protein_length=150 | sequence_SO=supercontig | SO=protein_coding_gene | is_pseudo=false	2.88997	2.97037	3.25339	1.0611	1.17045	1.557	3.03791	1.26285	1.77506	FALSE	FALSE	FALSE	FALSE	FALSE	FALSE	6.69132e-36	6.05941e-37	55.5018	17283.83	13	16	16	7	12	14	Cytoplasm	Soluble	NA	+	F2_F4	3.16749	0.00235745	1.77506	9.51886
PITG_00546	myosin-like protein | transcript_product=myosin-like protein | location=DS028118:2870185-2874195(-) | protein_length=1336 | sequence_SO=supercontig | SO=protein_coding_gene | is_pseudo=false	1.8013	1.32654	1.27402	0.107826	0.120129	-0.0380974	1.46729	0.0632859	1.404	FALSE	FALSE	FALSE	FALSE	FALSE	FALSE	2.73975e-31	1.03109e-32	54.0711	151128.91	30	28	25	24	18	16	Cytoplasm	Soluble	NA	+	F2_F4	2.88075	0.00261111	1.404	8.01262
PITG_00552	memo-like protein | transcript_product=memo-like protein | location=DS028118:2887799-2889278(+) | protein_length=305 | sequence_SO=supercontig | SO=protein_coding_gene | is_pseudo=false	2.67557	2.51464	2.33357	0.327496	0.245892	0.628841	2.50793	0.400743	2.10718	FALSE	FALSE	FALSE	FALSE	FALSE	FALSE	3.26294e-39	6.75756e-40	56.4663	34489.94	17	17	18	13	10	14	Cytoplasm	Soluble	NA	+	F2_F4	3.79624	0.00105028	2.10718	13.7986
PITG_00578	metalloprotease family M38, putative | transcript_product=metalloprotease family M38, putative | location=DS028118:2949957-2951255(+) | protein_length=432 | sequence_SO=supercontig | SO=protein_coding_gene | is_pseudo=false	-1.68925	-0.865005	-0.826756	-5.70374	-3.78035	-3.40402	-1.127	-4.29604	3.16903	FALSE	FALSE	FALSE	FALSE	FALSE	FALSE	1.06704e-21	1.54803e-23	50.6439	46598.53	8	10	8	2	4	5	Mitochondrion	Soluble	NA	+	F2_F4	1.84182	0.0108752	3.16903	4.13851
PITG_00587	hypothetical protein | transcript_product=hypothetical protein | location=DS028118:3059592-3059789(+) | protein_length=65 | sequence_SO=supercontig | SO=protein_coding_gene | is_pseudo=false	-1.38997	-1.17151	-0.884266	-2.32079	-1.6059	-1.89547	-1.14858	-1.94072	0.792138	FALSE	FALSE	FALSE	FALSE	FALSE	FALSE	5.7156e-30	1.76252e-31	53.64	7116.12	3	3	3	1	3	3	Extracellular	Soluble	NA	+	F2_F4	1.4486	0.024336	0.792138	3.11799
PITG_00622	vacuolar protein sorting-associated protein 18 | transcript_product=vacuolar protein sorting-associated protein 18 | location=DS028118:3291890-3296433(-) | protein_length=1206 | sequence_SO=supercontig | SO=protein_coding_gene | is_pseudo=false	3.26464	2.56031	2.79621	1.77757	1.54337	1.65955	2.87372	1.66016	1.21356	FALSE	FALSE	FALSE	FALSE	FALSE	FALSE	2.71206e-35	2.15487e-36	55.3195	134710.2	40	40	39	33	25	35	Cytoplasm	Soluble	NA	+	F2_F4	2.2942	0.0052301	1.21356	5.57329
PITG_00626	conserved hypothetical protein | transcript_product=conserved hypothetical protein | location=DS028118:3301430-3303383(+) | protein_length=555 | sequence_SO=supercontig | SO=protein_coding_gene | is_pseudo=false	0.964181	0.733679	0.987692	-0.853998	-0.725813	-0.334467	0.895184	-0.638093	1.53328	FALSE	FALSE	FALSE	FALSE	FALSE	FALSE	9.40367e-25	1.65682e-26	51.8182	62323.79	17	18	19	10	11	12	Cytoplasm	Soluble	NA	+	F2_F4	3.0193	0.00258305	1.53328	8.71075
PITG_00633	proteasome subunit alpha type-7, threonine protease family T01A, putative | transcript_product=proteasome subunit alpha type-7, threonine protease family T01A, putative | location=DS028118:3318539-3319543(-) | protein_length=246 | sequence_SO=supercontig | SO=protein_coding_gene | is_pseudo=false	3.65771	3.78604	4.01687	2.16615	2.52771	2.48754	3.82021	2.3938	1.42641	FALSE	FALSE	FALSE	FALSE	FALSE	FALSE	3.81783e-38	5.8224e-39	56.1604	26857.44	14	17	16	9	15	15	Cytoplasm	Soluble	NA	+	F2_F4	3.10722	0.00216406	1.42641	9.18218
PITG_00636	urease, putative | transcript_product=urease, putative | location=DS028118:3327188-3329716(-) | protein_length=842 | sequence_SO=supercontig | SO=protein_coding_gene | is_pseudo=false	-0.42627	-0.51486	-0.317343	-3.04352	-2.38281	-1.78818	-0.419491	-2.40484	1.98535	FALSE	FALSE	FALSE	FALSE	FALSE	FALSE	5.36836e-21	7.54741e-23	50.3602	90125.36	10	8	9	5	4	7	Peroxisome	Soluble	NA	+	F2_F4	2.24741	0.00545728	1.98535	5.4093
PITG_00646	protein kinase, putative | transcript_product=protein kinase, putative | location=DS028118:3379842-3382174(+) | protein_length=734 | sequence_SO=supercontig | SO=protein_coding_gene | is_pseudo=false	2.31208	2.47379	2.4087	-0.900146	-0.542795	-0.573883	2.39819	-0.672275	3.07046	FALSE	FALSE	FALSE	FALSE	FALSE	FALSE	8.06373e-26	1.53762e-27	52.2079	81310.05	13	13	13	10	9	8	Cell membrane	Membrane	NA	+	F2_F4	4.80774	0	3.07046	24.8487
PITG_00647	conserved hypothetical protein | transcript_product=conserved hypothetical protein | location=DS028118:3382313-3384464(-) | protein_length=686 | sequence_SO=supercontig | SO=protein_coding_gene | is_pseudo=false	-0.919139	-0.988014	-0.931726	-1.78304	-1.4427	-1.69389	-0.946293	-1.63988	0.693584	FALSE	FALSE	FALSE	FALSE	FALSE	FALSE	2.52569e-23	4.0218e-25	51.2804	77279.57	10	11	10	8	8	9	Nucleus	Soluble	NA	+	F2_F4	2.57949	0.00381341	0.693584	6.66466
PITG_00654	DNA damage-inducible protein 1, putative | transcript_product=DNA damage-inducible protein 1, putative | location=DS028118:3465249-3467247(+) | protein_length=428 | sequence_SO=supercontig | SO=protein_coding_gene | is_pseudo=false	2.17074	1.20334	2.44586	-1.37617	-0.0797176	-0.321833	1.93998	-0.592574	2.53255	FALSE	FALSE	FALSE	FALSE	FALSE	FALSE	7.42493e-26	1.42192e-27	52.2208	46171.85	8	7	11	5	6	6	Cytoplasm	Soluble	NA	+	F2_F4	2.00553	0.00817031	2.53255	4.62103
PITG_00661	deoxyhypusine synthase, putative | transcript_product=deoxyhypusine synthase, putative | location=DS028118:3485352-3486488(-) | protein_length=378 | sequence_SO=supercontig | SO=protein_coding_gene | is_pseudo=false	-0.774487	-0.661274	-0.605989	-5.1274	-2.81304	-2.99056	-0.680583	-3.64367	2.96308	FALSE	FALSE	FALSE	FALSE	FALSE	FALSE	1.46417e-27	3.29451e-29	52.8239	42441.89	8	7	7	1	4	4	Cytoplasm	Soluble	NA	+	F2_F4	1.78359	0.0121571	2.96308	3.97577
PITG_00669	conserved hypothetical protein | transcript_product=conserved hypothetical protein | location=DS028118:3510465-3511050(+) | protein_length=172 | sequence_SO=supercontig | SO=protein_coding_gene | is_pseudo=false	-3.24229	-2.07329	-2.40188	NA	-4.41994	-4.73083	-2.57249	-4.57538	2.0029	FALSE	FALSE	FALSE	FALSE	FALSE	FALSE	2.37412e-22	3.56552e-24	50.9027	18930.39	2	2	2	0	1	1	Cytoplasm	Soluble	NA	+	F2_F4	1.63994	0.0156542	2.0029	4.31603
PITG_00693	plasma membrane H+-ATPase, putative | transcript_product=plasma membrane H+-ATPase, putative | location=DS028118:3646086-3648983(+) | protein_length=965 | sequence_SO=supercontig | SO=protein_coding_gene | is_pseudo=false	7.29759	7.2876	7.08778	6.24413	6.44869	6.03338	7.22432	6.24207	0.982257	FALSE	FALSE	FALSE	FALSE	FALSE	FALSE	9.62093e-34	5.54292e-35	54.8463	105964.97	58	54	53	40	53	53	Cell membrane	Membrane	NA	+	F2_F4	2.68633	0.00343425	0.982257	7.11782
PITG_00694	Sulfate Permease (SulP) Family | transcript_product=Sulfate Permease (SulP) Family | location=DS028118:3649360-3652374(+) | protein_length=927 | sequence_SO=supercontig | SO=protein_coding_gene | is_pseudo=false	2.07744	1.62961	1.41869	0.82365	0.28019	0.0224762	1.70858	0.375439	1.33314	FALSE	FALSE	FALSE	FALSE	FALSE	FALSE	1.42258e-43	8.43906e-44	57.6696	102934.73	21	16	16	17	14	14	Cell membrane	Membrane	NA	+	F2_F4	1.91868	0.00986897	1.33314	4.36031
PITG_00697	conserved hypothetical protein | transcript_product=conserved hypothetical protein | location=DS028118:3658194-3658655(-) | protein_length=153 | sequence_SO=supercontig | SO=protein_coding_gene | is_pseudo=false	5.38245	5.13203	5.74769	2.79156	3.23199	3.26272	5.42072	3.09542	2.3253	FALSE	FALSE	FALSE	FALSE	FALSE	FALSE	4.37448e-33	2.24992e-34	54.6418	17001.28	8	9	9	7	9	8	Cytoplasm	Soluble	NA	+	F2_F4	3.23418	0.00178923	2.3253	9.9048
PITG_00715;PITG_00716	thioredoxin, putative | transcript_product=thioredoxin, putative | location=DS028118:3699989-3700306(+) | protein_length=105 | sequence_SO=supercontig | SO=protein_coding_gene | is_pseudo=false;thioredoxin, putative | transcript_product=thioredoxin, putative | location=DS028118:3702593-3702910(-) | protein_length=105 | sequence_SO=supercontig | SO=protein_coding_gene | is_pseudo=false	2.84156	3.48262	3.73269	0.381687	1.59787	1.42235	3.35229	1.13397	2.21832	FALSE	FALSE	FALSE	FALSE	FALSE	FALSE	4.11412e-25	7.44542e-27	51.9504	11839.51;11839.51	8	9	9	5	9	8	Cytoplasm;Cytoplasm	Soluble;Soluble	NA	+	F2_F4	2.05992	0.00761446	2.21832	4.79004
PITG_00717	myosin-like protein | transcript_product=myosin-like protein | location=DS028118:3703641-3710294(+) | protein_length=2217 | sequence_SO=supercontig | SO=protein_coding_gene | is_pseudo=false	2.11549	1.84232	2.27347	0.361897	0.495312	0.153248	2.07709	0.336819	1.74027	FALSE	FALSE	FALSE	FALSE	FALSE	FALSE	1.46849e-27	3.30316e-29	52.8235	245471.85	33	32	38	24	23	23	Cytoplasm	Soluble	NA	+	F2_F4	3.38642	0.00147429	1.74027	10.8413
PITG_00746	conserved hypothetical protein | transcript_product=conserved hypothetical protein | location=DS028118:3963345-3964856(-) | protein_length=503 | sequence_SO=supercontig | SO=protein_coding_gene | is_pseudo=false	3.29269	3.19429	2.96749	2.53757	2.30448	2.00929	3.15149	2.28378	0.86771	FALSE	FALSE	FALSE	FALSE	FALSE	FALSE	7.95607e-29	2.10081e-30	53.2574	56272.81	22	19	20	17	18	16	Cell membrane	Membrane	NA	+	F2_F4	2.06411	0.00744272	0.86771	4.80325
PITG_00747	hydroxymethylglutaryl-CoA lyase, mitochondrial precursor | transcript_product=hydroxymethylglutaryl-CoA lyase, mitochondrial precursor | location=DS028118:3965162-3967629(-) | protein_length=564 | sequence_SO=supercontig | SO=protein_coding_gene | is_pseudo=false	2.18773	2.11732	1.95679	1.0496	1.42905	1.28074	2.08728	1.25313	0.83415	FALSE	FALSE	FALSE	FALSE	FALSE	FALSE	5.69993e-30	1.75846e-31	53.6404	59986.36	13	17	17	13	15	14	Cytoplasm	Soluble	NA	+	F2_F4	2.52024	0.00382337	0.83415	6.42431
PITG_00750	Zinc (Zn2)-Iron (Fe2) Permease (ZIP) Family | transcript_product=Zinc (Zn2)-Iron (Fe2) Permease (ZIP) Family | location=DS028118:3978023-3979006(-) | protein_length=327 | sequence_SO=supercontig | SO=protein_coding_gene | is_pseudo=false	-1.70905	-1.88703	-2.39131	-2.27958	-3.30234	-3.32988	-1.9958	-2.9706	0.974803	FALSE	FALSE	FALSE	FALSE	FALSE	FALSE	4.63733e-17	5.64053e-19	48.6488	34728.49	2	2	2	1	2	2	Cell membrane	Membrane	NA	+	F2_F4	1.14185	0.0497622	0.974803	2.42801
PITG_00754	gamma-glutamyltranspeptidase, putative | transcript_product=gamma-glutamyltranspeptidase, putative | location=DS028118:4008677-4010347(+) | protein_length=556 | sequence_SO=supercontig | SO=protein_coding_gene | is_pseudo=false	0.146283	0.298326	0.415951	-2.33564	-1.87071	-1.609	0.286853	-1.93845	2.2253	FALSE	FALSE	FALSE	FALSE	FALSE	FALSE	7.20241e-27	1.50633e-28	52.5819	58769.71	9	8	10	7	5	6	Plastid	Soluble	NA	+	F2_F4	3.22156	0.0020274	2.2253	9.83064
PITG_00764	V-type proton ATPase subunit H, putative | transcript_product=V-type proton ATPase subunit H, putative | location=DS028118:4095129-4097238(-) | protein_length=463 | sequence_SO=supercontig | SO=protein_coding_gene | is_pseudo=false	4.74809	4.42099	4.34239	3.69354	3.31937	3.31909	4.50382	3.444	1.05982	FALSE	FALSE	FALSE	FALSE	FALSE	FALSE	1.52479e-24	2.6387e-26	51.7404	52249.7	37	36	38	23	35	34	Cytoplasm	Soluble	NA	+	F2_F4	2.41605	0.00453004	1.05982	6.0195
PITG_00765	flagellar adenylate kinase | transcript_product=flagellar adenylate kinase | location=DS028118:4097402-4098075(+) | protein_length=198 | sequence_SO=supercontig | SO=protein_coding_gene | is_pseudo=false	3.63624	3.97331	3.86771	1.58328	2.38511	2.65036	3.82575	2.20625	1.6195	FALSE	FALSE	FALSE	FALSE	FALSE	FALSE	1.0668e-49	2.66699e-49	59.2527	22259.48	10	11	12	8	10	12	Cytoplasm	Soluble	NA	+	F2_F4	2.07008	0.00743453	1.6195	4.82213
PITG_00842	copine-like protein, putative | transcript_product=copine-like protein, putative | location=DS028118:5095476-5096449(-) | protein_length=219 | sequence_SO=supercontig | SO=protein_coding_gene | is_pseudo=false	4.63575	4.24818	4.3517	1.07176	0.978994	1.09251	4.41188	1.04775	3.36412	FALSE	FALSE	FALSE	FALSE	FALSE	FALSE	2.2472e-30	7.35753e-32	53.7736	23828.71	16	17	18	8	11	12	Cell membrane	Membrane	NA	+	F2_F4	5.00195	0	3.36412	27.8029
PITG_00854	conserved hypothetical protein | transcript_product=conserved hypothetical protein | location=DS028118:5131777-5134491(-) | protein_length=808 | sequence_SO=supercontig | SO=protein_coding_gene | is_pseudo=false	-0.444623	-0.251112	0.0636501	-1.49768	-1.10948	-0.983316	-0.210695	-1.19683	0.98613	FALSE	FALSE	FALSE	FALSE	FALSE	FALSE	4.60908e-30	1.44162e-31	53.6709	88830.94	15	14	15	10	11	11	Nucleus	Soluble	NA	+	F2_F4	1.99973	0.00827887	0.98613	4.60328
PITG_00857	conserved hypothetical protein | transcript_product=conserved hypothetical protein | location=DS028118:5137296-5137769(-) | protein_length=157 | sequence_SO=supercontig | SO=protein_coding_gene | is_pseudo=false	2.07814	2.55222	2.69246	-0.346001	0.434725	0.644739	2.44094	0.244488	2.19645	FALSE	FALSE	FALSE	FALSE	FALSE	FALSE	9.40308e-26	1.78669e-27	52.1838	17088.46	12	13	12	7	10	10	Cytoplasm	Soluble	NA	+	F2_F4	2.46395	0.00410764	2.19645	6.20285
PITG_00871	2OG-Fe(II) oxygenase superfamily protein | transcript_product=2OG-Fe(II) oxygenase superfamily protein | location=DS028118:5203089-5204132(-) | protein_length=347 | sequence_SO=supercontig | SO=protein_coding_gene | is_pseudo=false	1.52982	1.38823	1.57409	-0.600916	0.0649261	0.385889	1.49738	-0.0500336	1.54741	FALSE	FALSE	FALSE	FALSE	FALSE	FALSE	1.66256e-26	3.36357e-28	52.4533	39772.79	18	21	22	9	17	20	Cytoplasm	Soluble	NA	+	F2_F4	2.19445	0.00598078	1.54741	5.22839
PITG_00878	2OG-Fe(II) oxygenase superfamily protein | transcript_product=2OG-Fe(II) oxygenase superfamily protein | location=DS028118:5276546-5277550(+) | protein_length=334 | sequence_SO=supercontig | SO=protein_coding_gene | is_pseudo=false	-0.842322	-0.93852	-0.661198	-2.95854	-2.50931	-2.27439	-0.814013	-2.58075	1.76673	FALSE	FALSE	FALSE	FALSE	FALSE	FALSE	6.57556e-23	1.01834e-24	51.1203	38467.33	7	6	6	4	3	4	Cytoplasm	Soluble	NA	+	F2_F4	2.91066	0.00235159	1.76673	8.15887
PITG_00880	conserved hypothetical protein | transcript_product=conserved hypothetical protein | location=DS028118:5278431-5279295(-) | protein_length=244 | sequence_SO=supercontig | SO=protein_coding_gene | is_pseudo=false	1.78402	1.91789	1.75877	0.653404	0.707354	1.06217	1.82023	0.807643	1.01258	FALSE	FALSE	FALSE	FALSE	FALSE	FALSE	9.0908e-33	4.40995e-34	54.5422	27477.16	7	7	7	6	7	7	Cytoplasm	Soluble	NA	+	F2_F4	2.74325	0.00326627	1.01258	7.3701
PITG_00899	prefoldin subunit 3, putative | transcript_product=prefoldin subunit 3, putative | location=DS028118:5364993-5365760(+) | protein_length=211 | sequence_SO=supercontig | SO=protein_coding_gene | is_pseudo=false	1.40808	1.39177	1.79616	0.228661	0.896526	0.948441	1.532	0.691209	0.840794	FALSE	FALSE	FALSE	FALSE	FALSE	FALSE	1.07378e-29	3.18629e-31	53.5492	23946.28	9	10	10	8	9	9	Cytoplasm	Soluble	NA	+	F2_F4	1.46262	0.0236172	0.840794	3.15147
PITG_00914	nuclear transcription factor Y subunit, putative | transcript_product=nuclear transcription factor Y subunit, putative | location=DS028118:5497544-5498021(-) | protein_length=128 | sequence_SO=supercontig | SO=protein_coding_gene | is_pseudo=false	-5.1664	-3.88929	-4.59158	NA	-6.65921	-5.69446	-4.54909	-6.17683	1.62774	FALSE	FALSE	FALSE	FALSE	FALSE	FALSE	9.6947e-10	1.02651e-11	44.6043	15030.19	1	2	2	0	1	1	Nucleus	Soluble	NA	+	F2_F4	1.14156	0.0498112	1.62775	2.726
PITG_00921	phospholipase D, Pi-PLD-like-1 | transcript_product=phospholipase D, Pi-PLD-like-1 | location=DS028118:5515624-5517219(-) | protein_length=531 | sequence_SO=supercontig | SO=protein_coding_gene | is_pseudo=false	5.71606	6.0484	6.15413	4.30505	4.36491	4.91283	5.97286	4.5276	1.44527	FALSE	FALSE	FALSE	FALSE	FALSE	FALSE	5.06465e-36	4.73965e-37	55.5379	60904.23	26	28	28	19	25	28	Cytoplasm	Soluble	NA	+	F2_F4	2.4562	0.00417182	1.44527	6.17284
PITG_00923	phospholipase D, Pi-PLD-like-3 | transcript_product=phospholipase D, Pi-PLD-like-3 | location=DS028118:5538020-5539690(+) | protein_length=556 | sequence_SO=supercontig | SO=protein_coding_gene | is_pseudo=false	4.01912	4.09793	4.24187	2.10299	2.93028	3.02082	4.11964	2.6847	1.43494	FALSE	FALSE	FALSE	FALSE	FALSE	FALSE	1.99394e-23	3.19396e-25	51.3196	63736.8	8	10	8	7	6	8	Cytoplasm	Soluble	NA	+	F2_F4	2.0617	0.00748506	1.43494	4.79565
PITG_00931	conserved hypothetical protein | transcript_product=conserved hypothetical protein | location=DS028118:5569984-5571435(-) | protein_length=428 | sequence_SO=supercontig | SO=protein_coding_gene | is_pseudo=false	2.63081	2.92868	3.30943	0.841372	1.1859	1.22368	2.95631	1.08365	1.87266	FALSE	FALSE	FALSE	FALSE	FALSE	FALSE	8.06971e-32	3.26293e-33	54.2416	45564.23	17	17	19	10	14	15	Nucleus	Soluble	NA	+	F2_F4	2.90004	0.00249078	1.87266	8.10669
PITG_00952	conserved hypothetical protein | transcript_product=conserved hypothetical protein | location=DS028118:5647664-5649370(+) | protein_length=568 | sequence_SO=supercontig | SO=protein_coding_gene | is_pseudo=false	0.0174513	-0.155115	-0.128128	-0.879707	-1.1329	-1.21234	-0.0885972	-1.07498	0.986385	FALSE	FALSE	FALSE	FALSE	FALSE	FALSE	2.35564e-30	7.69099e-32	53.7669	64030.82	15	13	14	14	9	9	Cytoplasm	Soluble	NA	+	F2_F4	3.01229	0.00254849	0.986385	8.67413
PITG_00967	conserved hypothetical protein | transcript_product=conserved hypothetical protein | location=DS028118:5742275-5742958(-) | protein_length=227 | sequence_SO=supercontig | SO=protein_coding_gene | is_pseudo=false	2.86077	3.08743	3.48225	1.37485	1.8017	2.04658	3.14348	1.74104	1.40244	FALSE	FALSE	FALSE	FALSE	FALSE	FALSE	2.48097e-33	1.32875e-34	54.7187	24815.49	17	19	20	13	16	14	Cytoplasm	Soluble	NA	+	F2_F4	2.19939	0.00585945	1.40244	5.24507
PITG_00972	mannitol dehydrogenase, putative | transcript_product=mannitol dehydrogenase, putative | location=DS028118:5759152-5760213(-) | protein_length=353 | sequence_SO=supercontig | SO=protein_coding_gene | is_pseudo=false	-0.685805	-0.0094986	-0.177681	-2.10045	-3.23431	-2.96408	-0.290995	-2.76628	2.47529	FALSE	FALSE	FALSE	FALSE	FALSE	FALSE	6.33044e-28	1.48403e-29	52.9499	38141.92	10	9	10	8	3	5	Peroxisome	Soluble	NA	+	F2_F4	2.46901	0.00404538	2.47529	6.22246
PITG_00973	conserved hypothetical protein | transcript_product=conserved hypothetical protein | location=DS028118:5760765-5762090(-) | protein_length=236 | sequence_SO=supercontig | SO=protein_coding_gene | is_pseudo=false	4.52235	3.39431	3.57086	1.09645	-1.58703	-0.535982	3.82917	-0.342187	4.17136	FALSE	FALSE	FALSE	FALSE	FALSE	FALSE	7.16066e-36	6.41801e-37	55.493	26660.21	12	10	10	8	5	5	Cell membrane	Membrane	NA	+	F2_F4	2.08667	0.00692895	4.17136	4.87487
PITG_00979	conserved hypothetical protein | transcript_product=conserved hypothetical protein | location=DS028118:5806336-5808239(+) | protein_length=571 | sequence_SO=supercontig | SO=protein_coding_gene | is_pseudo=false	0.692861	0.919449	1.08112	-0.0927429	0.191746	0.207018	0.89781	0.102007	0.795803	FALSE	FALSE	FALSE	FALSE	FALSE	FALSE	2.82789e-26	5.6109e-28	52.3712	63151.29	19	18	19	12	16	14	Nucleus	Membrane	NA	+	F2_F4	2.22829	0.00573342	0.795803	5.34343
PITG_00990	conserved hypothetical protein | transcript_product=conserved hypothetical protein | location=DS028118:5833630-5834520(-) | protein_length=296 | sequence_SO=supercontig | SO=protein_coding_gene | is_pseudo=false	-3.00405	-3.43944	NA	-4.12654	-4.60775	-4.17517	-3.22174	-4.30315	1.08141	TRUE	TRUE	TRUE	TRUE	TRUE	TRUE	4.26436e-11	4.5938e-13	45.4733	33377.82	1	1	0	1	1	1	Cytoplasm	Soluble	NA	+	F2_F4	1.61707	0.0165091	1.08141	4.2314
PITG_01036	phenylalanyl-tRNA synthetase alpha chain | transcript_product=phenylalanyl-tRNA synthetase alpha chain | location=DS028118:6104427-6106204(+) | protein_length=502 | sequence_SO=supercontig | SO=protein_coding_gene | is_pseudo=false	3.29364	3.02835	3.42199	2.45984	2.3111	2.48776	3.24799	2.41957	0.828427	FALSE	FALSE	FALSE	FALSE	FALSE	FALSE	1.19834e-39	2.77762e-40	56.5896	56878.04	34	31	31	27	30	29	Peroxisome	Soluble	NA	+	F2_F4	2.52943	0.00385171	0.828427	6.46109
PITG_01043	3-phosphoinositide-dependent protein kinase, putative | transcript_product=3-phosphoinositide-dependent protein kinase, putative | location=DS028118:6127330-6129341(-) | protein_length=485 | sequence_SO=supercontig | SO=protein_coding_gene | is_pseudo=false	7.13926	6.94375	7.26063	5.39938	5.67305	5.74556	7.11455	5.606	1.50855	FALSE	FALSE	FALSE	FALSE	FALSE	FALSE	1.47399e-32	6.87403e-34	54.4761	54463.38	33	42	43	29	41	40	Cytoplasm	Soluble	NA	+	F2_F4	3.37477	0.00146591	1.50855	10.7668
PITG_01047	conserved hypothetical protein | transcript_product=conserved hypothetical protein | location=DS028118:6138468-6140285(-) | protein_length=605 | sequence_SO=supercontig | SO=protein_coding_gene | is_pseudo=false	2.49622	1.98516	2.05653	1.11889	1.22879	0.800562	2.1793	1.04941	1.12989	FALSE	FALSE	FALSE	FALSE	FALSE	FALSE	1.63366e-26	3.30795e-28	52.456	67389.06	26	21	23	25	18	16	Nucleus	Soluble	NA	+	F2_F4	2.2768	0.00526733	1.12989	5.51186
PITG_01072	5-methlytetrahydropteroyltriglutamate- homocysteine methyltransferease | transcript_product=5-methlytetrahydropteroyltriglutamate- homocysteine methyltransferease | location=DS028118:6213011-6215314(-) | protein_length=767 | sequence_SO=supercontig | SO=protein_coding_gene | is_pseudo=false	6.87426	6.76473	7.15445	5.28495	5.33132	5.68793	6.93115	5.43473	1.49641	FALSE	FALSE	FALSE	FALSE	FALSE	FALSE	1.34484e-32	6.32229e-34	54.4887	84979.15	53	57	58	44	51	53	Cytoplasm	Soluble	NA	+	F2_F4	3.01478	0.00256134	1.49641	8.68714
PITG_01073	conserved hypothetical protein | transcript_product=conserved hypothetical protein | location=DS028118:6215857-6218305(-) | protein_length=706 | sequence_SO=supercontig | SO=protein_coding_gene | is_pseudo=false	-0.797507	-0.756063	-0.241838	-1.22767	-2.79488	-2.02106	-0.598469	-2.01454	1.41607	FALSE	FALSE	FALSE	FALSE	FALSE	FALSE	1.15153e-24	2.01116e-26	51.7857	77379.84	10	12	15	12	7	10	Nucleus	Soluble	NA	+	F2_F4	1.36019	0.0296769	1.41607	2.91105
PITG_01082	ran-specific GTPase-activating protein, putative | transcript_product=ran-specific GTPase-activating protein, putative | location=DS028118:6252431-6253114(-) | protein_length=204 | sequence_SO=supercontig | SO=protein_coding_gene | is_pseudo=false	3.27648	3.26004	3.66204	1.32765	1.77085	2.16063	3.39952	1.75304	1.64648	FALSE	FALSE	FALSE	FALSE	FALSE	FALSE	1.6228e-26	3.28977e-28	52.4571	23030.67	9	8	9	7	8	8	Cytoplasm	Soluble	NA	+	F2_F4	2.41247	0.00450041	1.64648	6.00599
PITG_01086	conserved hypothetical protein | transcript_product=conserved hypothetical protein | location=DS028118:6263881-6265010(-) | protein_length=331 | sequence_SO=supercontig | SO=protein_coding_gene | is_pseudo=false	2.66531	2.62291	3.00443	0.995491	0.894964	1.42497	2.76422	1.10514	1.65908	FALSE	FALSE	FALSE	FALSE	FALSE	FALSE	6.92613e-29	1.83996e-30	53.2778	36558.34	18	18	18	13	15	16	Cytoplasm	Soluble	NA	+	F2_F4	2.91789	0.00238248	1.65907	8.19458
PITG_01097	conserved hypothetical protein | transcript_product=conserved hypothetical protein | location=DS028118:6332501-6341292(+) | protein_length=2774 | sequence_SO=supercontig | SO=protein_coding_gene | is_pseudo=false	-0.627234	-1.25776	-1.74556	-2.47535	-3.56995	-3.41051	-1.21018	-3.15194	1.94175	FALSE	FALSE	FALSE	FALSE	FALSE	FALSE	1.80407e-26	3.63932e-28	52.4407	312586.75	13	8	7	8	4	4	Cell membrane	Membrane	NA	+	F2_F4	1.83783	0.0110488	1.94175	4.12721
PITG_01101	aquaporin, putative | transcript_product=aquaporin, putative | location=DS028118:6347827-6348720(+) | protein_length=297 | sequence_SO=supercontig | SO=protein_coding_gene | is_pseudo=false	2.87567	1.5331	1.36333	-0.903936	-2.97703	-2.34266	1.92403	-2.07454	3.99858	FALSE	FALSE	FALSE	FALSE	FALSE	FALSE	3.64175e-14	4.12562e-16	47.2208	31756.82	3	3	3	1	1	1	Lysosome/Vacuole	Membrane	NA	+	F2_F4	2.16838	0.00644486	3.99858	5.1411
PITG_01115	conserved hypothetical protein | transcript_product=conserved hypothetical protein | location=DS028118:6398607-6400382(+) | protein_length=545 | sequence_SO=supercontig | SO=protein_coding_gene | is_pseudo=false	-1.91584	-2.68757	-2.51455	-3.49651	-4.62107	-4.58201	-2.37265	-4.2332	1.86054	FALSE	FALSE	FALSE	FALSE	FALSE	FALSE	3.87078e-16	4.58624e-18	48.2128	59610.25	4	5	5	3	3	2	Cytoplasm	Soluble	NA	+	F2_F4	1.88535	0.0102511	1.86054	4.26313
PITG_01125	Drug/Metabolite Transporter (DMT) Superfamily | transcript_product=Drug/Metabolite Transporter (DMT) Superfamily | location=DS028118:6424398-6426097(+) | protein_length=470 | sequence_SO=supercontig | SO=protein_coding_gene | is_pseudo=false	0.368476	0.418764	0.341877	-0.525925	-0.853001	-0.9079	0.376372	-0.762275	1.13865	FALSE	FALSE	FALSE	FALSE	FALSE	FALSE	2.42638e-19	3.18482e-21	49.6674	52098.05	8	7	6	7	5	5	Cell membrane	Membrane	NA	+	F2_F4	3.1435	0.00228926	1.13865	9.38351
PITG_01127	conserved hypothetical protein | transcript_product=conserved hypothetical protein | location=DS028118:6430066-6432150(+) | protein_length=694 | sequence_SO=supercontig | SO=protein_coding_gene | is_pseudo=false	1.98309	2.24521	2.03712	0.760208	1.15557	1.33128	2.08847	1.08235	1.00612	FALSE	FALSE	FALSE	FALSE	FALSE	FALSE	3.57331e-34	2.21748e-35	54.9788	74632.13	18	24	23	19	16	19	Cytoplasm	Soluble	NA	+	F2_F4	2.24052	0.00564658	1.00612	5.38549
PITG_01128	putative fatty-acid-CoA ligase, putative | transcript_product=putative fatty-acid-CoA ligase, putative | location=DS028118:6433098-6435698(-) | protein_length=736 | sequence_SO=supercontig | SO=protein_coding_gene | is_pseudo=false	6.20278	5.60325	5.18366	3.68544	2.6627	2.89395	5.66323	3.0807	2.58253	FALSE	FALSE	FALSE	FALSE	FALSE	FALSE	1.13461e-28	2.94159e-30	53.2052	79915.92	37	40	40	25	25	28	Peroxisome	Soluble	NA	+	F2_F4	2.41922	0.00447059	2.58253	6.03147
PITG_01139	conserved hypothetical protein | transcript_product=conserved hypothetical protein | location=DS028118:6556190-6556893(+) | protein_length=202 | sequence_SO=supercontig | SO=protein_coding_gene | is_pseudo=false	6.64632	6.80578	6.99134	3.33093	3.4832	3.3638	6.81448	3.39264	3.42184	FALSE	FALSE	FALSE	FALSE	FALSE	FALSE	7.97727e-21	1.11303e-22	50.2898	22468.74	11	12	13	7	10	11	Nucleus	Soluble	NA	+	F2_F4	5.1978	0	3.42184	31.1346
PITG_01146	selenide, water dikinase, putative | transcript_product=selenide, water dikinase, putative | location=DS028118:6678246-6679569(+) | protein_length=392 | sequence_SO=supercontig | SO=protein_coding_gene | is_pseudo=false	0.332648	0.724449	0.711765	-0.890852	-0.311377	-0.313225	0.589621	-0.505151	1.09477	FALSE	FALSE	FALSE	FALSE	FALSE	FALSE	5.97978e-23	9.27919e-25	51.1362	42250.34	8	8	9	6	7	6	Cytoplasm	Soluble	NA	+	F2_F4	2.03874	0.00789882	1.09477	4.72369
PITG_01152	conserved hypothetical protein | transcript_product=conserved hypothetical protein | location=DS028118:6756085-6758340(-) | protein_length=751 | sequence_SO=supercontig | SO=protein_coding_gene | is_pseudo=false	-3.61664	-3.48223	-3.32447	-5.4319	-5.25586	-5.38984	-3.47445	-5.3592	1.88475	FALSE	FALSE	FALSE	FALSE	FALSE	FALSE	1.53681e-26	3.12451e-28	52.4655	82857.15	3	4	4	2	1	2	Cytoplasm	Soluble	NA	+	F2_F4	4.33564	0.00254054	1.88475	18.8987
PITG_01164	glucan 1,3-beta-glucosidase, putative | transcript_product=glucan 1,3-beta-glucosidase, putative | location=DS028119:177965-179083(-) | protein_length=323 | sequence_SO=supercontig | SO=protein_coding_gene | is_pseudo=false	-0.0266352	-0.224241	-0.614677	-1.19475	-1.2156	-2.05604	-0.288518	-1.4888	1.20028	FALSE	FALSE	FALSE	FALSE	FALSE	FALSE	3.26951e-24	5.52816e-26	51.6168	37520.52	9	10	10	8	7	5	Cytoplasm	Soluble	GH5	+	F2_F4	1.64812	0.0153899	1.20028	3.61362
PITG_01172	methionine-R-sulfoxide reductase | transcript_product=methionine-R-sulfoxide reductase | location=DS028119:197081-197642(+) | protein_length=138 | sequence_SO=supercontig | SO=protein_coding_gene | is_pseudo=false	-0.499841	0.329033	0.321539	-2.24429	-1.57652	-1.40255	0.0502437	-1.74112	1.79136	FALSE	FALSE	FALSE	FALSE	FALSE	FALSE	1.18672e-22	1.81138e-24	51.0206	15165.15	6	7	7	4	6	6	Cytoplasm	Soluble	NA	+	F2_F4	2.05121	0.00763968	1.79136	4.76268
PITG_01181	conserved hypothetical protein | transcript_product=conserved hypothetical protein | location=DS028119:211232-212737(-) | protein_length=501 | sequence_SO=supercontig | SO=protein_coding_gene | is_pseudo=false	2.56486	2.9834	2.99166	1.74524	2.42455	2.34577	2.84664	2.17185	0.674787	FALSE	FALSE	FALSE	FALSE	FALSE	FALSE	1.34118e-25	2.51628e-27	52.1279	55777.17	27	25	23	18	24	23	Cytoplasm	Soluble	NA	+	F2_F4	1.23479	0.0393868	0.674787	2.62914
PITG_01183	conserved hypothetical protein | transcript_product=conserved hypothetical protein | location=DS028119:248859-252026(-) | protein_length=744 | sequence_SO=supercontig | SO=protein_coding_gene | is_pseudo=false	-2.76019	-2.54597	-1.42139	-4.16841	-3.89138	-3.28355	-2.24252	-3.78111	1.5386	FALSE	FALSE	FALSE	FALSE	FALSE	FALSE	6.67682e-17	8.08752e-19	48.575	82807.62	5	5	6	4	4	4	Cytoplasm	Soluble	NA	+	F2_F4	1.45625	0.0238153	1.5386	3.13625
PITG_01188	aspartate aminotransferase, putative | transcript_product=aspartate aminotransferase, putative | location=DS028119:259421-261340(-) | protein_length=639 | sequence_SO=supercontig | SO=protein_coding_gene | is_pseudo=false	-3.07333	-2.35878	-2.08051	-6.56071	-5.42837	-5.02222	-2.50421	-5.67043	3.16623	FALSE	FALSE	FALSE	FALSE	FALSE	FALSE	1.19804e-18	1.53202e-20	49.3662	69950.49	6	4	6	2	3	3	Cytoplasm	Soluble	NA	+	F2_F4	2.35359	0.00480978	3.16623	5.78725
PITG_01193	aspartate aminotransferase, putative | transcript_product=aspartate aminotransferase, putative | location=DS028119:293536-296625(+) | protein_length=1011 | sequence_SO=supercontig | SO=protein_coding_gene | is_pseudo=false	2.39392	2.85557	2.9572	1.0261	1.39869	1.85217	2.73556	1.42565	1.30991	FALSE	FALSE	FALSE	FALSE	FALSE	FALSE	1.15182e-29	3.40201e-31	53.539	112467.79	41	41	46	30	33	39	Cytoplasm	Soluble	NA	+	F2_F4	1.9452	0.00918125	1.30991	4.43875
PITG_01195	aspartate aminotransferase, putative | transcript_product=aspartate aminotransferase, putative | location=DS028119:301874-303874(+) | protein_length=666 | sequence_SO=supercontig | SO=protein_coding_gene | is_pseudo=false	1.33215	1.44912	1.75901	-0.474819	0.0632534	0.786022	1.51343	0.124819	1.38861	FALSE	FALSE	FALSE	FALSE	FALSE	FALSE	1.66436e-29	4.7905e-31	53.4858	74329.14	19	22	22	15	20	20	Cytoplasm	Soluble	NA	+	F2_F4	1.63886	0.0156295	1.38861	3.58965
PITG_01223	conserved hypothetical protein | transcript_product=conserved hypothetical protein | location=DS028119:477053-478201(-) | protein_length=382 | sequence_SO=supercontig | SO=protein_coding_gene | is_pseudo=false	3.66479	3.45751	3.30834	1.82099	0.701275	0.871868	3.47688	1.13138	2.3455	FALSE	FALSE	FALSE	FALSE	FALSE	FALSE	1.61345e-30	5.38248e-32	53.8208	41222.7	9	8	8	5	8	6	Lysosome/Vacuole	Soluble	NA	+	F2_F4	2.52812	0.00384459	2.3455	6.45582
PITG_01237	conserved hypothetical protein | transcript_product=conserved hypothetical protein | location=DS028119:503485-504371(-) | protein_length=150 | sequence_SO=supercontig | SO=protein_coding_gene | is_pseudo=false	0.360562	0.794279	0.665737	-2.13083	-1.44267	-0.87418	0.606859	-1.48256	2.08942	FALSE	FALSE	FALSE	FALSE	FALSE	FALSE	1.1628e-20	1.60957e-22	50.2225	16750.96	10	11	12	6	7	8	Cytoplasm	Soluble	NA	+	F2_F4	2.25088	0.00547599	2.08942	5.42135
PITG_01245	chorismate mutase, putative | transcript_product=chorismate mutase, putative | location=DS028119:518488-520438(-) | protein_length=558 | sequence_SO=supercontig | SO=protein_coding_gene | is_pseudo=false	2.34148	1.89245	1.70778	-0.12805	-0.701818	0.34029	1.98057	-0.163193	2.14376	FALSE	FALSE	FALSE	FALSE	FALSE	FALSE	1.02098e-43	6.21465e-44	57.7081	61400.86	27	27	27	18	17	21	Cytoplasm	Soluble	NA	+	F2_F4	2.41995	0.00447801	2.14376	6.03425
PITG_01260	S-phase kinase-associated protein 1A | transcript_product=S-phase kinase-associated protein 1A | location=DS028119:558479-559180(+) | protein_length=179 | sequence_SO=supercontig | SO=protein_coding_gene | is_pseudo=false	4.87351	5.57029	5.58978	3.21033	3.94442	3.83846	5.34453	3.6644	1.68012	FALSE	FALSE	FALSE	FALSE	FALSE	FALSE	3.47581e-37	4.29113e-38	55.8816	20149.55	14	15	16	12	11	11	Cytoplasm	Soluble	NA	+	F2_F4	2.15991	0.00637259	1.68012	5.11299
PITG_01262	protein kinase, putative | transcript_product=protein kinase, putative | location=DS028119:563376-565079(+) | protein_length=567 | sequence_SO=supercontig | SO=protein_coding_gene | is_pseudo=false	-1.85104	-1.06939	-0.545183	NA	-4.28682	-3.85435	-1.1552	-4.07059	2.91538	TRUE	TRUE	TRUE	TRUE	TRUE	TRUE	1.02143e-25	1.93192e-27	52.1708	62990.84	1	1	1	0	1	1	Nucleus	Soluble	NA	+	F2_F4	1.96044	0.00890486	2.91538	5.65388
PITG_01266	glycoside hydrolase, putative | transcript_product=glycoside hydrolase, putative | location=DS028119:574617-576182(-) | protein_length=501 | sequence_SO=supercontig | SO=protein_coding_gene | is_pseudo=false	-0.66895	-0.855289	-0.62084	-4.10234	-2.81529	NA	-0.715026	-3.45881	2.74379	FALSE	FALSE	FALSE	FALSE	FALSE	FALSE	1.77586e-15	2.06735e-17	47.8896	55179.77	8	8	9	3	4	0	Cell membrane	Membrane	GH72	+	F2_F4	1.95256	0.00901521	2.74379	5.61728
PITG_01267	glycoside hydrolase, putative | transcript_product=glycoside hydrolase, putative | location=DS028119:576406-577824(-) | protein_length=472 | sequence_SO=supercontig | SO=protein_coding_gene | is_pseudo=false	-0.0502424	-0.0485802	0.125158	-3.11136	-3.07096	-2.7836	0.00877847	-2.98864	2.99742	FALSE	FALSE	FALSE	FALSE	FALSE	FALSE	3.58505e-18	4.51356e-20	49.1553	51298.11	4	4	4	2	2	2	Cell membrane	Membrane	GH72	+	F2_F4	4.83907	0	2.99742	25.3033
PITG_01282	conserved hypothetical protein | transcript_product=conserved hypothetical protein | location=DS028119:601790-603718(-) | protein_length=620 | sequence_SO=supercontig | SO=protein_coding_gene | is_pseudo=false	0.268861	0.141254	0.544054	-1.05243	-0.713375	-0.175076	0.318056	-0.64696	0.965017	FALSE	FALSE	FALSE	FALSE	FALSE	FALSE	1.43564e-25	2.68631e-27	52.1172	68695.91	14	13	15	14	13	14	Cytoplasm	Soluble	NA	+	F2_F4	1.57429	0.0187603	0.965017	3.42527
PITG_01298	conserved hypothetical protein | transcript_product=conserved hypothetical protein | location=DS028119:658091-658834(-) | protein_length=247 | sequence_SO=supercontig | SO=protein_coding_gene | is_pseudo=false	0.187776	0.155237	0.383606	-0.976643	-0.457874	-0.687494	0.242206	-0.707337	0.949543	FALSE	FALSE	FALSE	FALSE	FALSE	FALSE	4.0155e-14	4.54463e-16	47.1984	26827.42	6	6	6	6	6	4	Cytoplasm	Soluble	NA	+	F2_F4	2.33356	0.00500601	0.949543	5.71435
PITG_01300	DNA topoisomerase 2 DNA gyrase B | transcript_product=DNA topoisomerase 2 DNA gyrase B | location=DS028119:661202-665768(-) | protein_length=1329 | sequence_SO=supercontig | SO=protein_coding_gene | is_pseudo=false	2.61907	2.79995	3.06375	1.58487	2.2253	2.32021	2.82759	2.04346	0.78413	FALSE	FALSE	FALSE	FALSE	FALSE	FALSE	4.79381e-32	2.01738e-33	54.3138	148516.46	19	25	25	29	34	38	Cytoplasm	Soluble	NA	+	F2_F4	1.38303	0.0283051	0.78413	2.96381
PITG_01310;PITG_22226	peptidyl-prolyl isomerase FKBP12 | transcript_product=peptidyl-prolyl isomerase FKBP12 | location=DS028119:721930-722262(+) | protein_length=110 | sequence_SO=supercontig | SO=protein_coding_gene | is_pseudo=false;peptidyl-prolyl isomerase FKBP12 | transcript_product=peptidyl-prolyl isomerase FKBP12 | location=GG689346:272-553(-) | protein_length=93 | sequence_SO=supercontig | SO=protein_coding_g…	-0.850545	0.265289	0.44799	-1.67731	-1.79839	-1.1686	-0.0457553	-1.5481	1.50234	FALSE	FALSE	FALSE	FALSE	FALSE	FALSE	5.80259e-31	2.06498e-32	53.9656	11703.39;9852.16	5	6	5	5	5	5	Cytoplasm;Plastid	Soluble;Soluble	NA	+	F2_F4	1.54138	0.0198691	1.50234	3.34325
PITG_01318	peptidyl-prolyl cis-trans isomerase, putative | transcript_product=peptidyl-prolyl cis-trans isomerase, putative | location=DS028119:742211-743569(+) | protein_length=176 | sequence_SO=supercontig | SO=protein_coding_gene | is_pseudo=false	1.11489	1.25252	1.4054	-1.35709	-2.12032	-1.51262	1.2576	-1.66334	2.92095	FALSE	FALSE	FALSE	FALSE	FALSE	FALSE	3.64922e-29	1.00057e-30	53.3716	19086.6	7	7	7	6	4	5	Cytoplasm	Soluble	NA	+	F2_F4	3.53007	0.0006787	2.92095	11.8012
PITG_01322	myosin-like protein | transcript_product=myosin-like protein | location=DS028119:766441-769965(-) | protein_length=1152 | sequence_SO=supercontig | SO=protein_coding_gene | is_pseudo=false	3.17502	2.99894	2.83504	2.52904	2.20358	2.43543	3.003	2.38935	0.61365	FALSE	FALSE	FALSE	FALSE	FALSE	FALSE	1.19017e-29	3.50198e-31	53.5343	129830.93	44	40	42	38	35	38	Cytoplasm	Soluble	NA	+	F2_F4	1.94983	0.00916946	0.61365	4.45257
PITG_01325	myosin-like protein | transcript_product=myosin-like protein | location=DS028119:815352-816251(+) | protein_length=242 | sequence_SO=supercontig | SO=protein_coding_gene | is_pseudo=false	0.863845	0.847641	0.886536	0.402401	-0.52194	-0.746098	0.866007	-0.288546	1.15455	FALSE	FALSE	FALSE	FALSE	FALSE	FALSE	1.48403e-31	5.75524e-33	54.1568	27748.45	14	14	14	10	10	11	Nucleus	Soluble	NA	+	F2_F4	1.51697	0.0210299	1.15455	3.28313
PITG_01329	septum formation protein Maf | transcript_product=septum formation protein Maf | location=DS028119:854448-855307(+) | protein_length=215 | sequence_SO=supercontig | SO=protein_coding_gene | is_pseudo=false	-1.78773	-1.71633	-1.89767	-2.98521	-4.75733	-3.72021	-1.80058	-3.82092	2.02034	FALSE	FALSE	FALSE	FALSE	FALSE	FALSE	6.63946e-18	8.27421e-20	49.0352	24072.61	7	6	4	5	2	3	Mitochondrion	Soluble	NA	+	F2_F4	1.75953	0.0125929	2.02034	3.9098
PITG_01365	protein kinase, putative | transcript_product=protein kinase, putative | location=DS028119:1058615-1061299(-) | protein_length=894 | sequence_SO=supercontig | SO=protein_coding_gene | is_pseudo=false	5.07948	5.21455	5.08527	4.06573	4.15608	4.35228	5.12643	4.19136	0.93507	FALSE	FALSE	FALSE	FALSE	FALSE	FALSE	4.34732e-30	1.36341e-31	53.6793	99675.04	51	55	50	38	50	49	Cytoplasm	Soluble	NA	+	F2_F4	3.2169	0.00221622	0.93507	9.80342
PITG_01366	conserved hypothetical protein | transcript_product=conserved hypothetical protein | location=DS028119:1063218-1063943(-) | protein_length=241 | sequence_SO=supercontig | SO=protein_coding_gene | is_pseudo=false	1.32776	0.779535	0.718882	-0.926079	-2.02606	-2.34665	0.942059	-1.76626	2.70832	FALSE	FALSE	FALSE	FALSE	FALSE	FALSE	2.93515e-26	5.81383e-28	52.3654	26880.08	12	12	11	8	8	5	Cytoplasm	Soluble	NA	+	F2_F4	2.34094	0.00493887	2.70832	5.74112
PITG_01382;PITG_18037	ubiquitin family protein, putative | transcript_product=ubiquitin family protein, putative | location=DS028119:1177926-1179649(-) | protein_length=529 | sequence_SO=supercontig | SO=protein_coding_gene | is_pseudo=false;ubiquitin family protein, putative | transcript_product=ubiquitin family protein, putative | location=DS028182:684684-686407(-) | protein_length=529 | sequence_SO=supercontig | SO…	-0.782401	-0.383652	-0.309689	-1.96768	-1.75331	-1.49731	-0.491914	-1.73943	1.24752	FALSE	FALSE	FALSE	FALSE	FALSE	FALSE	1.41886e-29	4.1263e-31	53.5089	55230.57;55203.54	5	5	5	3	5	4	Nucleus;Nucleus	Soluble;Soluble	NA	+	F2_F4	2.47216	0.00405245	1.24752	6.23471
PITG_01389	proteasome subunit beta type-5, putative | transcript_product=proteasome subunit beta type-5, putative | location=DS028119:1241305-1242171(+) | protein_length=288 | sequence_SO=supercontig | SO=protein_coding_gene | is_pseudo=false	2.10446	2.50329	2.2	0.572748	0.609735	0.765089	2.26925	0.649191	1.62006	FALSE	FALSE	FALSE	FALSE	FALSE	FALSE	1.18799e-29	3.49849e-31	53.5346	32013.27	11	10	11	9	7	8	Cytoplasm	Soluble	NA	+	F2_F4	3.57251	0.000731518	1.62006	12.1
PITG_01395	glycoside hydrolase, putative | transcript_product=glycoside hydrolase, putative | location=DS028119:1293370-1295085(+) | protein_length=571 | sequence_SO=supercontig | SO=protein_coding_gene | is_pseudo=false	2.01842	1.95464	1.72614	0.735016	0.834543	0.471174	1.89973	0.680244	1.21949	FALSE	FALSE	FALSE	FALSE	FALSE	FALSE	2.66719e-31	1.00649e-32	54.0749	64485.95	16	14	18	12	15	13	Cell membrane	Membrane	GH1	+	F2_F4	3.01818	0.00257868	1.21949	8.70493
PITG_01398	beta-glucosidase, putative | transcript_product=beta-glucosidase, putative | location=DS028119:1315849-1317597(-) | protein_length=582 | sequence_SO=supercontig | SO=protein_coding_gene | is_pseudo=false	4.65428	4.6993	4.56336	2.87101	3.52102	3.50379	4.63898	3.29861	1.34037	FALSE	FALSE	FALSE	FALSE	FALSE	FALSE	4.77249e-35	3.58449e-36	55.2453	65548.64	19	18	21	16	15	18	Cell membrane	Membrane	GH1	+	F2_F4	2.4531	0.00424274	1.34037	6.1609
PITG_01408	D-isomer specific 2-hydroxyacid dehydrogenase, putative | transcript_product=D-isomer specific 2-hydroxyacid dehydrogenase, putative | location=DS028119:1380343-1381344(-) | protein_length=333 | sequence_SO=supercontig | SO=protein_coding_gene | is_pseudo=false	3.79298	3.56548	3.63028	2.29117	2.41826	2.32527	3.66291	2.3449	1.31801	FALSE	FALSE	FALSE	FALSE	FALSE	FALSE	1.28768e-27	2.91518e-29	52.8433	36385.86	24	29	27	15	26	27	Cytoplasm	Soluble	NA	+	F2_F4	4.15208	0.00195833	1.31801	16.985
PITG_01417	serine/threonine-protein phosphatase PP2A | transcript_product=serine/threonine-protein phosphatase PP2A | location=DS028119:1393188-1394147(+) | protein_length=319 | sequence_SO=supercontig | SO=protein_coding_gene | is_pseudo=false	4.57226	4.69699	4.51105	2.53182	2.82112	2.78413	4.59343	2.71236	1.88108	FALSE	FALSE	FALSE	FALSE	FALSE	FALSE	1.21361e-34	8.31239e-36	55.1223	36621.41	29	30	30	21	26	28	Cytoplasm	Soluble	NA	+	F2_F4	4.22589	0.00221176	1.88108	17.7305
PITG_01431	glycoside hydrolase, putative | transcript_product=glycoside hydrolase, putative | location=DS028119:1441468-1443716(-) | protein_length=585 | sequence_SO=supercontig | SO=protein_coding_gene | is_pseudo=false	-2.40976	-1.82702	-2.25087	-3.24719	-3.0917	-2.87349	-2.16255	-3.07079	0.908243	FALSE	FALSE	FALSE	FALSE	FALSE	FALSE	1.4124e-18	1.79989e-20	49.3347	65670.4	4	5	4	4	4	4	Cell membrane	Membrane	GH1	+	F2_F4	1.94293	0.00916693	0.908243	4.43199
PITG_01438	conserved hypothetical protein | transcript_product=conserved hypothetical protein | location=DS028119:1503014-1504243(-) | protein_length=321 | sequence_SO=supercontig | SO=protein_coding_gene | is_pseudo=false	-1.7191	-1.46386	-1.86656	-2.38021	-2.49338	-2.33805	-1.68317	-2.40388	0.720707	FALSE	FALSE	FALSE	FALSE	FALSE	FALSE	4.23882e-23	6.64689e-25	51.194	35290.44	4	5	6	5	5	5	Peroxisome	Soluble	NA	+	F2_F4	2.32958	0.00498356	0.720707	5.69995
PITG_01446	conserved hypothetical protein | transcript_product=conserved hypothetical protein | location=DS028119:1525110-1525952(+) | protein_length=280 | sequence_SO=supercontig | SO=protein_coding_gene | is_pseudo=false	-0.52246	-0.245872	0.0276604	-2.02658	-1.15494	-1.12928	-0.246891	-1.43693	1.19004	FALSE	FALSE	FALSE	FALSE	FALSE	FALSE	2.24337e-21	3.21334e-23	50.5141	32067.48	8	8	9	6	7	5	Cytoplasm	Soluble	NA	+	F2_F4	1.62455	0.0161738	1.19004	3.55284
PITG_01476	conserved hypothetical protein | transcript_product=conserved hypothetical protein | location=DS028119:1731509-1732963(+) | protein_length=484 | sequence_SO=supercontig | SO=protein_coding_gene | is_pseudo=false	-0.122439	-0.158922	-0.313669	-4.55012	-4.53706	-3.51362	-0.198343	-4.20027	4.00192	FALSE	FALSE	FALSE	FALSE	FALSE	FALSE	9.16972e-28	2.10937e-29	52.8943	52121.37	6	7	7	2	1	3	Nucleus	Soluble	NA	+	F2_F4	3.48467	0.0014433	4.00192	11.4895
PITG_01499	charged multivesicular body protein 5, putative | transcript_product=charged multivesicular body protein 5, putative | location=DS028119:2039359-2040332(-) | protein_length=223 | sequence_SO=supercontig | SO=protein_coding_gene | is_pseudo=false	-0.206326	-0.0932312	0.322336	-2.5	-1.60063	-2.07505	0.00759293	-2.05856	2.06615	FALSE	FALSE	FALSE	FALSE	FALSE	FALSE	5.80712e-16	6.84802e-18	48.1276	24739.71	2	3	3	1	3	1	Nucleus	Soluble	NA	+	F2_F4	2.60346	0.00359077	2.06615	6.76409
PITG_01525	conserved hypothetical protein | transcript_product=conserved hypothetical protein | location=DS028119:2504280-2505156(+) | protein_length=223 | sequence_SO=supercontig | SO=protein_coding_gene | is_pseudo=false	-1.55822	-1.54761	-1.33842	-2.60196	-2.65608	-1.65484	-1.48142	-2.30429	0.822877	FALSE	FALSE	FALSE	FALSE	FALSE	FALSE	8.24118e-29	2.17216e-30	53.2523	25597.55	5	5	5	5	3	5	Nucleus	Soluble	NA	+	F2_F4	1.16239	0.047387	0.822877	2.47195
PITG_01526	dual specificity mitogen-activated protein kinase kinase, putative | transcript_product=dual specificity mitogen-activated protein kinase kinase, putative | location=DS028119:2505250-2507375(-) | protein_length=512 | sequence_SO=supercontig | SO=protein_coding_gene | is_pseudo=false	0.208076	0.0713501	-0.415375	-0.88496	-1.49649	-1.44863	-0.0453163	-1.27669	1.23138	FALSE	FALSE	FALSE	FALSE	FALSE	FALSE	2.76372e-36	2.72097e-37	55.6161	57343.52	12	11	11	10	7	9	Nucleus	Soluble	NA	+	F2_F4	1.97099	0.00891751	1.23138	4.51602
PITG_01553	HECT ubiquitin ligase, putative | transcript_product=HECT ubiquitin ligase, putative | location=DS028119:2893085-2895130(+) | protein_length=633 | sequence_SO=supercontig | SO=protein_coding_gene | is_pseudo=false	1.02122	0.458832	0.389378	-0.633579	-1.71047	-1.92349	0.623143	-1.42251	2.04566	FALSE	FALSE	FALSE	FALSE	FALSE	FALSE	3.36843e-26	6.6401e-28	52.344	71950.9	15	14	12	9	5	5	Endoplasmic reticulum	Membrane	NA	+	F2_F4	1.99245	0.00848347	2.04566	4.58106
PITG_01569	nardilysin, putative | transcript_product=nardilysin, putative | location=DS028119:3014446-3018135(-) | protein_length=1069 | sequence_SO=supercontig | SO=protein_coding_gene | is_pseudo=false	1.72715	1.83854	1.73195	-0.354418	0.509054	0.601721	1.76588	0.252119	1.51376	FALSE	FALSE	FALSE	FALSE	FALSE	FALSE	4.7935e-31	1.72251e-32	53.9925	120938.56	29	24	27	15	22	22	Mitochondrion	Soluble	NA	+	F2_F4	2.10607	0.00671847	1.51376	4.9371
PITG_01602	conserved hypothetical protein | transcript_product=conserved hypothetical protein | location=DS028119:3189852-3190821(+) | protein_length=209 | sequence_SO=supercontig | SO=protein_coding_gene | is_pseudo=false	-0.384141	0.22357	-0.047451	-0.712252	-1.66936	-1.90194	-0.0693407	-1.42785	1.35851	FALSE	FALSE	FALSE	FALSE	FALSE	FALSE	3.39346e-24	5.72252e-26	51.6107	24112.6	4	6	8	5	3	4	Cytoplasm	Soluble	NA	+	F2_F4	1.54834	0.019673	1.35851	3.36051
PITG_01614	carbon catabolite repressor protein, putative | transcript_product=carbon catabolite repressor protein, putative | location=DS028119:3347244-3351666(+) | protein_length=1180 | sequence_SO=supercontig | SO=protein_coding_gene | is_pseudo=false	1.62184	1.64541	1.67723	-0.0418148	0.482187	-0.05937	1.64816	0.127001	1.52116	FALSE	FALSE	FALSE	FALSE	FALSE	FALSE	1.33716e-23	2.16569e-25	51.3858	132170.25	21	21	21	16	15	14	Cytoplasm	Soluble	NA	+	F2_F4	2.98388	0.00245411	1.52116	8.52721
PITG_01616	metalloprotease family M01, putative | transcript_product=metalloprotease family M01, putative | location=DS028119:3355489-3358430(+) | protein_length=950 | sequence_SO=supercontig | SO=protein_coding_gene | is_pseudo=false	3.76944	3.78757	4.1441	1.87545	2.19417	2.32513	3.90037	2.13158	1.76879	FALSE	FALSE	FALSE	FALSE	FALSE	FALSE	2.36763e-29	6.64531e-31	53.4346	106378.88	34	35	37	29	26	28	Cytoplasm	Soluble	NA	+	F2_F4	3.2129	0.00219643	1.76879	9.7801
PITG_01619	metalloprotease family M01, putative | transcript_product=metalloprotease family M01, putative | location=DS028119:3363721-3366747(+) | protein_length=1008 | sequence_SO=supercontig | SO=protein_coding_gene | is_pseudo=false	3.57414	3.78981	3.92378	1.57947	1.96464	2.29537	3.76258	1.94649	1.81608	FALSE	FALSE	FALSE	FALSE	FALSE	FALSE	1.17804e-29	3.47065e-31	53.5358	113366.04	30	33	34	21	29	32	Cytoplasm	Soluble	NA	+	F2_F4	2.85244	0.00265421	1.81608	7.87635
PITG_01622	myosin-like protein | transcript_product=myosin-like protein | location=DS028119:3372319-3376530(+) | protein_length=1280 | sequence_SO=supercontig | SO=protein_coding_gene | is_pseudo=false	3.45217	3.33034	3.38168	2.53169	2.52241	2.29102	3.38806	2.44837	0.93969	FALSE	FALSE	FALSE	FALSE	FALSE	FALSE	4.44992e-33	2.28536e-34	54.6395	145456.47	42	42	42	37	45	43	Cytoplasm	Soluble	NA	+	F2_F4	3.39417	0.00150437	0.93969	10.8912
PITG_01626	Drug/Metabolite Transporter (DMT) Superfamily | transcript_product=Drug/Metabolite Transporter (DMT) Superfamily | location=DS028119:3423192-3426074(+) | protein_length=942 | sequence_SO=supercontig | SO=protein_coding_gene | is_pseudo=false	5.73962	5.97843	5.55554	4.38926	4.6955	4.47606	5.75786	4.52027	1.23759	FALSE	FALSE	FALSE	FALSE	FALSE	FALSE	1.20024e-44	9.03408e-45	57.9555	100874.58	24	30	28	20	28	26	Cell membrane	Membrane	NA	+	F2_F4	2.9006	0.00249787	1.23759	8.10944
PITG_01627	alcohol dehydrogenase, putative | transcript_product=alcohol dehydrogenase, putative | location=DS028119:3426184-3427739(-) | protein_length=344 | sequence_SO=supercontig | SO=protein_coding_gene | is_pseudo=false	2.59818	2.5909	2.30276	1.80455	1.85779	1.60943	2.49728	1.75726	0.740023	FALSE	FALSE	FALSE	FALSE	FALSE	FALSE	2.68266e-31	1.01178e-32	54.0741	37497.99	16	19	18	12	16	14	Cytoplasm	Soluble	NA	+	F2_F4	2.41344	0.00451518	0.740023	6.00964
PITG_01640	conserved hypothetical protein | transcript_product=conserved hypothetical protein | location=DS028119:3476898-3481116(-) | protein_length=1196 | sequence_SO=supercontig | SO=protein_coding_gene | is_pseudo=false	-0.933501	-0.610199	-0.405287	-3.18629	-2.46578	-2.65549	-0.649662	-2.76919	2.11952	FALSE	FALSE	FALSE	FALSE	FALSE	FALSE	3.25974e-25	5.94532e-27	51.9875	132575.61	13	11	13	7	9	6	Nucleus	Soluble	NA	+	F2_F4	2.87886	0.00260388	2.11952	8.00344
PITG_01663	conserved hypothetical protein | transcript_product=conserved hypothetical protein | location=DS028119:3570735-3581049(-) | protein_length=3320 | sequence_SO=supercontig | SO=protein_coding_gene | is_pseudo=false	2.23759	1.53406	1.42478	1.2582	0.38596	0.228203	1.73214	0.624121	1.10802	FALSE	FALSE	FALSE	FALSE	FALSE	FALSE	1.29675e-33	7.2156e-35	54.8062	371090.23	61	46	44	50	33	32	Cytoplasm	Soluble	NA	+	F2_F4	1.27032	0.0368027	1.10802	2.70772
PITG_01664	conserved hypothetical protein | transcript_product=conserved hypothetical protein | location=DS028119:3581437-3582823(-) | protein_length=363 | sequence_SO=supercontig | SO=protein_coding_gene | is_pseudo=false	-4.55993	NA	-4.04959	NA	-6.10533	-6.10536	-4.30476	-6.10534	1.80059	TRUE	TRUE	TRUE	TRUE	TRUE	TRUE	1.16142e-17	1.43714e-19	48.9253	40825.43	1	0	1	0	1	1	Nucleus	Soluble	NA	+	F2_F4	1.71002	0.013893	1.80059	7.05642
PITG_01673	conserved hypothetical protein | transcript_product=conserved hypothetical protein | location=DS028119:3622366-3624180(-) | protein_length=604 | sequence_SO=supercontig | SO=protein_coding_gene | is_pseudo=false	1.91239	2.32149	2.14814	-1.42084	-1.10575	-1.31316	2.12734	-1.27992	3.40726	FALSE	FALSE	FALSE	FALSE	FALSE	FALSE	2.13213e-30	6.98883e-32	53.7811	63085.69	11	13	11	7	8	7	Cell membrane	Membrane	NA	+	F2_F4	4.64868	0	3.40726	22.6623
PITG_01681	conserved hypothetical protein | transcript_product=conserved hypothetical protein | location=DS028119:3650293-3650957(-) | protein_length=153 | sequence_SO=supercontig | SO=protein_coding_gene | is_pseudo=false	0.466222	0.111422	-0.0429993	-3.06987	-3.92872	-3.80005	0.178215	-3.59955	3.77776	FALSE	FALSE	FALSE	FALSE	FALSE	FALSE	5.28974e-24	8.80156e-26	51.5383	17509.98	4	4	4	3	1	1	Mitochondrion	Soluble	NA	+	F2_F4	3.60117	0.000773663	3.77776	12.3058
PITG_01700	inositol-3-phosphate synthase, putative | transcript_product=inositol-3-phosphate synthase, putative | location=DS028119:3782311-3786254(+) | protein_length=693 | sequence_SO=supercontig | SO=protein_coding_gene | is_pseudo=false	5.76005	6.04349	6.20784	3.83268	4.12249	4.56034	6.00379	4.17184	1.83196	FALSE	FALSE	FALSE	FALSE	FALSE	FALSE	2.58562e-28	6.37075e-30	53.0834	76555.56	39	39	41	28	36	37	Mitochondrion	Membrane	NA	+	F2_F4	2.74257	0.00326241	1.83196	7.36704
PITG_01711	anthranilate synthase component I, putative | transcript_product=anthranilate synthase component I, putative | location=DS028119:3804444-3805958(-) | protein_length=504 | sequence_SO=supercontig | SO=protein_coding_gene | is_pseudo=false	1.44322	1.66967	1.76188	-0.705011	-0.410177	0.153273	1.62492	-0.320638	1.94556	FALSE	FALSE	FALSE	FALSE	FALSE	FALSE	1.0668e-49	2.66699e-49	59.2527	55504.57	23	22	22	11	13	14	Cytoplasm	Soluble	NA	+	F2_F4	2.71251	0.00328848	1.94556	7.2329
PITG_01719	conserved hypothetical protein | transcript_product=conserved hypothetical protein | location=DS028119:3857884-3860991(+) | protein_length=1035 | sequence_SO=supercontig | SO=protein_coding_gene | is_pseudo=false	4.46699	4.29595	4.22574	2.75213	3.11083	3.29718	4.32956	3.05338	1.27618	FALSE	FALSE	FALSE	FALSE	FALSE	FALSE	4.42364e-34	2.69265e-35	54.9504	113600.32	62	56	62	44	51	55	Cytoplasm	Soluble	NA	+	F2_F4	2.72354	0.0033341	1.27618	7.28185
PITG_01721	Drug/Metabolite Transporter (DMT) Superfamily | transcript_product=Drug/Metabolite Transporter (DMT) Superfamily | location=DS028119:3862581-3865337(-) | protein_length=918 | sequence_SO=supercontig | SO=protein_coding_gene | is_pseudo=false	4.57928	4.64028	4.20354	3.73212	3.52772	3.18631	4.47437	3.48205	0.992317	FALSE	FALSE	FALSE	FALSE	FALSE	FALSE	1.12871e-32	5.38215e-34	54.5127	99186.37	37	32	33	32	31	30	Lysosome/Vacuole	Membrane	NA	+	F2_F4	2.04109	0.00777953	0.992316	4.73101
PITG_01737	DNA damage-binding protein, putative | transcript_product=DNA damage-binding protein, putative | location=DS028119:4015435-4018887(-) | protein_length=1150 | sequence_SO=supercontig | SO=protein_coding_gene | is_pseudo=false	1.09595	0.792202	0.943537	0.573076	-0.124792	0.215384	0.943896	0.221223	0.722674	FALSE	FALSE	FALSE	FALSE	FALSE	FALSE	8.99103e-27	1.86315e-28	52.5479	126383.66	26	21	22	26	16	18	Cytoplasm	Soluble	NA	+	F2_F4	1.51932	0.0209802	0.722674	3.28889
PITG_01746;PITG_21908	HECT E3 ubiquitin ligase, putative | transcript_product=HECT E3 ubiquitin ligase, putative | location=DS028119:4071664-4073648(-) | protein_length=637 | sequence_SO=supercontig | SO=protein_coding_gene | is_pseudo=false;HECT E3 ubiquitin ligase, putative | transcript_product=HECT E3 ubiquitin ligase, putative | location=GG688693:8374-10358(-) | protein_length=637 | sequence_SO=supercontig | SO=pr…	-0.838319	-0.89978	-1.33264	-1.76901	-3.15587	-3.30284	-1.02358	-2.74257	1.71899	FALSE	FALSE	FALSE	FALSE	FALSE	FALSE	4.7113e-28	1.12212e-29	52.994	73096.24;73096.24	10	10	8	9	6	7	Endoplasmic reticulum;Endoplasmic reticulum	Membrane;Membrane	NA	+	F2_F4	1.54502	0.0197288	1.71899	3.35225
PITG_01752	transketolase | transcript_product=transketolase | location=DS028119:4082889-4084979(+) | protein_length=696 | sequence_SO=supercontig | SO=protein_coding_gene | is_pseudo=false	6.51481	6.63737	6.96473	4.61367	5.17283	5.45209	6.70564	5.07953	1.62611	FALSE	FALSE	FALSE	FALSE	FALSE	FALSE	1.44802e-38	2.50276e-39	56.2815	75579.58	41	47	47	33	41	40	Peroxisome	Soluble	NA	+	F2_F4	2.35521	0.00481714	1.62611	5.79316
PITG_01762	glycyl-tRNA synthetase | transcript_product=glycyl-tRNA synthetase | location=DS028119:4108060-4110105(+) | protein_length=681 | sequence_SO=supercontig | SO=protein_coding_gene | is_pseudo=false	4.7389	4.7459	4.83074	3.77368	3.87871	3.76043	4.77185	3.80427	0.967573	FALSE	FALSE	FALSE	FALSE	FALSE	FALSE	1.9902e-35	1.6143e-36	55.36	76072.27	54	56	57	33	53	49	Cytoplasm	Soluble	NA	+	F2_F4	4.45913	0.00158621	0.967573	20.3036
PITG_01769	chorismate synthase | transcript_product=chorismate synthase | location=DS028119:4138670-4140040(+) | protein_length=456 | sequence_SO=supercontig | SO=protein_coding_gene | is_pseudo=false	1.4041	1.84297	1.95482	-0.109835	0.580786	0.437185	1.73396	0.302712	1.43125	FALSE	FALSE	FALSE	FALSE	FALSE	FALSE	3.06561e-29	8.49534e-31	53.397	49178.91	18	20	20	15	13	14	Nucleus	Soluble	NA	+	F2_F4	2.22001	0.00580423	1.43125	5.31509
PITG_01775	protein phosphatase 2C, putative | transcript_product=protein phosphatase 2C, putative | location=DS028119:4150951-4151995(+) | protein_length=297 | sequence_SO=supercontig | SO=protein_coding_gene | is_pseudo=false	4.37032	4.30317	4.32968	0.776461	1.32273	1.32492	4.33439	1.14137	3.19302	FALSE	FALSE	FALSE	FALSE	FALSE	FALSE	2.25671e-43	1.26376e-43	57.6158	32426.27	25	26	26	17	18	18	Cytoplasm	Soluble	NA	+	F2_F4	4.19363	0.00208889	3.19302	17.4009
PITG_01788	ubiquitin activating enzyme, E1 family, putative | transcript_product=ubiquitin activating enzyme, E1 family, putative | location=DS028119:4209189-4210479(-) | protein_length=406 | sequence_SO=supercontig | SO=protein_coding_gene | is_pseudo=false	0.931623	1.33674	1.25325	-0.310425	0.541996	0.415714	1.17387	0.215762	0.958109	FALSE	FALSE	FALSE	FALSE	FALSE	FALSE	1.64791e-30	5.48576e-32	53.8178	44244.06	12	12	12	8	11	10	Cytoplasm	Soluble	NA	+	F2_F4	1.51199	0.0211921	0.958109	3.27095
PITG_01846	actin-related protein 2/3 complex subunit, putative | transcript_product=actin-related protein 2/3 complex subunit, putative | location=DS028119:4669940-4672152(-) | protein_length=537 | sequence_SO=supercontig | SO=protein_coding_gene | is_pseudo=false	3.71606	3.198	2.89138	2.76286	2.22393	2.35293	3.26848	2.44657	0.821907	FALSE	FALSE	FALSE	FALSE	FALSE	FALSE	3.93134e-27	8.4727e-29	52.6743	59438.24	20	18	16	17	14	17	Cytoplasm	Soluble	NA	+	F2_F4	1.32498	0.0321581	0.821907	2.83058
PITG_01851	homogentisate 1,2-dioxygenase | transcript_product=homogentisate 1,2-dioxygenase | location=DS028119:4700003-4701841(+) | protein_length=440 | sequence_SO=supercontig | SO=protein_coding_gene | is_pseudo=false	1.62905	1.56005	1.55275	-0.116032	-0.979027	-0.278112	1.58062	-0.457724	2.03834	FALSE	FALSE	FALSE	FALSE	FALSE	FALSE	1.03082e-32	4.96431e-34	54.5251	49769.46	11	15	13	13	5	7	Cytoplasm	Soluble	NA	+	F2_F4	2.80762	0.00265478	2.03834	7.66492
PITG_01862	glucose-6-phosphate isomerase | transcript_product=glucose-6-phosphate isomerase | location=DS028119:4735698-4737368(+) | protein_length=556 | sequence_SO=supercontig | SO=protein_coding_gene | is_pseudo=false	7.02227	7.14082	7.06714	5.04189	5.88476	5.585	7.07674	5.50388	1.57286	FALSE	FALSE	FALSE	FALSE	FALSE	FALSE	5.34367e-35	3.97088e-36	55.2305	60774.2	45	50	53	32	47	51	Peroxisome	Soluble	NA	+	F2_F4	2.49258	0.00406463	1.57286	6.31464
PITG_01937	myosin-like protein | transcript_product=myosin-like protein | location=DS028119:5190776-5192092(+) | protein_length=438 | sequence_SO=supercontig | SO=protein_coding_gene | is_pseudo=false	1.53173	1.0211	0.926844	-1.30223	-1.6473	-1.56169	1.15989	-1.50374	2.66363	FALSE	FALSE	FALSE	FALSE	FALSE	FALSE	1.05034e-19	1.39886e-21	49.8227	47976.51	15	12	13	8	7	9	Nucleus	Soluble	NA	+	F2_F4	3.6155	0.0008	2.66363	12.41
PITG_01938	glyceraldehyde-3-phosphate dehydrogenase | transcript_product=glyceraldehyde-3-phosphate dehydrogenase | location=DS028119:5192821-5193732(-) | protein_length=303 | sequence_SO=supercontig | SO=protein_coding_gene | is_pseudo=false	-2.55069	-2.41817	-2.34659	-4.85309	-3.71014	-4.0159	-2.43848	-4.19304	1.75456	TRUE	TRUE	TRUE	TRUE	TRUE	TRUE	2.06874e-18	2.6234e-20	49.2615	32280.56	1	1	1	1	1	1	Cytoplasm	Soluble	NA	+	F2_F4	2.14356	0.00642312	1.75456	5.05907
PITG_01940	triosephosphate isomerase/glyceraldehyde-3-phosphate dehydrogenase, putative | transcript_product=triosephosphate isomerase/glyceraldehyde-3-phosphate dehydrogenase, putative | location=DS028119:5204793-5205812(+) | protein_length=339 | sequence_SO=supercontig | SO=protein_coding_gene | is_pseudo=false	10.2379	10.6934	10.8804	8.39157	9.16369	9.51865	10.6039	9.02464	1.57926	FALSE	FALSE	FALSE	FALSE	FALSE	FALSE	2.96676e-29	8.24101e-31	53.4018	36081.12	32	36	36	23	34	35	Cytoplasm	Soluble	NA	+	F2_F4	1.83446	0.0110523	1.57926	4.11769
PITG_01946	ras family GTPase, putative | transcript_product=ras family GTPase, putative | location=DS028119:5219465-5220105(-) | protein_length=164 | sequence_SO=supercontig | SO=protein_coding_gene | is_pseudo=false	0.0252542	0.296558	0.18293	-1.24731	-0.800703	-0.890865	0.168247	-0.979626	1.14787	FALSE	FALSE	FALSE	FALSE	FALSE	FALSE	1.49037e-30	5.00124e-32	53.8321	18253.69	7	7	7	5	6	7	Cytoplasm	Soluble	NA	+	F2_F4	2.72584	0.00319444	1.14787	7.29212
PITG_01953	serine/threonine-protein phosphatase, putative | transcript_product=serine/threonine-protein phosphatase, putative | location=DS028119:5242445-5245505(-) | protein_length=936 | sequence_SO=supercontig | SO=protein_coding_gene | is_pseudo=false	1.5175	0.978352	1.20027	0.912996	0.0676136	0.551975	1.23204	0.510862	0.721179	FALSE	FALSE	FALSE	FALSE	FALSE	FALSE	7.29605e-30	2.20044e-31	53.6049	106338.29	24	22	27	26	21	22	Cytoplasm	Soluble	NA	+	F2_F4	1.16689	0.0468914	0.721179	2.4816
PITG_01973	conserved hypothetical protein | transcript_product=conserved hypothetical protein | location=DS028119:5344803-5346137(-) | protein_length=444 | sequence_SO=supercontig | SO=protein_coding_gene | is_pseudo=false	-0.997117	-1.39448	-1.16307	-1.57769	-2.42628	-1.92479	-1.18489	-1.97625	0.791364	FALSE	FALSE	FALSE	FALSE	FALSE	FALSE	2.77496e-17	3.39772e-19	48.7521	48154.83	5	6	6	5	4	6	Extracellular	Soluble	NA	+	F2_F4	1.35979	0.0296876	0.791364	2.91014
PITG_02000	long-chain-fatty-acid-CoA ligase, putative | transcript_product=long-chain-fatty-acid-CoA ligase, putative | location=DS028119:5451651-5453591(-) | protein_length=627 | sequence_SO=supercontig | SO=protein_coding_gene | is_pseudo=false	0.251212	1.02583	0.718681	-1.73908	-0.40736	-1.63893	0.665241	-1.26179	1.92703	FALSE	FALSE	FALSE	FALSE	FALSE	FALSE	1.13341e-32	5.3972e-34	54.5121	68415.45	13	21	20	9	16	11	Peroxisome	Soluble	NA	+	F2_F4	1.78625	0.0120537	1.92703	3.98309
PITG_02001	conserved hypothetical protein | transcript_product=conserved hypothetical protein | location=DS028119:5455845-5456823(-) | protein_length=262 | sequence_SO=supercontig | SO=protein_coding_gene | is_pseudo=false	0.342544	0.560699	0.333252	-1.68191	-0.720428	-0.589964	0.412165	-0.997434	1.4096	FALSE	FALSE	FALSE	FALSE	FALSE	FALSE	5.21551e-22	7.68601e-24	50.7677	28256.46	12	12	10	9	9	10	Cytoplasm	Soluble	NA	+	F2_F4	1.79305	0.0120379	1.4096	4.00189
PITG_02008	cleavage induced hypothetical protein | transcript_product=cleavage induced hypothetical protein | location=DS028119:5548150-5549487(-) | protein_length=445 | sequence_SO=supercontig | SO=protein_coding_gene | is_pseudo=false	1.67058	1.98455	1.75767	-0.151903	0.142063	-0.0269032	1.80427	-0.0122477	1.81651	FALSE	FALSE	FALSE	FALSE	FALSE	FALSE	2.85514e-34	1.8181e-35	55.0087	48218.09	7	9	9	7	8	8	Cell membrane	Membrane	NA	+	F2_F4	3.8638	0.00119745	1.81651	14.3552
PITG_02023	conserved hypothetical protein | transcript_product=conserved hypothetical protein | location=DS028119:5626804-5627898(-) | protein_length=279 | sequence_SO=supercontig | SO=protein_coding_gene | is_pseudo=false	0.446023	0.677914	0.601004	-1.10161	-2.68251	-2.13563	0.57498	-1.97325	2.54823	FALSE	FALSE	FALSE	FALSE	FALSE	FALSE	4.28867e-25	7.74328e-27	51.9438	30459.6	9	9	9	9	4	6	Cytoplasm	Soluble	NA	+	F2_F4	2.25593	0.00550621	2.54823	5.43887
PITG_02034	zinc transporter, putative | transcript_product=zinc transporter, putative | location=DS028119:5661510-5662739(-) | protein_length=409 | sequence_SO=supercontig | SO=protein_coding_gene | is_pseudo=false	3.76429	3.13779	3.68344	3.0601	2.07961	1.89401	3.52851	2.34457	1.18393	FALSE	FALSE	FALSE	FALSE	FALSE	FALSE	1.36723e-32	6.41032e-34	54.4864	43720.82	13	13	11	11	12	12	Cell membrane	Membrane	NA	+	F2_F4	1.3445	0.030839	1.18393	2.87506
PITG_02038	fructose 1,6 bisphosphatase | transcript_product=fructose 1,6 bisphosphatase | location=DS028119:5672760-5673834(-) | protein_length=333 | sequence_SO=supercontig | SO=protein_coding_gene | is_pseudo=false	5.3464	4.91308	5.14024	2.90527	2.87855	3.35274	5.13324	3.04552	2.08772	FALSE	FALSE	FALSE	FALSE	FALSE	FALSE	5.47993e-28	1.29287e-29	52.9715	36428.35	20	23	24	14	17	16	Cytoplasm	Soluble	NA	+	F2_F4	3.3371	0.0013871	2.08772	10.5292
PITG_02047	conserved hypothetical protein | transcript_product=conserved hypothetical protein | location=DS028119:5704442-5705707(+) | protein_length=421 | sequence_SO=supercontig | SO=protein_coding_gene | is_pseudo=false	0.746367	1.2242	1.42396	-0.0656376	0.169615	0.0279369	1.13151	0.0439714	1.08754	FALSE	FALSE	FALSE	FALSE	FALSE	FALSE	8.89984e-21	1.23953e-22	50.2703	47020.82	17	17	16	14	16	16	Cytoplasm	Soluble	NA	+	F2_F4	2.16258	0.0063965	1.08754	5.12186
PITG_02085	ATP-binding Cassette (ABC) Superfamily | transcript_product=ATP-binding Cassette (ABC) Superfamily | location=DS028120:120263-124386(-) | protein_length=1358 | sequence_SO=supercontig | SO=protein_coding_gene | is_pseudo=false	2.70315	2.95318	2.72818	-0.551435	-0.14599	-0.71982	2.79484	-0.472415	3.26725	FALSE	FALSE	FALSE	FALSE	FALSE	FALSE	8.85832e-30	2.64653e-31	53.5769	151586.79	30	29	32	15	12	11	Cell membrane	Membrane	NA	+	F2_F4	4.19202	0.00206593	3.26725	17.3845
PITG_02105	uracil phosphoribosyltransferase, putative | transcript_product=uracil phosphoribosyltransferase, putative | location=DS028120:230117-230931(+) | protein_length=227 | sequence_SO=supercontig | SO=protein_coding_gene | is_pseudo=false	2.03317	2.32327	2.68479	-0.313181	0.422335	0.586266	2.34708	0.231807	2.11527	FALSE	FALSE	FALSE	FALSE	FALSE	FALSE	3.37347e-26	6.6463e-28	52.3438	24904.92	10	12	12	8	9	9	Cytoplasm	Soluble	NA	+	F2_F4	2.49396	0.00407194	2.11527	6.32007
PITG_02106	conserved hypothetical protein | transcript_product=conserved hypothetical protein | location=DS028120:231749-234949(+) | protein_length=1015 | sequence_SO=supercontig | SO=protein_coding_gene | is_pseudo=false	0.341214	0.845943	0.80253	-0.505484	-0.251842	-0.381746	0.663229	-0.379691	1.04292	FALSE	FALSE	FALSE	FALSE	FALSE	FALSE	3.78862e-36	3.61313e-37	55.5754	113532.75	24	24	24	18	18	18	Nucleus	Soluble	NA	+	F2_F4	2.3792	0.00456515	1.04292	5.88154
PITG_02109	conserved hypothetical protein | transcript_product=conserved hypothetical protein | location=DS028120:237515-239583(+) | protein_length=522 | sequence_SO=supercontig | SO=protein_coding_gene | is_pseudo=false	1.10667	1.17207	1.32825	-0.093544	0.0424404	-0.362438	1.20233	-0.137847	1.34018	FALSE	FALSE	FALSE	FALSE	FALSE	FALSE	7.7207e-37	8.78779e-38	55.7798	57556.01	11	13	13	10	12	11	Cytoplasm	Soluble	NA	+	F2_F4	3.22669	0.00205081	1.34018	9.86074
PITG_02114	aspartyl aminopeptidase, putative | transcript_product=aspartyl aminopeptidase, putative | location=DS028120:249421-250809(-) | protein_length=462 | sequence_SO=supercontig | SO=protein_coding_gene | is_pseudo=false	2.85036	2.7112	2.59587	1.48227	0.499287	1.06131	2.71914	1.01429	1.70485	FALSE	FALSE	FALSE	FALSE	FALSE	FALSE	5.15713e-28	1.22207e-29	52.9805	50956.75	27	29	28	19	21	22	Cytoplasm	Soluble	NA	+	F2_F4	2.35629	0.00483193	1.70485	5.79712
PITG_02124	protein kinase, putative | transcript_product=protein kinase, putative | location=DS028120:297203-300085(-) | protein_length=737 | sequence_SO=supercontig | SO=protein_coding_gene | is_pseudo=false	4.67834	4.55433	4.24086	1.60076	2.17311	1.91517	4.49118	1.89635	2.59483	FALSE	FALSE	FALSE	FALSE	FALSE	FALSE	1.55731e-36	1.63192e-37	55.6899	78646.88	25	25	24	17	17	19	Cell membrane	Membrane	NA	+	F2_F4	3.60365	0.000783333	2.59483	12.3238
PITG_02137	serine/threonine-protein phosphatase 2A 65 kDa regulatory subunit A, putative | transcript_product=serine/threonine-protein phosphatase 2A 65 kDa regulatory subunit A, putative | location=DS028120:394007-396178(-) | protein_length=577 | sequence_SO=supercontig | SO=protein_coding_gene | is_pseudo=false	5.27028	5.33083	5.26274	3.69717	4.35996	4.10482	5.28795	4.05398	1.23397	FALSE	FALSE	FALSE	FALSE	FALSE	FALSE	6.7104e-38	9.66518e-39	56.0896	63602.44	33	31	31	26	27	29	Cytoplasm	Soluble	NA	+	F2_F4	2.50248	0.00388738	1.23397	6.35373
PITG_02138	conserved hypothetical protein | transcript_product=conserved hypothetical protein | location=DS028120:396439-398238(+) | protein_length=599 | sequence_SO=supercontig | SO=protein_coding_gene | is_pseudo=false	-1.46402	-1.47718	-1.99262	-2.09806	-3.57048	-3.03395	-1.64461	-2.90083	1.25622	FALSE	FALSE	FALSE	FALSE	FALSE	FALSE	6.32463e-30	1.93668e-31	53.6255	67497.96	7	7	6	7	3	4	Cytoplasm	Soluble	NA	+	F2_F4	1.2699	0.0367913	1.25622	2.70678
PITG_02146	conserved hypothetical protein | transcript_product=conserved hypothetical protein | location=DS028120:433364-438026(-) | protein_length=1452 | sequence_SO=supercontig | SO=protein_coding_gene | is_pseudo=false	2.05588	1.5582	1.96467	0.594973	0.391226	0.0622349	1.85958	0.349478	1.51011	FALSE	FALSE	FALSE	FALSE	FALSE	FALSE	7.39856e-31	2.59859e-32	53.9313	162423.11	38	30	35	32	25	24	Cytoplasm	Soluble	NA	+	F2_F4	2.64272	0.0033914	1.51011	6.92973
PITG_02161	conserved hypothetical protein | transcript_product=conserved hypothetical protein | location=DS028120:503521-506928(-) | protein_length=1135 | sequence_SO=supercontig | SO=protein_coding_gene | is_pseudo=false	3.21044	2.66215	3.02559	1.28942	1.14914	1.08162	2.96606	1.17339	1.79267	FALSE	FALSE	FALSE	FALSE	FALSE	FALSE	1.10086e-35	9.50185e-37	55.4372	126462.73	40	38	41	24	26	25	Nucleus	Soluble	NA	+	F2_F4	3.3171	0.00134375	1.79267	10.405
PITG_02178;PITG_11608	conserved hypothetical protein | transcript_product=conserved hypothetical protein | location=DS028120:672069-673207(-) | protein_length=235 | sequence_SO=supercontig | SO=protein_coding_gene | is_pseudo=false;conserved hypothetical protein | transcript_product=conserved hypothetical protein | location=DS028139:712112-712657(-) | protein_length=181 | sequence_SO=supercontig | SO=protein_coding_ge…	-4.25268	-3.47384	-3.6259	-4.88664	-4.95874	NA	-3.78414	-4.92269	1.13855	FALSE	FALSE	FALSE	FALSE	FALSE	FALSE	2.95803e-12	3.24498e-14	46.1677	25952.75;20057.86	2	3	3	2	1	0	Nucleus;Nucleus	Soluble;Soluble	NA	+	F2_F4	1.4608	0.0235674	1.13855	3.68611
PITG_02182	homoserine dehydrogenase, putative | transcript_product=homoserine dehydrogenase, putative | location=DS028120:719851-721164(+) | protein_length=437 | sequence_SO=supercontig | SO=protein_coding_gene | is_pseudo=false	3.79374	3.90397	3.86228	2.39508	2.04925	2.26885	3.85333	2.23773	1.6156	FALSE	FALSE	FALSE	FALSE	FALSE	FALSE	5.41221e-36	5.03127e-37	55.5293	46670.69	25	27	28	23	20	21	Peroxisome	Soluble	NA	+	F2_F4	3.96592	0.00140299	1.6156	15.238
PITG_02186;PITG_11619	FKBP-type peptidyl-prolyl cis-trans isomerase, putative | transcript_product=FKBP-type peptidyl-prolyl cis-trans isomerase, putative | location=DS028120:727780-728181(-) | protein_length=108 | sequence_SO=supercontig | SO=protein_coding_gene | is_pseudo=false;FKBP-type peptidyl-prolyl cis-trans isomerase, putative | transcript_product=FKBP-type peptidyl-prolyl cis-trans isomerase, putative | loca…	4.4233	5.00286	5.05154	2.39147	3.4039	3.85122	4.8259	3.21553	1.61037	FALSE	FALSE	FALSE	FALSE	FALSE	FALSE	8.98469e-23	1.38105e-24	51.0677	11804.37;11804.37	10	10	10	8	9	8	Plastid;Plastid	Soluble;Soluble	NA	+	F2_F4	1.55568	0.0195182	1.61037	3.37876
PITG_02191	proteasome subunit beta type-6, putative | transcript_product=proteasome subunit beta type-6, putative | location=DS028120:776063-778309(-) | protein_length=673 | sequence_SO=supercontig | SO=protein_coding_gene | is_pseudo=false	3.8325	4.18448	3.88406	1.77679	2.12762	2.113	3.96701	2.0058	1.96121	FALSE	FALSE	FALSE	FALSE	FALSE	FALSE	1.12415e-28	2.91664e-30	53.2066	74364.94	19	20	19	13	18	18	Cytoplasm	Soluble	NA	+	F2_F4	3.60875	0.000789916	1.96121	12.3608
PITG_02199	conserved hypothetical protein | transcript_product=conserved hypothetical protein | location=DS028120:868259-871249(-) | protein_length=996 | sequence_SO=supercontig | SO=protein_coding_gene | is_pseudo=false	0.165393	0.177544	0.0431118	-1.35527	-0.85231	-0.809589	0.128683	-1.00572	1.13441	FALSE	FALSE	FALSE	FALSE	FALSE	FALSE	3.17673e-30	1.01912e-31	53.7242	107734.18	10	10	9	10	8	10	Nucleus	Soluble	NA	+	F2_F4	2.48595	0.00410629	1.13441	6.28861
PITG_02211	UV excision repair protein RAD23 | transcript_product=UV excision repair protein RAD23 | location=DS028120:957339-958803(+) | protein_length=449 | sequence_SO=supercontig | SO=protein_coding_gene | is_pseudo=false	1.77897	2.34024	2.67293	0.862574	0.734428	0.240425	2.26405	0.612476	1.65157	FALSE	FALSE	FALSE	FALSE	FALSE	FALSE	1.85494e-25	3.44419e-27	52.0768	45543.87	8	7	11	11	6	8	Nucleus	Soluble	NA	+	F2_F4	2.16225	0.0063925	1.65157	5.12076
PITG_02230	conserved hypothetical protein | transcript_product=conserved hypothetical protein | location=DS028120:1139232-1141081(-) | protein_length=584 | sequence_SO=supercontig | SO=protein_coding_gene | is_pseudo=false	1.65855	1.16933	1.17546	-0.770361	-0.870506	-0.885778	1.33445	-0.842215	2.17666	FALSE	FALSE	FALSE	FALSE	FALSE	FALSE	2.43863e-28	6.02343e-30	53.092	62786.97	12	9	10	7	3	3	Cell membrane	Membrane	NA	+	F2_F4	3.70868	0.000944724	2.17666	13.1081
PITG_02237	conserved hypothetical protein | transcript_product=conserved hypothetical protein | location=DS028120:1177340-1177823(+) | protein_length=121 | sequence_SO=supercontig | SO=protein_coding_gene | is_pseudo=false	0.812266	0.915731	0.538122	-0.585461	-0.479256	-1.09513	0.755373	-0.719949	1.47532	FALSE	FALSE	FALSE	FALSE	FALSE	FALSE	2.84056e-20	3.86696e-22	50.0616	13109	5	5	5	3	5	4	Cell membrane	Soluble	NA	+	F2_F4	2.58247	0.00383203	1.47532	6.67698
PITG_02260	C2 domain-containing protein, putative | transcript_product=C2 domain-containing protein, putative | location=DS028120:1224975-1225727(-) | protein_length=250 | sequence_SO=supercontig | SO=protein_coding_gene | is_pseudo=false	3.72264	4.19572	3.80054	0.781464	1.03697	0.990194	3.9063	0.936209	2.97009	FALSE	FALSE	FALSE	FALSE	FALSE	FALSE	2.68062e-27	5.8804e-29	52.7325	28590.37	20	23	22	10	16	15	Cytoplasm	Soluble	NA	+	F2_F4	4.23963	0.00226506	2.97009	17.8728
PITG_02261	C2 domain-containing protein, putative | transcript_product=C2 domain-containing protein, putative | location=DS028120:1226632-1227027(+) | protein_length=131 | sequence_SO=supercontig | SO=protein_coding_gene | is_pseudo=false	3.03515	3.94313	3.72146	0.177017	1.28287	1.09012	3.56658	0.850002	2.71658	FALSE	FALSE	FALSE	FALSE	FALSE	FALSE	2.53546e-27	5.57419e-29	52.7409	14678.73	5	5	5	5	5	5	Nucleus	Soluble	NA	+	F2_F4	2.46723	0.00403481	2.71658	6.21555
PITG_02281	conserved hypothetical protein | transcript_product=conserved hypothetical protein | location=DS028120:1299861-1301294(-) | protein_length=300 | sequence_SO=supercontig | SO=protein_coding_gene | is_pseudo=false	0.22269	0.675474	0.628841	-2.54727	-1.30881	-1.45922	0.509002	-1.77177	2.28077	FALSE	FALSE	FALSE	FALSE	FALSE	FALSE	2.75816e-22	4.11841e-24	50.8771	31546.3	12	12	11	7	9	8	Mitochondrion	Soluble	NA	+	F2_F4	2.26912	0.00551579	2.28077	5.48491
PITG_02338	conserved hypothetical protein | transcript_product=conserved hypothetical protein | location=DS028120:1629807-1630477(+) | protein_length=204 | sequence_SO=supercontig | SO=protein_coding_gene | is_pseudo=false	-1.12107	-1.30776	-1.40613	-3.24332	-2.36397	-2.12796	-1.27832	-2.57842	1.3001	FALSE	FALSE	FALSE	FALSE	FALSE	FALSE	1.6555e-17	2.03486e-19	48.8551	21855.66	2	3	2	2	3	2	Plastid	Soluble	NA	+	F2_F4	1.68872	0.0144354	1.3001	3.71982
PITG_02344	5-oxoprolinase | transcript_product=5-oxoprolinase | location=DS028120:1644645-1648452(+) | protein_length=1210 | sequence_SO=supercontig | SO=protein_coding_gene | is_pseudo=false	3.2506	3.30279	3.58167	0.969923	1.36662	1.93115	3.37835	1.42256	1.95579	FALSE	FALSE	FALSE	FALSE	FALSE	FALSE	2.53167e-33	1.35384e-34	54.7159	131546.26	53	55	60	35	40	48	Cytoplasm	Soluble	NA	+	F2_F4	2.55889	0.00372296	1.95579	6.58025
PITG_02362	P-type ATPase (P-ATPase) Superfamily | transcript_product=P-type ATPase (P-ATPase) Superfamily | location=DS028120:1748212-1751184(-) | protein_length=990 | sequence_SO=supercontig | SO=protein_coding_gene | is_pseudo=false	8.06945	7.44927	7.51157	5.58765	5.25347	5.15353	7.67676	5.33155	2.34521	FALSE	FALSE	FALSE	FALSE	FALSE	FALSE	2.42093e-39	5.19831e-40	56.5031	107287.83	55	55	61	39	48	44	Cell membrane	Membrane	NA	+	F2_F4	3.23357	0.00178505	2.34521	9.90121
PITG_02380	C2 domain-containing protein, putative | transcript_product=C2 domain-containing protein, putative | location=DS028120:1821272-1822018(+) | protein_length=248 | sequence_SO=supercontig | SO=protein_coding_gene | is_pseudo=false	1.63389	2.23096	1.99536	-0.187277	0.871334	1.13455	1.9534	0.606202	1.3472	FALSE	FALSE	FALSE	FALSE	FALSE	FALSE	1.11913e-30	3.83263e-32	53.8727	28220.37	13	14	14	11	14	13	Cytoplasm	Soluble	NA	+	F2_F4	1.42584	0.0257467	1.3472	3.06401
PITG_02401	phosphatidylinositol-3,4,5-trisphosphate 3-phosphatase, putative | transcript_product=phosphatidylinositol-3,4,5-trisphosphate 3-phosphatase, putative | location=DS028120:1916107-1918783(+) | protein_length=844 | sequence_SO=supercontig | SO=protein_coding_gene | is_pseudo=false	3.31296	3.83049	3.75499	1.92023	2.6598	2.64193	3.63281	2.40732	1.22549	FALSE	FALSE	FALSE	FALSE	FALSE	FALSE	5.17395e-29	1.39513e-30	53.3205	94904.2	36	38	35	32	30	31	Cytoplasm	Soluble	NA	+	F2_F4	1.86122	0.0106238	1.22549	4.19374
PITG_02409	Folate-Biopterin Transporter (FBT) Family | transcript_product=Folate-Biopterin Transporter (FBT) Family | location=DS028120:1951735-1953441(-) | protein_length=568 | sequence_SO=supercontig | SO=protein_coding_gene | is_pseudo=false	-1.26081	-2.56842	-1.70604	-3.87276	-5.52355	-4.18643	-1.84509	-4.52758	2.68249	FALSE	FALSE	FALSE	FALSE	FALSE	FALSE	8.00293e-18	9.9539e-20	48.9986	62748.39	3	3	3	3	2	2	Lysosome/Vacuole	Membrane	NA	+	F2_F4	1.8714	0.0103231	2.68249	4.22291
PITG_02424	aldo/keto reductase family | transcript_product=aldo/keto reductase family | location=DS028120:2034517-2035350(+) | protein_length=277 | sequence_SO=supercontig | SO=protein_coding_gene | is_pseudo=false	-1.16181	-0.695362	-0.258398	-3.98034	-2.63643	-2.45306	-0.70519	-3.02328	2.31809	FALSE	FALSE	FALSE	FALSE	FALSE	FALSE	7.67159e-21	1.07102e-22	50.2968	30982.21	8	8	9	4	7	7	Cytoplasm	Soluble	NA	+	F2_F4	1.87505	0.0103367	2.31809	4.23342
PITG_02454	conserved hypothetical protein | transcript_product=conserved hypothetical protein | location=DS028120:2182562-2185267(-) | protein_length=822 | sequence_SO=supercontig | SO=protein_coding_gene | is_pseudo=false	0.808553	-0.191996	-0.0532475	-0.838081	-2.28681	-1.91372	0.18777	-1.67954	1.86731	FALSE	FALSE	FALSE	FALSE	FALSE	FALSE	1.67856e-20	2.30662e-22	50.1566	92203.56	11	12	10	7	7	8	Cell membrane	Membrane	NA	+	F2_F4	1.59925	0.0172938	1.86731	3.48826
PITG_02456	conserved hypothetical protein | transcript_product=conserved hypothetical protein | location=DS028120:2187639-2191305(+) | protein_length=957 | sequence_SO=supercontig | SO=protein_coding_gene | is_pseudo=false	-0.238469	-0.069315	0.154825	-1.12907	-0.406113	-1.12411	-0.0509863	-0.886431	0.835445	FALSE	FALSE	FALSE	FALSE	FALSE	FALSE	3.59896e-28	8.70818e-30	53.0342	105834.6	14	13	13	12	11	9	Nucleus	Soluble	NA	+	F2_F4	1.45911	0.0235805	0.835445	3.14307
PITG_02457	protein kinase | transcript_product=protein kinase | location=DS028120:2192747-2195441(-) | protein_length=874 | sequence_SO=supercontig | SO=protein_coding_gene | is_pseudo=false	-1.55585	-1.80778	-1.91249	-2.26575	-3.04644	-2.58058	-1.75871	-2.63092	0.872217	FALSE	FALSE	FALSE	FALSE	FALSE	FALSE	1.30388e-35	1.10767e-36	55.4151	96771.64	7	7	7	8	5	5	Cell membrane	Membrane	NA	+	F2_F4	1.59811	0.0174175	0.872217	3.48539
PITG_02507	conserved hypothetical protein | transcript_product=conserved hypothetical protein | location=DS028120:2350217-2351188(-) | protein_length=323 | sequence_SO=supercontig | SO=protein_coding_gene | is_pseudo=false	-2.01674	-1.44808	-1.50821	-3.87272	-3.75137	-4.37455	-1.65768	-3.99955	2.34187	FALSE	FALSE	FALSE	FALSE	FALSE	FALSE	5.09742e-19	6.60044e-21	49.5282	35636.12	6	6	7	3	4	4	Cytoplasm	Soluble	NA	+	F2_F4	3.05898	0.00236957	2.34187	8.92072
PITG_02510	conserved hypothetical protein | transcript_product=conserved hypothetical protein | location=DS028120:2355097-2356020(+) | protein_length=307 | sequence_SO=supercontig | SO=protein_coding_gene | is_pseudo=false	0.638646	0.270889	0.664349	-1.04151	-0.60774	-1.00927	0.524628	-0.886173	1.4108	FALSE	FALSE	FALSE	FALSE	FALSE	FALSE	3.25428e-46	3.55937e-46	58.3661	34123.86	8	7	8	7	8	7	Cytoplasm	Soluble	NA	+	F2_F4	2.76647	0.00280736	1.4108	7.47526
PITG_02532	Ca2 :Cation Antiporter (CaCA) Family | transcript_product=Ca2 :Cation Antiporter (CaCA) Family | location=DS028120:2457930-2461321(+) | protein_length=707 | sequence_SO=supercontig | SO=protein_coding_gene | is_pseudo=false	6.15997	6.18504	6.3526	5.04662	5.15971	4.98829	6.23254	5.06487	1.16766	FALSE	FALSE	FALSE	FALSE	FALSE	FALSE	4.9555e-31	1.77798e-32	53.9878	76932.92	23	21	24	15	21	22	Lysosome/Vacuole	Membrane	NA	+	F2_F4	3.92102	0.00134286	1.16766	14.8434
PITG_02533	conserved hypothetical protein | transcript_product=conserved hypothetical protein | location=DS028120:2461728-2462417(+) | protein_length=208 | sequence_SO=supercontig | SO=protein_coding_gene | is_pseudo=false	6.36551	6.68243	6.18474	2.7722	3.7573	3.50187	6.41089	3.34379	3.0671	FALSE	FALSE	FALSE	FALSE	FALSE	FALSE	6.11842e-32	2.5238e-33	54.28	24203.28	19	23	24	11	20	20	Endoplasmic reticulum	Membrane	NA	+	F2_F4	3.13234	0.00226122	3.0671	9.32117
PITG_02546	ubiquitin carboxyl-terminal hydrolase, putative | transcript_product=ubiquitin carboxyl-terminal hydrolase, putative | location=DS028120:2567818-2570382(-) | protein_length=854 | sequence_SO=supercontig | SO=protein_coding_gene | is_pseudo=false	3.00294	3.41071	3.4832	2.04993	2.67429	2.62058	3.29895	2.44827	0.850683	FALSE	FALSE	FALSE	FALSE	FALSE	FALSE	5.22956e-30	1.62265e-31	53.6528	93648.92	32	35	36	25	32	30	Cytoplasm	Soluble	NA	+	F2_F4	1.568	0.0189857	0.850683	3.40951
PITG_02552	conserved hypothetical protein | transcript_product=conserved hypothetical protein | location=DS028120:2588562-2589656(-) | protein_length=348 | sequence_SO=supercontig | SO=protein_coding_gene | is_pseudo=false	-2.97811	-3.11391	-4.24121	-9.42578	-6.58265	NA	-3.44441	-8.00422	4.5598	FALSE	FALSE	FALSE	FALSE	FALSE	FALSE	5.29353e-32	2.20564e-33	54.3001	39601.57	3	3	2	1	2	0	Cytoplasm	Soluble	NA	+	F2_F4	1.51469	0.0210977	4.55981	3.86787
PITG_02567	T-complex protein 1 subunit alpha | transcript_product=T-complex protein 1 subunit alpha | location=DS028120:2683132-2684868(+) | protein_length=546 | sequence_SO=supercontig | SO=protein_coding_gene | is_pseudo=false	4.86138	5.04963	5.3352	3.64629	4.64335	4.35384	5.08207	4.21449	0.867577	FALSE	FALSE	FALSE	FALSE	FALSE	FALSE	3.08128e-35	2.4281e-36	55.3028	59189.96	41	43	44	26	46	44	Cytoplasm	Soluble	NA	+	F2_F4	1.24714	0.0383944	0.867577	2.65636
PITG_02581	HECT E3 ubiquitin ligase, putative | transcript_product=HECT E3 ubiquitin ligase, putative | location=DS028120:2711838-2713990(-) | protein_length=670 | sequence_SO=supercontig | SO=protein_coding_gene | is_pseudo=false	1.95248	1.04907	0.977348	-1.93594	-1.79408	-1.16962	1.3263	-1.63321	2.95951	FALSE	FALSE	FALSE	FALSE	FALSE	FALSE	1.06827e-31	4.2488e-33	54.2026	75577.76	17	15	13	8	9	8	Cell membrane	Membrane	NA	+	F2_F4	2.7817	0.00270807	2.95951	7.54494
PITG_02582	C2 domain-containing protein, putative | transcript_product=C2 domain-containing protein, putative | location=DS028120:2714933-2715655(+) | protein_length=240 | sequence_SO=supercontig | SO=protein_coding_gene | is_pseudo=false	1.97379	2.67825	2.41414	-0.00490189	0.842791	0.794209	2.35539	0.544033	1.81136	FALSE	FALSE	FALSE	FALSE	FALSE	FALSE	1.00212e-28	2.61748e-30	53.2235	27051.17	11	11	11	7	9	10	Cytoplasm	Soluble	NA	+	F2_F4	2.20933	0.00578762	1.81136	5.27873
PITG_02594	glutamate decarboxylase | transcript_product=glutamate decarboxylase | location=DS028120:2745692-2747182(+) | protein_length=360 | sequence_SO=supercontig | SO=protein_coding_gene | is_pseudo=false	3.79712	4.17514	4.03787	2.27987	2.58913	2.47008	4.00338	2.44636	1.55702	FALSE	FALSE	FALSE	FALSE	FALSE	FALSE	2.61421e-33	1.39478e-34	54.7116	39948.04	19	20	21	15	20	19	Cytoplasm	Soluble	NA	+	F2_F4	3.39921	0.00151765	1.55702	10.9237
PITG_02598	conserved hypothetical protein | transcript_product=conserved hypothetical protein | location=DS028120:2755100-2757276(+) | protein_length=653 | sequence_SO=supercontig | SO=protein_coding_gene | is_pseudo=false	2.27924	2.74082	2.95022	0.23077	1.16661	1.15074	2.65676	0.849373	1.80739	FALSE	FALSE	FALSE	FALSE	FALSE	FALSE	1.5766e-24	2.72499e-26	51.735	65057.25	7	6	7	7	6	6	Cytoplasm	Soluble	NA	+	F2_F4	2.10063	0.00677235	1.80739	4.91958
PITG_02608	autophagy-related protein, putative | transcript_product=autophagy-related protein, putative | location=DS028120:2846636-2848346(-) | protein_length=428 | sequence_SO=supercontig | SO=protein_coding_gene | is_pseudo=false	-3.51809	-3.34594	-3.37495	NA	-5.66187	-4.38493	-3.41299	-5.0234	1.61041	FALSE	FALSE	FALSE	FALSE	FALSE	FALSE	2.26333e-15	2.63003e-17	47.8373	45187.13	2	2	2	0	1	2	Cytoplasm	Soluble	NA	+	F2_F4	1.35574	0.0297044	1.61041	3.34929
PITG_02621	CTP synthase, putative | transcript_product=CTP synthase, putative | location=DS028120:2889859-2891667(-) | protein_length=602 | sequence_SO=supercontig | SO=protein_coding_gene | is_pseudo=false	2.69449	3.13672	3.24321	1.52779	2.26456	2.24795	3.02481	2.01343	1.01137	FALSE	FALSE	FALSE	FALSE	FALSE	FALSE	4.68567e-35	3.52984e-36	55.2478	66741.38	29	29	33	21	26	27	Mitochondrion	Soluble	NA	+	F2_F4	1.5741	0.0188003	1.01137	3.42479
PITG_02634	conserved hypothetical protein | transcript_product=conserved hypothetical protein | location=DS028120:2982604-2983326(+) | protein_length=240 | sequence_SO=supercontig | SO=protein_coding_gene | is_pseudo=false	1.06377	1.61385	1.52948	1.09132	-0.0897942	0.294804	1.40237	0.43211	0.970257	FALSE	FALSE	FALSE	FALSE	FALSE	FALSE	5.53413e-26	1.06925e-27	52.2667	26772.27	10	11	11	11	9	10	Cytoplasm	Soluble	NA	+	F2_F4	1.177	0.0457698	0.970257	2.50335
PITG_02657	conserved hypothetical protein | transcript_product=conserved hypothetical protein | location=DS028120:3054588-3056087(-) | protein_length=499 | sequence_SO=supercontig | SO=protein_coding_gene | is_pseudo=false	4.86569	5.20947	4.98092	1.44574	1.91673	1.52585	5.01869	1.62944	3.38925	FALSE	FALSE	FALSE	FALSE	FALSE	FALSE	4.28726e-35	3.25144e-36	55.2594	55487.41	37	44	37	17	21	16	Cell membrane	Membrane	NA	+	F2_F4	4.35699	0.00261111	3.38925	19.1346
PITG_02658	conserved hypothetical protein | transcript_product=conserved hypothetical protein | location=DS028120:3056498-3057748(+) | protein_length=416 | sequence_SO=supercontig | SO=protein_coding_gene | is_pseudo=false	5.07724	5.70325	5.36772	1.79198	2.52263	2.45958	5.38274	2.25806	3.12467	FALSE	FALSE	FALSE	FALSE	FALSE	FALSE	2.57018e-29	7.18215e-31	53.4226	46723.64	24	31	28	18	17	19	Cytoplasm	Soluble	NA	+	F2_F4	3.34398	0.00139837	3.12467	10.5722
PITG_02683	calcineurin-like phosphoesterase, putative | transcript_product=calcineurin-like phosphoesterase, putative | location=DS028120:3159527-3160922(+) | protein_length=410 | sequence_SO=supercontig | SO=protein_coding_gene | is_pseudo=false	-0.553876	-0.295975	-0.793043	-1.15008	-1.22559	-1.83127	-0.547631	-1.40231	0.854682	FALSE	FALSE	FALSE	FALSE	FALSE	FALSE	1.67357e-26	3.38389e-28	52.4523	45613.37	7	7	7	8	7	6	Extracellular	Soluble	NA	+	F2_F4	1.52387	0.0209005	0.854682	3.30006
PITG_02687	conserved hypothetical protein | transcript_product=conserved hypothetical protein | location=DS028120:3165713-3166033(+) | protein_length=106 | sequence_SO=supercontig | SO=protein_coding_gene | is_pseudo=false	3.51296	4.42283	4.43167	0.542942	1.80367	1.80266	4.12249	1.38309	2.7394	FALSE	FALSE	FALSE	FALSE	FALSE	FALSE	2.00739e-37	2.59737e-38	55.9512	12905.73	10	10	10	7	9	10	Mitochondrion	Soluble	NA	+	F2_F4	2.20921	0.00578385	2.7394	5.27833
PITG_02695	striatin-3 family protein | transcript_product=striatin-3 family protein | location=DS028120:3202958-3205314(-) | protein_length=593 | sequence_SO=supercontig | SO=protein_coding_gene | is_pseudo=false	0.865823	0.624285	0.88825	-0.400238	-0.339523	-0.182877	0.792786	-0.307546	1.10033	FALSE	FALSE	FALSE	FALSE	FALSE	FALSE	7.88517e-32	3.19607e-33	54.2448	64437.08	18	18	21	14	17	13	Cytoplasm	Soluble	NA	+	F2_F4	3.30589	0.00132308	1.10033	10.336
PITG_02697	ATP-binding Cassette (ABC) Superfamily | transcript_product=ATP-binding Cassette (ABC) Superfamily | location=DS028120:3218965-3221527(-) | protein_length=831 | sequence_SO=supercontig | SO=protein_coding_gene | is_pseudo=false	4.0102	3.85408	3.94578	3.14939	2.78294	2.48152	3.93669	2.80462	1.13207	FALSE	FALSE	FALSE	FALSE	FALSE	FALSE	6.67863e-32	2.73322e-33	54.2679	92649.78	31	27	27	21	21	22	Cell membrane	Membrane	NA	+	F2_F4	2.3317	0.00499102	1.13207	5.70762
PITG_02728	inositol-3,4-bisphosphate 4-phosphatase, putative | transcript_product=inositol-3,4-bisphosphate 4-phosphatase, putative | location=DS028120:3421985-3428810(+) | protein_length=2140 | sequence_SO=supercontig | SO=protein_coding_gene | is_pseudo=false	3.1007	3.09653	2.60742	2.07859	1.56092	1.653	2.93488	1.76417	1.17071	FALSE	FALSE	FALSE	FALSE	FALSE	FALSE	3.66353e-30	1.16567e-31	53.7038	230432.5	38	38	38	35	29	28	Cell membrane	Membrane	NA	+	F2_F4	2.16279	0.0064005	1.17071	5.12255
PITG_02731	conserved hypothetical protein | transcript_product=conserved hypothetical protein | location=DS028120:3435609-3439220(-) | protein_length=1203 | sequence_SO=supercontig | SO=protein_coding_gene | is_pseudo=false	2.32774	2.08527	2.29541	-0.826977	-0.0171547	0.357414	2.23614	-0.162239	2.39838	FALSE	FALSE	FALSE	FALSE	FALSE	FALSE	5.39733e-28	1.27467e-29	52.9737	132224.96	27	28	28	13	24	22	Cytoplasm	Soluble	NA	+	F2_F4	2.58932	0.00375123	2.39838	6.70529
PITG_02762	protein kinase, putative | transcript_product=protein kinase, putative | location=DS028120:3546734-3549166(-) | protein_length=810 | sequence_SO=supercontig | SO=protein_coding_gene | is_pseudo=false	2.82473	2.65844	1.98279	0.658041	0.426424	0.0955887	2.48865	0.393351	2.0953	FALSE	FALSE	FALSE	FALSE	FALSE	FALSE	5.50482e-27	1.16522e-28	52.623	91661.34	41	36	36	21	18	20	Cytoplasm	Soluble	NA	+	F2_F4	2.62958	0.00356289	2.0953	6.87391
PITG_02785	fructose-bisphosphate aldolase | transcript_product=fructose-bisphosphate aldolase | location=DS028120:3659090-3660262(-) | protein_length=390 | sequence_SO=supercontig | SO=protein_coding_gene | is_pseudo=false	8.74963	9.30924	9.20376	6.32977	7.01684	7.3082	9.08754	6.88494	2.20261	FALSE	FALSE	FALSE	FALSE	FALSE	FALSE	2.28988e-31	8.69731e-33	54.0962	43339.93	25	29	28	16	27	27	Cytoplasm	Soluble	NA	+	F2_F4	2.54776	0.00381168	2.20261	6.53503
PITG_02786	fructose-bisphosphate aldolase | transcript_product=fructose-bisphosphate aldolase | location=DS028120:3676669-3677745(+) | protein_length=358 | sequence_SO=supercontig | SO=protein_coding_gene | is_pseudo=false	7.31155	8.10003	8.33569	5.08918	5.98219	5.79311	7.91576	5.62149	2.29426	FALSE	FALSE	FALSE	FALSE	FALSE	FALSE	1.50807e-28	3.84011e-30	53.1632	39564.71	6	10	11	4	9	11	Cytoplasm	Soluble	NA	+	F2_F4	2.29302	0.00522254	2.29426	5.56911
PITG_02787	conserved hypothetical protein | transcript_product=conserved hypothetical protein | location=DS028120:3678441-3679962(+) | protein_length=480 | sequence_SO=supercontig | SO=protein_coding_gene | is_pseudo=false	5.35673	5.468	5.2457	4.21683	4.5889	4.39906	5.35681	4.4016	0.955213	FALSE	FALSE	FALSE	FALSE	FALSE	FALSE	2.2842e-34	1.47913e-35	55.0384	50697.2	28	29	27	22	28	26	Cytoplasm	Soluble	NA	+	F2_F4	2.801	0.00264132	0.955213	7.63412
PITG_02792	conserved hypothetical protein | transcript_product=conserved hypothetical protein | location=DS028120:3686052-3687671(+) | protein_length=466 | sequence_SO=supercontig | SO=protein_coding_gene | is_pseudo=false	0.0751314	0.328917	0.54623	-0.741163	-0.509605	-0.2237	0.316759	-0.491489	0.808249	FALSE	FALSE	FALSE	FALSE	FALSE	FALSE	2.9886e-25	5.46934e-27	52.0013	51469.89	14	15	13	14	11	13	Cytoplasm	Soluble	NA	+	F2_F4	1.79063	0.0120576	0.808249	3.99519
PITG_02812	type I inositol-3,4-bisphosphate 4-phosphatase, putative | transcript_product=type I inositol-3,4-bisphosphate 4-phosphatase, putative | location=DS028120:4080858-4086425(+) | protein_length=1841 | sequence_SO=supercontig | SO=protein_coding_gene | is_pseudo=false	3.23555	3.50315	3.10501	0.073576	0.818714	0.496243	3.28124	0.462844	2.81839	FALSE	FALSE	FALSE	FALSE	FALSE	FALSE	5.62016e-33	2.82553e-34	54.6078	202755.91	43	48	49	27	31	28	Cell membrane	Membrane	NA	+	F2_F4	3.48317	0.00143836	2.81839	11.4793
PITG_02824	Sulfate Permease (SulP) Family | transcript_product=Sulfate Permease (SulP) Family | location=DS028120:4150005-4153178(-) | protein_length=908 | sequence_SO=supercontig | SO=protein_coding_gene | is_pseudo=false	3.83652	3.66333	3.09639	2.73109	2.43524	2.13104	3.53208	2.43246	1.09962	FALSE	FALSE	FALSE	FALSE	FALSE	FALSE	3.49762e-28	8.47761e-30	53.0384	100468.49	22	20	20	15	18	15	Cell membrane	Membrane	NA	+	F2_F4	1.75176	0.0127586	1.09962	3.88866
PITG_02917	puromycin-sensitive aminopeptidase, putative | transcript_product=puromycin-sensitive aminopeptidase, putative | location=DS028120:4771847-4774501(+) | protein_length=884 | sequence_SO=supercontig | SO=protein_coding_gene | is_pseudo=false	2.7644	2.35552	2.45338	1.33169	0.601349	1.00797	2.52443	0.980336	1.5441	FALSE	FALSE	FALSE	FALSE	FALSE	FALSE	1.73737e-34	1.15167e-35	55.0747	100518.43	38	33	31	28	17	21	Cytoplasm	Soluble	NA	+	F2_F4	2.49202	0.00405372	1.5441	6.31245
PITG_02921	valyl-tRNA synthetase | transcript_product=valyl-tRNA synthetase | location=DS028120:4805609-4808767(+) | protein_length=1052 | sequence_SO=supercontig | SO=protein_coding_gene | is_pseudo=false	3.91503	4.18377	4.2902	2.8268	3.16417	3.38916	4.12967	3.12671	1.00296	FALSE	FALSE	FALSE	FALSE	FALSE	FALSE	2.42727e-36	2.42111e-37	55.6329	118735.74	51	51	45	33	37	46	Cytoplasm	Soluble	NA	+	F2_F4	2.14624	0.0064509	1.00296	5.06789
PITG_02923	conserved hypothetical protein | transcript_product=conserved hypothetical protein | location=DS028120:4813059-4814487(-) | protein_length=370 | sequence_SO=supercontig | SO=protein_coding_gene | is_pseudo=false	2.12549	2.47535	2.37134	-0.267958	0.117926	-0.66011	2.32406	-0.270047	2.59411	FALSE	FALSE	FALSE	FALSE	FALSE	FALSE	4.11651e-27	8.84457e-29	52.6673	41412.38	15	15	14	8	12	9	Nucleus	Membrane	NA	+	F2_F4	3.33011	0.00136508	2.59411	10.4856
PITG_02953	conserved hypothetical protein | transcript_product=conserved hypothetical protein | location=DS028120:5028885-5029376(-) | protein_length=163 | sequence_SO=supercontig | SO=protein_coding_gene | is_pseudo=false	-1.95669	-2.97579	NA	NA	-5.75239	-5.93773	-2.46624	-5.84506	3.37882	FALSE	FALSE	FALSE	FALSE	FALSE	FALSE	2.30151e-14	2.62003e-16	47.325	18687.28	2	2	0	0	1	1	Cytoplasm	Soluble	NA	+	F2_F4	1.64401	0.0155564	3.37882	6.52397
PITG_02998	S-adenosyl-L-methionine-dependent methyltransferase, putative | transcript_product=S-adenosyl-L-methionine-dependent methyltransferase, putative | location=DS028121:30812-31768(-) | protein_length=318 | sequence_SO=supercontig | SO=protein_coding_gene | is_pseudo=false	3.56352	3.36198	3.60605	1.86446	2.32643	2.32164	3.51052	2.17084	1.33967	FALSE	FALSE	FALSE	FALSE	FALSE	FALSE	1.92038e-25	3.56285e-27	52.0713	35927.77	22	20	20	14	21	21	Cytoplasm	Soluble	NA	+	F2_F4	2.84658	0.00264011	1.33967	7.84843
PITG_03012	conserved hypothetical protein | transcript_product=conserved hypothetical protein | location=DS028121:101433-101732(-) | protein_length=72 | sequence_SO=supercontig | SO=protein_coding_gene | is_pseudo=false	1.29949	1.09824	1.82423	-1.91054	-1.00053	-0.243643	1.40732	-1.05157	2.45889	FALSE	FALSE	FALSE	FALSE	FALSE	FALSE	3.17542e-26	6.2773e-28	52.3532	7705.98	3	3	3	2	3	3	Cytoplasm	Soluble	NA	+	F2_F4	2.01657	0.00814357	2.45889	4.65498
PITG_03027	UDP-N-acetylhexosamine pyrophosphorylase, putative | transcript_product=UDP-N-acetylhexosamine pyrophosphorylase, putative | location=DS028121:194277-195758(+) | protein_length=493 | sequence_SO=supercontig | SO=protein_coding_gene | is_pseudo=false	2.88894	2.92732	3.13601	0.577568	1.34975	1.87718	2.98409	1.26817	1.71592	FALSE	FALSE	FALSE	FALSE	FALSE	FALSE	2.07927e-41	7.58067e-42	57.081	53640.78	28	30	30	23	23	28	Cytoplasm	Soluble	NA	+	F2_F4	1.95089	0.00900105	1.71592	4.45573
PITG_03032	conserved hypothetical protein | transcript_product=conserved hypothetical protein | location=DS028121:208126-210228(-) | protein_length=700 | sequence_SO=supercontig | SO=protein_coding_gene | is_pseudo=false	7.15367	6.27079	6.09657	5.71982	4.43003	4.38531	6.50701	4.84505	1.66196	FALSE	FALSE	FALSE	FALSE	FALSE	FALSE	2.20386e-33	1.18669e-34	54.7347	75822.57	43	45	45	28	40	39	Cytoplasm	Soluble	NA	+	F2_F4	1.41637	0.0262286	1.66196	3.0417
PITG_03038	Major Facilitator Superfamily (MFS) | transcript_product=Major Facilitator Superfamily (MFS) | location=DS028121:225200-226816(+) | protein_length=445 | sequence_SO=supercontig | SO=protein_coding_gene | is_pseudo=false	2.11355	1.8908	1.87943	1.29849	0.973459	0.405119	1.96126	0.892356	1.0689	FALSE	FALSE	FALSE	FALSE	FALSE	FALSE	7.44383e-21	1.04006e-22	50.3022	49620.03	6	6	5	5	5	5	Cell membrane	Membrane	NA	+	F2_F4	1.76706	0.0123891	1.0689	3.93036
PITG_03042	Major Facilitator Superfamily (MFS) | transcript_product=Major Facilitator Superfamily (MFS) | location=DS028121:237478-238953(+) | protein_length=491 | sequence_SO=supercontig | SO=protein_coding_gene | is_pseudo=false	-0.62639	-1.62144	-2.00173	-4.68628	-6.99859	NA	-1.41652	-5.84244	4.42591	FALSE	FALSE	FALSE	FALSE	FALSE	FALSE	5.83992e-21	8.19227e-23	50.3453	53665.97	5	4	4	2	1	0	Cell membrane	Membrane	NA	+	F2_F4	1.65599	0.0152888	4.42591	4.37626
PITG_03049	cAMP-dependent protein kinase catalytic subunit, putative | transcript_product=cAMP-dependent protein kinase catalytic subunit, putative | location=DS028121:277057-278080(+) | protein_length=242 | sequence_SO=supercontig | SO=protein_coding_gene | is_pseudo=false	2.13931	2.20112	2.25027	NA	0.814623	0.718037	2.1969	0.76633	1.43057	TRUE	TRUE	TRUE	TRUE	TRUE	TRUE	3.61103e-10	3.84269e-12	44.885	27640.65	1	1	1	0	1	1	Cytoplasm	Soluble	NA	+	F2_F4	3.90683	0.00131469	1.43057	26.0616
PITG_03065;PITG_21581	conserved hypothetical protein | transcript_product=conserved hypothetical protein | location=DS028121:339282-339988(+) | protein_length=209 | sequence_SO=supercontig | SO=protein_coding_gene | is_pseudo=false;conserved hypothetical protein | transcript_product=conserved hypothetical protein | location=DS028513:6058-6764(-) | protein_length=209 | sequence_SO=supercontig | SO=protein_coding_gene |…	4.43645	4.44521	4.55652	2.37798	2.59243	2.80213	4.47939	2.59085	1.88855	FALSE	FALSE	FALSE	FALSE	FALSE	FALSE	3.55229e-32	1.5416e-33	54.3552	23343.3;23343.3	16	17	19	11	17	14	Cytoplasm;Cytoplasm	Soluble;Soluble	NA	+	F2_F4	3.90539	0.00130556	1.88855	14.7085
PITG_03095	carbohydrate-binding protein, putative | transcript_product=carbohydrate-binding protein, putative | location=DS028121:489319-492339(-) | protein_length=1006 | sequence_SO=supercontig | SO=protein_coding_gene | is_pseudo=false	2.66998	2.62543	2.44109	0.537289	1.36298	0.990175	2.57883	0.963481	1.61535	FALSE	FALSE	FALSE	FALSE	FALSE	FALSE	7.27971e-30	2.19646e-31	53.6052	102402.71	22	23	20	13	17	17	Cell membrane	Membrane	NA	+	F2_F4	2.53727	0.00377612	1.61535	6.49261
PITG_03148	Rab7 family GTPase, putative | transcript_product=Rab7 family GTPase, putative | location=DS028121:690155-691138(-) | protein_length=206 | sequence_SO=supercontig | SO=protein_coding_gene | is_pseudo=false	5.29323	5.16055	5.37966	4.76351	4.56502	4.6865	5.27781	4.67168	0.606137	FALSE	FALSE	FALSE	FALSE	FALSE	FALSE	2.49782e-42	1.12082e-42	57.3332	23258.3	13	13	12	13	11	13	Golgi apparatus	Soluble	NA	+	F2_F4	2.67003	0.00338931	0.606137	7.047
PITG_03150	proteasome subunit alpha type-3, putative | transcript_product=proteasome subunit alpha type-3, putative | location=DS028121:695936-696935(-) | protein_length=258 | sequence_SO=supercontig | SO=protein_coding_gene | is_pseudo=false	2.22763	2.89101	2.90217	1.14037	1.37493	1.55907	2.6736	1.35812	1.31548	FALSE	FALSE	FALSE	FALSE	FALSE	FALSE	1.1179e-40	3.34038e-41	56.8785	29114.92	14	20	18	10	16	17	Cytoplasm	Soluble	NA	+	F2_F4	2.18099	0.00616561	1.31548	5.18319
PITG_03169	GPN-loop GTPase, putative | transcript_product=GPN-loop GTPase, putative | location=DS028121:738575-742455(+) | protein_length=941 | sequence_SO=supercontig | SO=protein_coding_gene | is_pseudo=false	1.9305	1.55737	1.4528	-0.362011	-0.359015	-0.589508	1.64689	-0.436845	2.08373	FALSE	FALSE	FALSE	FALSE	FALSE	FALSE	8.92886e-24	1.46067e-25	51.4524	105426.59	27	23	23	20	18	16	Nucleus	Soluble	NA	+	F2_F4	3.65711	0.000878505	2.08373	12.7172
PITG_03199	ubiquitin-conjugating enzyme E2, putative | transcript_product=ubiquitin-conjugating enzyme E2, putative | location=DS028121:991707-992198(+) | protein_length=118 | sequence_SO=supercontig | SO=protein_coding_gene | is_pseudo=false	-2.18319	-1.91016	-1.70518	-4.81883	-4.97777	NA	-1.93284	-4.8983	2.96546	FALSE	FALSE	FALSE	FALSE	FALSE	FALSE	1.88519e-15	2.19318e-17	47.8768	13477.21	2	2	3	1	2	0	Cytoplasm	Soluble	NA	+	F2_F4	3.2545	0.00152745	2.96546	15.7483
PITG_03220	proteasome subunit beta type-7, putative | transcript_product=proteasome subunit beta type-7, putative | location=DS028121:1057605-1058853(-) | protein_length=289 | sequence_SO=supercontig | SO=protein_coding_gene | is_pseudo=false	3.47235	3.56916	3.5698	1.79946	2.29163	2.22267	3.5371	2.10459	1.43252	FALSE	FALSE	FALSE	FALSE	FALSE	FALSE	6.54763e-37	7.53525e-38	55.8009	31348.52	11	14	13	10	11	11	Cytoplasm	Soluble	NA	+	F2_F4	3.09424	0.00213077	1.43252	9.11117
PITG_03224	conserved hypothetical protein | transcript_product=conserved hypothetical protein | location=DS028121:1078370-1079155(-) | protein_length=161 | sequence_SO=supercontig | SO=protein_coding_gene | is_pseudo=false	2.58487	3.10882	3.12612	1.68153	2.1707	1.74353	2.93994	1.86525	1.07468	FALSE	FALSE	FALSE	FALSE	FALSE	FALSE	8.34552e-22	1.21706e-23	50.6865	18598.13	6	8	7	6	7	7	Cytoplasm	Soluble	NA	+	F2_F4	1.99035	0.00845597	1.07468	4.57466
PITG_03226	glutathione S-transferase, putative | transcript_product=glutathione S-transferase, putative | location=DS028121:1082214-1083467(+) | protein_length=417 | sequence_SO=supercontig | SO=protein_coding_gene | is_pseudo=false	3.97396	4.25323	4.37204	1.86726	2.13085	2.2937	4.19974	2.09727	2.10247	FALSE	FALSE	FALSE	FALSE	FALSE	FALSE	6.4155e-29	1.71015e-30	53.289	46562.83	21	27	28	20	19	21	Cytoplasm	Soluble	NA	+	F2_F4	3.59634	0.000770492	2.10247	12.2708
PITG_03229	glutathione S-transferase, putative | transcript_product=glutathione S-transferase, putative | location=DS028121:1090397-1091647(-) | protein_length=416 | sequence_SO=supercontig | SO=protein_coding_gene | is_pseudo=false	1.28787	1.86556	1.52958	-0.824589	-0.258055	0.166162	1.561	-0.305494	1.8665	FALSE	FALSE	FALSE	FALSE	FALSE	FALSE	1.78584e-16	2.13946e-18	48.3736	46932.98	12	11	14	10	9	8	Cytoplasm	Soluble	NA	+	F2_F4	2.30649	0.00529136	1.8665	5.61702
PITG_03246	conserved hypothetical protein | transcript_product=conserved hypothetical protein | location=DS028121:1130887-1133430(+) | protein_length=847 | sequence_SO=supercontig | SO=protein_coding_gene | is_pseudo=false	3.08482	3.14188	3.1927	1.68908	1.79546	2.181	3.1398	1.88851	1.25129	FALSE	FALSE	FALSE	FALSE	FALSE	FALSE	2.49848e-30	8.12703e-32	53.7585	90649.45	34	35	37	25	27	30	Cytoplasm	Soluble	NA	+	F2_F4	2.91843	0.00238596	1.25129	8.19726
PITG_03252	alpha-soluble NSF attachment protein, putative | transcript_product=alpha-soluble NSF attachment protein, putative | location=DS028121:1189413-1190559(+) | protein_length=293 | sequence_SO=supercontig | SO=protein_coding_gene | is_pseudo=false	5.14119	5.37226	5.50503	3.3319	3.74427	3.55057	5.33949	3.54225	1.79725	FALSE	FALSE	FALSE	FALSE	FALSE	FALSE	2.43447e-29	6.8165e-31	53.4305	32862.83	21	22	23	17	19	18	Cytoplasm	Soluble	NA	+	F2_F4	3.45011	0.00133758	1.79725	11.2574
PITG_03275	spastin and Fidgetin-like protein | transcript_product=spastin and Fidgetin-like protein | location=DS028121:1251551-1253372(+) | protein_length=410 | sequence_SO=supercontig | SO=protein_coding_gene | is_pseudo=false	-1.2935	-0.519064	-0.438763	-2.88939	-2.30286	-1.45649	-0.750442	-2.21625	1.4658	FALSE	FALSE	FALSE	FALSE	FALSE	FALSE	3.03762e-29	8.42445e-31	53.3983	45178.35	11	12	13	5	8	10	Mitochondrion	Soluble	NA	+	F2_F4	1.37617	0.028644	1.4658	2.94792
PITG_03295	copper-transporting ATPase, putative | transcript_product=copper-transporting ATPase, putative | location=DS028121:1319976-1323746(+) | protein_length=1256 | sequence_SO=supercontig | SO=protein_coding_gene | is_pseudo=false	2.54404	2.49231	2.35595	1.59947	1.41642	1.17898	2.4641	1.39829	1.06581	FALSE	FALSE	FALSE	FALSE	FALSE	FALSE	1.71397e-34	1.13723e-35	55.0765	133073.68	33	35	32	29	29	33	Cell membrane	Membrane	NA	+	F2_F4	2.86823	0.00270476	1.06581	7.95212
PITG_03311	regulator of chromosome condensation (RCC1)-like protein | transcript_product=regulator of chromosome condensation (RCC1)-like protein | location=DS028121:1359958-1361478(+) | protein_length=419 | sequence_SO=supercontig | SO=protein_coding_gene | is_pseudo=false	-0.553456	-1.16347	-1.02388	-2.00445	-2.6296	-2.4976	-0.913602	-2.37722	1.46361	FALSE	FALSE	FALSE	FALSE	FALSE	FALSE	6.00593e-35	4.401e-36	55.2151	44519.27	8	6	8	5	5	4	Cytoplasm	Soluble	NA	+	F2_F4	2.27981	0.00529353	1.46361	5.52245
PITG_03318	conserved hypothetical protein | transcript_product=conserved hypothetical protein | location=DS028121:1384843-1389538(-) | protein_length=1343 | sequence_SO=supercontig | SO=protein_coding_gene | is_pseudo=false	-2.32298	-3.34227	-2.85801	-3.99566	-5.02517	-6.60075	-2.84109	-5.20719	2.36611	FALSE	FALSE	FALSE	FALSE	FALSE	FALSE	1.79437e-14	2.04803e-16	47.3811	150498.76	6	4	5	3	2	2	Nucleus	Soluble	NA	+	F2_F4	1.36036	0.0296963	2.36611	2.91143
PITG_03327	conserved hypothetical protein | transcript_product=conserved hypothetical protein | location=DS028121:1419312-1420820(-) | protein_length=462 | sequence_SO=supercontig | SO=protein_coding_gene | is_pseudo=false	-0.0666113	-0.309931	-0.14101	NA	-2.88947	-1.81957	-0.172517	-2.35452	2.182	FALSE	FALSE	FALSE	FALSE	FALSE	FALSE	3.51268e-24	5.91502e-26	51.6051	51650.6	6	6	8	0	4	6	Cytoplasm	Soluble	NA	+	F2_F4	1.88908	0.0102152	2.182	5.32956
PITG_03335	callose synthase, putative | transcript_product=callose synthase, putative | location=DS028121:1448803-1456749(-) | protein_length=2631 | sequence_SO=supercontig | SO=protein_coding_gene | is_pseudo=false	7.32955	7.07017	6.68484	6.58506	6.26959	6.07243	7.02819	6.30903	0.71916	FALSE	FALSE	FALSE	FALSE	FALSE	FALSE	1.0668e-49	2.66699e-49	59.2527	297297.77	139	149	143	109	140	133	Cell membrane	Membrane	GH16	+	F2_F4	1.39968	0.0272195	0.71916	3.0026
PITG_03347	ribonucleoside-diphosphate reductase small chain | transcript_product=ribonucleoside-diphosphate reductase small chain | location=DS028121:1481939-1483078(-) | protein_length=379 | sequence_SO=supercontig | SO=protein_coding_gene | is_pseudo=false	2.09752	1.73571	1.83388	1.04418	0.571953	0.470829	1.88904	0.695654	1.19338	FALSE	FALSE	FALSE	FALSE	FALSE	FALSE	3.06687e-28	7.47757e-30	53.058	43494.64	16	14	16	13	9	10	Cytoplasm	Soluble	NA	+	F2_F4	2.3468	0.00476609	1.19338	5.76243
PITG_03372	conserved hypothetical protein | transcript_product=conserved hypothetical protein | location=DS028121:1535423-1536382(+) | protein_length=319 | sequence_SO=supercontig | SO=protein_coding_gene | is_pseudo=false	-4.38008	-2.88019	-2.84438	-5.08144	-7.45949	-5.19256	-3.36822	-5.91116	2.54295	FALSE	FALSE	FALSE	FALSE	FALSE	FALSE	2.76134e-26	5.48508e-28	52.3749	35801.84	4	4	4	3	1	3	Mitochondrion	Soluble	NA	+	F2_F4	1.28829	0.0352938	2.54295	2.74784
PITG_03415	cysteine protease family C01A, putative | transcript_product=cysteine protease family C01A, putative | location=DS028121:1653893-1655467(-) | protein_length=504 | sequence_SO=supercontig | SO=protein_coding_gene | is_pseudo=false	-0.243682	0.182327	0.130449	-1.85447	-1.04657	-1.55133	0.0230313	-1.48412	1.50715	FALSE	FALSE	FALSE	FALSE	FALSE	FALSE	1.0105e-26	2.08535e-28	52.53	53777.57	4	4	4	3	3	3	Cell membrane	Membrane	NA	+	F2_F4	2.28991	0.0052	1.50715	5.55811
PITG_03416	cysteine protease family C01A, putative | transcript_product=cysteine protease family C01A, putative | location=DS028121:1655933-1657462(-) | protein_length=493 | sequence_SO=supercontig | SO=protein_coding_gene | is_pseudo=false	2.10821	2.11568	2.1132	1.35808	1.5247	0.973488	2.11236	1.28542	0.826941	FALSE	FALSE	FALSE	FALSE	FALSE	FALSE	2.02549e-26	4.06609e-28	52.4228	52597.19	9	10	9	9	10	9	Cell membrane	Membrane	NA	+	F2_F4	2.1457	0.006435	0.826941	5.06609
PITG_03427	tyrosine aminotransferase, putative | transcript_product=tyrosine aminotransferase, putative | location=DS028121:1726988-1728887(-) | protein_length=428 | sequence_SO=supercontig | SO=protein_coding_gene | is_pseudo=false	2.6104	2.29562	2.76414	0.715147	0.914593	1.46601	2.55672	1.03192	1.5248	FALSE	FALSE	FALSE	FALSE	FALSE	FALSE	1.75767e-22	2.65853e-24	50.954	47215.56	19	19	17	15	12	15	Peroxisome	Soluble	NA	+	F2_F4	2.35339	0.00480611	1.5248	5.78653
PITG_03431	conserved hypothetical protein | transcript_product=conserved hypothetical protein | location=DS028121:1756883-1757929(+) | protein_length=334 | sequence_SO=supercontig | SO=protein_coding_gene | is_pseudo=false	-0.717101	-1.48013	-1.30135	-2.74994	-3.722	-2.59675	-1.16619	-3.0229	1.8567	FALSE	FALSE	FALSE	FALSE	FALSE	FALSE	5.56651e-23	8.65517e-25	51.1483	37880.37	3	4	4	3	2	3	Nucleus	Soluble	NA	+	F2_F4	1.93565	0.00939319	1.8567	4.4104
PITG_03443	lipin-like protein | transcript_product=lipin-like protein | location=DS028121:1801180-1802766(-) | protein_length=528 | sequence_SO=supercontig | SO=protein_coding_gene | is_pseudo=false	-5.4207	-5.44401	NA	-6.41722	-6.58443	-6.39002	-5.43236	-6.46389	1.03154	FALSE	FALSE	FALSE	FALSE	FALSE	FALSE	6.62493e-18	8.25757e-20	49.0356	58068.67	2	2	0	1	1	2	Cytoplasm	Soluble	NA	+	F2_F4	3.01409	0.00255276	1.03154	13.0665
PITG_03445	Holliday junction ATP-dependent DNA helicase ruvB | transcript_product=Holliday junction ATP-dependent DNA helicase ruvB | location=DS028121:1819726-1821153(-) | protein_length=454 | sequence_SO=supercontig | SO=protein_coding_gene | is_pseudo=false	1.68844	1.93053	1.9471	0.72159	0.923002	1.00275	1.85536	0.882447	0.972909	FALSE	FALSE	FALSE	FALSE	FALSE	FALSE	1.78874e-35	1.46962e-36	55.3739	49819.28	23	24	25	19	20	22	Cytoplasm	Soluble	NA	+	F2_F4	2.92431	0.00241778	0.972909	8.22643
PITG_03446	conserved hypothetical protein | transcript_product=conserved hypothetical protein | location=DS028121:1821380-1821946(+) | protein_length=188 | sequence_SO=supercontig | SO=protein_coding_gene | is_pseudo=false	-2.36553	-2.09827	-1.84625	-4.23874	-3.67351	-3.69327	-2.10335	-3.86851	1.76516	FALSE	FALSE	FALSE	FALSE	FALSE	FALSE	2.91676e-23	4.63083e-25	51.2564	20558.15	2	3	3	1	2	1	Cytoplasm	Soluble	NA	+	F2_F4	2.75162	0.00301805	1.76516	7.40786
PITG_03454	conserved hypothetical protein | transcript_product=conserved hypothetical protein | location=DS028121:1838987-1840135(-) | protein_length=285 | sequence_SO=supercontig | SO=protein_coding_gene | is_pseudo=false	1.98262	1.75018	1.68223	-0.0880642	-0.653742	-1.13763	1.80501	-0.626479	2.43149	FALSE	FALSE	FALSE	FALSE	FALSE	FALSE	1.2585e-24	2.19305e-26	51.7714	31250.77	6	5	6	6	4	3	Cell membrane	Membrane	NA	+	F2_F4	2.81069	0.00255199	2.43149	7.67922
PITG_03472	callose synthase, putative | transcript_product=callose synthase, putative | location=DS028121:1890952-1897073(-) | protein_length=1968 | sequence_SO=supercontig | SO=protein_coding_gene | is_pseudo=false	4.61349	4.24624	3.98161	3.62915	3.28573	3.5278	4.28045	3.48089	0.799553	FALSE	FALSE	FALSE	FALSE	FALSE	FALSE	3.52955e-34	2.19812e-35	54.9805	225352.33	59	50	53	48	44	42	Cell membrane	Membrane	GT48	+	F2_F4	1.72417	0.0137494	0.799553	3.81418
PITG_03493	amidophosphoribosyltransferase | transcript_product=amidophosphoribosyltransferase | location=DS028121:1954734-1956293(-) | protein_length=519 | sequence_SO=supercontig | SO=protein_coding_gene | is_pseudo=false	2.79825	2.6228	2.70106	1.2505	1.15131	1.57502	2.70737	1.32561	1.38176	FALSE	FALSE	FALSE	FALSE	FALSE	FALSE	1.383e-28	3.54226e-30	53.176	57945.8	26	28	28	17	24	23	Cytoplasm	Soluble	NA	+	F2_F4	3.25672	0.00153477	1.38176	10.0385
PITG_03524	conserved hypothetical protein | transcript_product=conserved hypothetical protein | location=DS028121:2050669-2051430(+) | protein_length=253 | sequence_SO=supercontig | SO=protein_coding_gene | is_pseudo=false	-2.87088	-2.42043	-2.62588	NA	-5.87442	-5.20602	-2.63906	-5.54022	2.90116	FALSE	FALSE	FALSE	FALSE	FALSE	FALSE	7.17091e-13	7.95127e-15	46.5186	27523.22	1	2	2	0	1	1	Cytoplasm	Soluble	NA	+	F2_F4	2.62721	0.0035519	2.90116	9.65426
PITG_03540	Major Facilitator Superfamily (MFS) | transcript_product=Major Facilitator Superfamily (MFS) | location=DS028121:2188303-2189805(+) | protein_length=500 | sequence_SO=supercontig | SO=protein_coding_gene | is_pseudo=false	1.19567	-0.312494	-0.545889	-1.33691	-3.79175	-4.04347	0.112429	-3.05738	3.16981	FALSE	FALSE	FALSE	FALSE	FALSE	FALSE	2.1674e-31	8.25451e-33	54.1039	54140.21	9	8	6	6	5	4	Cell membrane	Membrane	NA	+	F2_F4	1.44252	0.0248836	3.16981	3.10352
PITG_03561	COP9 signalosome complex subunit 5, putative | transcript_product=COP9 signalosome complex subunit 5, putative | location=DS028121:2247371-2248459(+) | protein_length=362 | sequence_SO=supercontig | SO=protein_coding_gene | is_pseudo=false	-0.393855	-0.812563	-0.144947	-1.05877	-2.21135	-1.74903	-0.450455	-1.67305	1.2226	FALSE	FALSE	FALSE	FALSE	FALSE	FALSE	1.56822e-26	3.18466e-28	52.4624	40767.09	10	8	13	7	5	7	Cytoplasm	Soluble	NA	+	F2_F4	1.46442	0.0235078	1.22259	3.15578
PITG_03574	serine/threonine-protein phosphatase 4 catalytic subunit | transcript_product=serine/threonine-protein phosphatase 4 catalytic subunit | location=DS028121:2291119-2292353(-) | protein_length=308 | sequence_SO=supercontig | SO=protein_coding_gene | is_pseudo=false	3.57854	3.59001	3.52905	1.12899	1.48598	1.47517	3.56587	1.36338	2.20249	FALSE	FALSE	FALSE	FALSE	FALSE	FALSE	4.40916e-26	8.60443e-28	52.3022	35226.1	16	17	17	10	14	13	Cytoplasm	Soluble	NA	+	F2_F4	4.30378	0.00241026	2.20249	18.5521
PITG_03576	RNA (guanine-9-)-methyltransferase domain-containing protein, putative | transcript_product=RNA (guanine-9-)-methyltransferase domain-containing protein, putative | location=DS028121:2295479-2296501(+) | protein_length=253 | sequence_SO=supercontig | SO=protein_coding_gene | is_pseudo=false	-3.64922	-3.70624	-3.58414	-4.50054	-4.37446	-4.03583	-3.64653	-4.30361	0.657077	FALSE	FALSE	FALSE	FALSE	FALSE	FALSE	5.15548e-21	7.25394e-23	50.3674	29251.83	2	1	1	1	1	1	Nucleus	Soluble	NA	+	F2_F4	1.9953	0.00831304	0.657077	4.58974
PITG_03577	vacuolar protein sorting-associated protein VTA1 | transcript_product=vacuolar protein sorting-associated protein VTA1 | location=DS028121:2296613-2298059(-) | protein_length=352 | sequence_SO=supercontig | SO=protein_coding_gene | is_pseudo=false	1.32684	1.84098	2.1626	-1.6211	-0.283018	-0.63199	1.77681	-0.845369	2.62218	FALSE	FALSE	FALSE	FALSE	FALSE	FALSE	5.13972e-18	6.43384e-20	49.0852	38315.25	11	11	11	5	6	6	Cytoplasm	Soluble	NA	+	F2_F4	2.29967	0.00525673	2.62218	5.59272
PITG_03587	Mitochondrial Protein Translocase (MPT) Family | transcript_product=Mitochondrial Protein Translocase (MPT) Family | location=DS028121:2360306-2364025(+) | protein_length=1104 | sequence_SO=supercontig | SO=protein_coding_gene | is_pseudo=false	-4.37529	-4.46198	-4.57972	NA	-5.86014	-4.97801	-4.47233	-5.41908	0.946745	FALSE	FALSE	FALSE	FALSE	FALSE	FALSE	3.53872e-22	5.2626e-24	50.8344	123130.19	3	2	2	0	1	2	Cytoplasm	Soluble	NA	+	F2_F4	1.17021	0.0465877	0.946745	2.80493
PITG_03593	alanine aminotransferase 2 | transcript_product=alanine aminotransferase 2 | location=DS028121:2373877-2375352(-) | protein_length=491 | sequence_SO=supercontig | SO=protein_coding_gene | is_pseudo=false	3.27361	3.64904	3.84314	1.08376	1.8981	2.45343	3.5886	1.81176	1.77683	FALSE	FALSE	FALSE	FALSE	FALSE	FALSE	2.59257e-22	3.87613e-24	50.8877	54104.7	16	19	18	13	15	16	Peroxisome	Soluble	NA	+	F2_F4	1.8347	0.0110575	1.77683	4.11838
PITG_03598	6-phosphofructokinase, putative | transcript_product=6-phosphofructokinase, putative | location=DS028121:2390730-2392244(+) | protein_length=504 | sequence_SO=supercontig | SO=protein_coding_gene | is_pseudo=false	5.5851	5.74466	5.89298	3.73366	3.97185	4.39878	5.74091	4.03476	1.70615	FALSE	FALSE	FALSE	FALSE	FALSE	FALSE	6.48479e-42	2.65459e-42	57.22	54868.39	39	43	41	27	37	38	Peroxisome	Soluble	NA	+	F2_F4	2.87319	0.00257534	1.70615	7.97601
PITG_03601	inosine triphosphate pyrophosphatase | transcript_product=inosine triphosphate pyrophosphatase | location=DS028121:2399553-2400128(+) | protein_length=191 | sequence_SO=supercontig | SO=protein_coding_gene | is_pseudo=false	-0.205157	0.153862	0.17403	NA	-1.40197	-2.21945	0.0409117	-1.81071	1.85162	FALSE	FALSE	FALSE	FALSE	FALSE	FALSE	1.9165e-29	5.46457e-31	53.4653	20923.01	7	8	8	0	5	4	Cytoplasm	Soluble	NA	+	F2_F4	1.9022	0.0100319	1.85162	5.38797
PITG_03603	conserved hypothetical protein | transcript_product=conserved hypothetical protein | location=DS028121:2401127-2401641(+) | protein_length=138 | sequence_SO=supercontig | SO=protein_coding_gene | is_pseudo=false	-4.23986	-3.52298	-3.55561	-6.04225	-4.99548	-4.92472	-3.77282	-5.32082	1.548	TRUE	TRUE	TRUE	TRUE	TRUE	TRUE	4.78723e-17	5.81984e-19	48.6424	15741.9	1	1	1	1	1	1	Nucleus	Soluble	NA	+	F2_F4	1.6419	0.0155868	1.548	3.59752
PITG_03608	serine/threonine-protein phosphatase 5 | transcript_product=serine/threonine-protein phosphatase 5 | location=DS028121:2412667-2414363(-) | protein_length=494 | sequence_SO=supercontig | SO=protein_coding_gene | is_pseudo=false	2.24163	1.91461	2.0494	1.10453	1.10419	1.4566	2.06855	1.22177	0.846773	FALSE	FALSE	FALSE	FALSE	FALSE	FALSE	3.15517e-29	8.71251e-31	53.3928	55306.42	15	16	14	10	15	16	Cytoplasm	Soluble	NA	+	F2_F4	2.30429	0.00527977	0.846773	5.6092
PITG_03610	conserved hypothetical protein | transcript_product=conserved hypothetical protein | location=DS028121:2419104-2420142(-) | protein_length=319 | sequence_SO=supercontig | SO=protein_coding_gene | is_pseudo=false	-2.14818	-0.743645	-1.03343	-2.72886	-2.88259	-3.30797	-1.30842	-2.97314	1.66472	FALSE	FALSE	FALSE	FALSE	FALSE	FALSE	7.71941e-17	9.32457e-19	48.5455	36649.55	6	7	7	4	6	4	Nucleus	Soluble	NA	+	F2_F4	1.64462	0.0154796	1.66472	3.60455
PITG_03612	G-protein alpha subunit 1 | transcript_product=G-protein alpha subunit 1 | location=DS028121:2422897-2424051(-) | protein_length=355 | sequence_SO=supercontig | SO=protein_coding_gene | is_pseudo=false	-1.41645	-2.1964	-2.03804	-4.45286	-3.72039	NA	-1.88363	-4.08662	2.203	FALSE	FALSE	FALSE	FALSE	FALSE	FALSE	1.98755e-29	5.64874e-31	53.46	40807.76	5	3	4	4	2	0	Cell membrane	Membrane	NA	+	F2_F4	1.89589	0.010163	2.203	5.3598
PITG_03613	conserved hypothetical protein | transcript_product=conserved hypothetical protein | location=DS028121:2424741-2425238(+) | protein_length=165 | sequence_SO=supercontig | SO=protein_coding_gene | is_pseudo=false	-1.03486	-0.762236	-0.552078	-1.21871	-3.16921	-3.39246	-0.783058	-2.59346	1.8104	FALSE	FALSE	FALSE	FALSE	FALSE	FALSE	6.39643e-24	1.05776e-25	51.5072	18529.95	8	7	8	6	5	4	Cytoplasm	Soluble	NA	+	F2_F4	1.20783	0.0425149	1.8104	2.57016
PITG_03616	conserved hypothetical protein | transcript_product=conserved hypothetical protein | location=DS028121:2429550-2430185(+) | protein_length=211 | sequence_SO=supercontig | SO=protein_coding_gene | is_pseudo=false	3.16428	3.28912	2.65402	1.89028	1.78505	1.31844	3.03581	1.66459	1.37122	FALSE	FALSE	FALSE	FALSE	FALSE	FALSE	1.26053e-22	1.92112e-24	51.0104	21042.13	3	3	3	2	3	3	Cell membrane	Membrane	NA	+	F2_F4	2.19632	0.00591271	1.37122	5.23469
PITG_03632	H - or Na -translocating F-type, V-type and A-type ATPase (F-ATPase) Superfamily | transcript_product=H - or Na -translocating F-type, V-type and A-type ATPase (F-ATPase) Superfamily | location=DS028121:2469343-2469543(-) | protein_length=66 | sequence_SO=supercontig | SO=protein_coding_gene | is_pseudo=false	5.43735	6.16804	5.73634	4.80793	5.17971	5.0899	5.78058	5.02585	0.75473	FALSE	FALSE	FALSE	FALSE	FALSE	FALSE	3.74304e-25	6.79495e-27	51.9655	7204.23	10	11	12	5	11	12	Mitochondrion	Soluble	NA	+	F2_F4	1.46064	0.0235591	0.75473	3.14674
PITG_03644	Rab8 family GTPase, putative | transcript_product=Rab8 family GTPase, putative | location=DS028121:2511652-2512339(+) | protein_length=202 | sequence_SO=supercontig | SO=protein_coding_gene | is_pseudo=false	5.29709	5.7082	5.65378	4.36424	4.50011	4.20823	5.55302	4.35753	1.1955	FALSE	FALSE	FALSE	FALSE	FALSE	FALSE	9.69274e-28	2.22456e-29	52.886	22702.95	18	18	20	11	18	19	Golgi apparatus	Membrane	NA	+	F2_F4	2.82795	0.00259192	1.1955	7.76018
PITG_03646	vacuolar protein-sorting-associated protein, putative | transcript_product=vacuolar protein-sorting-associated protein, putative | location=DS028121:2514097-2515571(+) | protein_length=436 | sequence_SO=supercontig | SO=protein_coding_gene | is_pseudo=false	1.37869	1.47223	1.02135	-0.899866	-1.0093	-0.938789	1.29076	-0.949318	2.24008	FALSE	FALSE	FALSE	FALSE	FALSE	FALSE	4.92399e-38	7.31803e-39	56.1285	48847.1	16	16	14	7	9	7	Plastid	Soluble	NA	+	F2_F4	4.0366	0.00162069	2.24007	15.8795
PITG_03651	phospholipase D, Pi-PXPH-PLD | transcript_product=phospholipase D, Pi-PXPH-PLD | location=DS028121:2679834-2683261(+) | protein_length=1119 | sequence_SO=supercontig | SO=protein_coding_gene | is_pseudo=false	6.70035	6.39673	6.10357	4.36273	3.81258	3.82656	6.40022	4.00062	2.39959	FALSE	FALSE	FALSE	FALSE	FALSE	FALSE	8.96863e-38	1.2531e-38	56.053	126995.9	79	79	79	51	52	57	Cytoplasm	Soluble	NA	+	F2_F4	3.18172	0.00210707	2.39959	9.60003
PITG_03652	conserved hypothetical protein | transcript_product=conserved hypothetical protein | location=DS028121:2684497-2686629(+) | protein_length=710 | sequence_SO=supercontig | SO=protein_coding_gene | is_pseudo=false	0.289687	0.177191	0.0351524	-2.07331	-2.19829	-2.37417	0.167343	-2.21526	2.3826	FALSE	FALSE	FALSE	FALSE	FALSE	FALSE	6.8741e-26	1.32085e-27	52.2328	80208.9	20	19	21	9	11	8	Cytoplasm	Soluble	NA	+	F2_F4	4.50623	0.0017037	2.3826	20.8661
PITG_03656	inosine-5'-monophosphate dehydrogenase, putative | transcript_product=inosine-5'-monophosphate dehydrogenase, putative | location=DS028121:2692219-2693972(-) | protein_length=507 | sequence_SO=supercontig | SO=protein_coding_gene | is_pseudo=false	-0.70861	-0.363895	-0.283792	-2.52581	-1.93986	-1.86628	-0.452099	-2.11065	1.65855	FALSE	FALSE	FALSE	FALSE	FALSE	FALSE	4.26751e-24	7.138e-26	51.5734	53802.23	11	12	12	7	8	7	Peroxisome	Soluble	NA	+	F2_F4	2.59806	0.00356929	1.65855	6.74159
PITG_03678	kynurenine-oxoglutarate transaminase, putative | transcript_product=kynurenine-oxoglutarate transaminase, putative | location=DS028121:2788849-2790096(+) | protein_length=415 | sequence_SO=supercontig | SO=protein_coding_gene | is_pseudo=false	-1.10116	-1.93526	-1.41389	-2.67861	-3.05202	-4.0462	-1.48344	-3.25894	1.77551	FALSE	FALSE	FALSE	FALSE	FALSE	FALSE	1.07122e-16	1.2904e-18	48.4786	46437.92	6	3	6	5	2	2	Cytoplasm	Soluble	NA	+	F2_F4	1.69517	0.0143977	1.77551	3.73688
PITG_03682	conserved hypothetical protein | transcript_product=conserved hypothetical protein | location=DS028121:2799008-2799553(+) | protein_length=181 | sequence_SO=supercontig | SO=protein_coding_gene | is_pseudo=false	-4.70711	-4.26766	-4.19968	-6.52398	-5.89521	-5.22855	-4.39148	-5.88258	1.4911	FALSE	FALSE	FALSE	FALSE	FALSE	FALSE	2.69969e-24	4.59802e-26	51.6479	19374.92	2	2	2	1	2	2	Cytoplasm	Soluble	NA	+	F2_F4	1.66934	0.0149468	1.4911	3.66888
PITG_03698;PITG_03700	enolase | transcript_product=enolase | location=DS028121:2866742-2868106(-) | protein_length=454 | sequence_SO=supercontig | SO=protein_coding_gene | is_pseudo=false;enolase | transcript_product=enolase | location=DS028121:2884378-2885742(-) | protein_length=454 | sequence_SO=supercontig | SO=protein_coding_gene | is_pseudo=false	8.2916	8.97641	8.93958	6.90426	7.43582	7.59611	8.73586	7.31206	1.4238	FALSE	FALSE	FALSE	FALSE	FALSE	FALSE	2.93555e-36	2.85798e-37	55.6084	49104.86;49134.88	43	53	54	28	47	49	Cytoplasm;Cytoplasm	Soluble;Soluble	NA	+	F2_F4	2.01966	0.00810183	1.4238	4.6645
PITG_03710	strumpellin, putative | transcript_product=strumpellin, putative | location=DS028121:2931439-2935138(+) | protein_length=1163 | sequence_SO=supercontig | SO=protein_coding_gene | is_pseudo=false	2.2687	1.64272	1.61344	0.556053	0.697905	0.669607	1.84162	0.641188	1.20043	FALSE	FALSE	FALSE	FALSE	FALSE	FALSE	1.72776e-31	6.65254e-33	54.1356	133706.56	35	24	25	27	22	21	Cytoplasm	Soluble	NA	+	F2_F4	2.27488	0.00554693	1.20043	5.50509
PITG_03714	conserved hypothetical protein | transcript_product=conserved hypothetical protein | location=DS028121:2947222-2948106(-) | protein_length=267 | sequence_SO=supercontig | SO=protein_coding_gene | is_pseudo=false	NA	-4.19988	-4.37857	-6.44762	-5.66539	-5.91834	-4.28923	-6.01045	1.72123	FALSE	FALSE	FALSE	FALSE	FALSE	FALSE	4.67832e-22	6.91183e-24	50.7865	29785.97	0	2	4	2	1	1	Plastid	Soluble	NA	+	F2_F4	1.95864	0.00894676	1.72122	5.64553
PITG_03719	voltage-gated potassium channel subunit beta, putative | transcript_product=voltage-gated potassium channel subunit beta, putative | location=DS028121:2955320-2956369(-) | protein_length=349 | sequence_SO=supercontig | SO=protein_coding_gene | is_pseudo=false	5.45119	5.33917	5.69034	3.34846	3.64634	3.76589	5.49357	3.5869	1.90667	FALSE	FALSE	FALSE	FALSE	FALSE	FALSE	1.3053e-31	5.11023e-33	54.1747	39494.32	24	23	26	19	20	19	Cytoplasm	Soluble	NA	+	F2_F4	3.52921	0.000676259	1.90667	11.7953
PITG_03721	pyruvate, phosphate dikinase, putative | transcript_product=pyruvate, phosphate dikinase, putative | location=DS028121:3011174-3012967(-) | protein_length=597 | sequence_SO=supercontig | SO=protein_coding_gene | is_pseudo=false	-0.146262	0.33799	0.349169	-1.07326	-0.580002	-0.882767	0.180299	-0.845343	1.02564	FALSE	FALSE	FALSE	FALSE	FALSE	FALSE	3.81719e-35	2.92665e-36	55.2747	65059.61	2	3	3	1	3	3	Cytoplasm	Soluble	NA	+	F2_F4	2.0363	0.00787668	1.02564	4.71609
PITG_03724	pyruvate, phosphate dikinase, putative | transcript_product=pyruvate, phosphate dikinase, putative | location=DS028121:3015033-3017735(+) | protein_length=900 | sequence_SO=supercontig | SO=protein_coding_gene | is_pseudo=false	7.34614	7.66734	7.69589	6.04721	6.76848	6.70607	7.56979	6.50725	1.06254	FALSE	FALSE	FALSE	FALSE	FALSE	FALSE	4.86649e-36	4.57254e-37	55.5431	98367.8	75	92	91	48	90	90	Cytoplasm	Soluble	NA	+	F2_F4	1.84304	0.0108854	1.06254	4.14197
PITG_03740	P-type ATPase (P-ATPase) Superfamily | transcript_product=P-type ATPase (P-ATPase) Superfamily | location=DS028121:3094894-3098344(+) | protein_length=1122 | sequence_SO=supercontig | SO=protein_coding_gene | is_pseudo=false	2.81972	2.59156	2.42968	1.18301	0.92716	0.823914	2.61365	0.978028	1.63563	FALSE	FALSE	FALSE	FALSE	FALSE	FALSE	2.46273e-29	6.89289e-31	53.4289	125769.59	33	28	26	26	18	18	Cell membrane	Membrane	NA	+	F2_F4	3.33497	0.00137968	1.63563	10.5159
PITG_03754	protein kinase, putative | transcript_product=protein kinase, putative | location=DS028121:3158536-3160909(-) | protein_length=758 | sequence_SO=supercontig | SO=protein_coding_gene | is_pseudo=false	4.33967	3.91105	3.77423	1.92446	1.69986	1.95104	4.00832	1.85845	2.14986	FALSE	FALSE	FALSE	FALSE	FALSE	FALSE	1.47522e-28	3.76469e-30	53.1665	84778.72	39	40	39	28	30	31	Cytoplasm	Soluble	NA	+	F2_F4	3.47641	0.00141892	2.14986	11.4336
PITG_03788	conserved hypothetical protein | transcript_product=conserved hypothetical protein | location=DS028121:3263836-3265076(+) | protein_length=341 | sequence_SO=supercontig | SO=protein_coding_gene | is_pseudo=false	-0.455123	-0.782825	-1.26008	-2.28847	-2.79218	-2.51459	-0.832676	-2.53175	1.69907	FALSE	FALSE	FALSE	FALSE	FALSE	FALSE	1.88352e-26	3.79306e-28	52.4341	39862.43	10	7	9	6	4	4	Nucleus	Soluble	NA	+	F2_F4	2.45543	0.0041611	1.69907	6.16989
PITG_03792	2,3-bisphosphoglycerate-independent phosphoglycerate mutase, putative | transcript_product=2,3-bisphosphoglycerate-independent phosphoglycerate mutase, putative | location=DS028121:3275538-3277086(+) | protein_length=445 | sequence_SO=supercontig | SO=protein_coding_gene | is_pseudo=false	-0.748542	-0.075634	0.238106	-3.23702	-1.62304	-1.10281	-0.195357	-1.98762	1.79227	FALSE	FALSE	FALSE	FALSE	FALSE	FALSE	9.06588e-15	1.0424e-16	47.5336	47997.62	7	6	7	4	4	6	Cytoplasm	Soluble	NA	+	F2_F4	1.19441	0.0438519	1.79227	2.54099
PITG_03795	conserved hypothetical protein | transcript_product=conserved hypothetical protein | location=DS028121:3279554-3280182(-) | protein_length=155 | sequence_SO=supercontig | SO=protein_coding_gene | is_pseudo=false	0.0836744	-0.674318	0.401978	-1.50406	-0.671146	-1.85004	-0.0628885	-1.34175	1.27886	FALSE	FALSE	FALSE	FALSE	FALSE	FALSE	1.8617e-26	3.75126e-28	52.4359	17482.37	5	5	6	6	4	3	Cytoplasm	Soluble	NA	+	F2_F4	1.26695	0.036992	1.27886	2.70024
PITG_03802	eukaryotic translation initiation factor 6 | transcript_product=eukaryotic translation initiation factor 6 | location=DS028121:3292137-3292874(-) | protein_length=245 | sequence_SO=supercontig | SO=protein_coding_gene | is_pseudo=false	3.65366	3.74096	3.90403	2.70129	2.93268	2.64882	3.76622	2.76093	1.00529	FALSE	FALSE	FALSE	FALSE	FALSE	FALSE	2.41795e-29	6.77568e-31	53.4315	26346.64	10	13	13	11	12	11	Cytoplasm	Soluble	NA	+	F2_F4	3.0403	0.002669	1.00529	8.8213
PITG_03804	myosin-like protein | transcript_product=myosin-like protein | location=DS028121:3295581-3300376(-) | protein_length=1277 | sequence_SO=supercontig | SO=protein_coding_gene | is_pseudo=false	5.35712	5.37891	5.5378	4.19989	4.58708	4.31915	5.42461	4.36871	1.0559	FALSE	FALSE	FALSE	FALSE	FALSE	FALSE	2.27431e-38	3.70236e-39	56.2252	144438.54	75	78	81	52	73	72	Nucleus	Soluble	NA	+	F2_F4	2.93064	0.00243946	1.0559	8.25794
PITG_03824	conserved hypothetical protein | transcript_product=conserved hypothetical protein | location=DS028121:3483749-3484420(-) | protein_length=223 | sequence_SO=supercontig | SO=protein_coding_gene | is_pseudo=false	0.952767	1.33867	0.559731	-1.17155	-1.20554	-1.58838	0.950389	-1.32182	2.27221	FALSE	FALSE	FALSE	FALSE	FALSE	FALSE	1.49532e-46	1.86915e-46	58.4536	24862.01	10	9	9	5	7	6	Nucleus	Soluble	NA	+	F2_F4	3.01467	0.00255705	2.27221	8.68656
PITG_03828	conserved hypothetical protein | transcript_product=conserved hypothetical protein | location=DS028121:3489800-3491382(-) | protein_length=418 | sequence_SO=supercontig | SO=protein_coding_gene | is_pseudo=false	2.997	3.65261	3.6655	1.78155	2.26742	2.50514	3.43837	2.1847	1.25367	FALSE	FALSE	FALSE	FALSE	FALSE	FALSE	4.36513e-32	1.84739e-33	54.3267	46410.99	20	24	23	15	20	24	Peroxisome	Soluble	NA	+	F2_F4	1.82383	0.0111856	1.25367	4.08775
PITG_03836	conserved hypothetical protein | transcript_product=conserved hypothetical protein | location=DS028121:3552923-3554676(-) | protein_length=435 | sequence_SO=supercontig | SO=protein_coding_gene | is_pseudo=false	1.8676	2.06435	2.05898	0.703684	1.13704	1.06799	1.99698	0.969571	1.02741	FALSE	FALSE	FALSE	FALSE	FALSE	FALSE	1.16621e-28	3.01903e-30	53.2011	47672.86	18	18	21	12	18	18	Cytoplasm	Soluble	NA	+	F2_F4	2.63254	0.00333884	1.02741	6.88645
PITG_03837	metalloprotease family M01, putative | transcript_product=metalloprotease family M01, putative | location=DS028121:3554807-3556935(+) | protein_length=639 | sequence_SO=supercontig | SO=protein_coding_gene | is_pseudo=false	0.851399	0.887157	0.998732	-1.31602	-0.535633	-0.310043	0.912429	-0.720565	1.63299	FALSE	FALSE	FALSE	FALSE	FALSE	FALSE	1.82964e-38	3.07133e-39	56.2524	71867.25	15	15	16	11	12	12	Cytoplasm	Soluble	NA	+	F2_F4	2.21626	0.00576989	1.63299	5.30229
PITG_03843	conserved hypothetical protein | transcript_product=conserved hypothetical protein | location=DS028121:3575046-3575803(-) | protein_length=127 | sequence_SO=supercontig | SO=protein_coding_gene | is_pseudo=false	-1.63738	-1.70616	-1.89287	-3.13759	-3.2427	-3.67062	-1.74547	-3.3503	1.60483	FALSE	FALSE	FALSE	FALSE	FALSE	FALSE	7.53888e-26	1.44226e-27	52.2184	14450.32	4	3	3	3	3	2	Cytoplasm	Soluble	NA	+	F2_F4	3.05812	0.00236528	1.60483	8.91612
PITG_03845	conserved hypothetical protein | transcript_product=conserved hypothetical protein | location=DS028121:3577950-3583031(-) | protein_length=1410 | sequence_SO=supercontig | SO=protein_coding_gene | is_pseudo=false	4.4993	4.51449	4.39425	3.74612	3.66086	3.44409	4.46935	3.61702	0.852323	FALSE	FALSE	FALSE	FALSE	FALSE	FALSE	4.03476e-39	8.04652e-40	56.4401	153388.95	57	59	59	45	55	53	Cytoplasm	Membrane	NA	+	F2_F4	3.02477	0.00263212	0.852323	8.73942
PITG_03850	conserved hypothetical protein | transcript_product=conserved hypothetical protein | location=DS028121:3678108-3680729(+) | protein_length=759 | sequence_SO=supercontig | SO=protein_coding_gene | is_pseudo=false	2.00011	2.2884	2.28936	0.41519	1.07891	0.908218	2.19262	0.800773	1.39185	FALSE	FALSE	FALSE	FALSE	FALSE	FALSE	1.74597e-37	2.28444e-38	55.9689	86236.44	15	15	17	14	11	11	Nucleus	Soluble	NA	+	F2_F4	2.48799	0.00412089	1.39185	6.29662
PITG_03856	peptidyl-prolyl cis-trans isomerase, putative | transcript_product=peptidyl-prolyl cis-trans isomerase, putative | location=DS028121:3694408-3695996(-) | protein_length=478 | sequence_SO=supercontig | SO=protein_coding_gene | is_pseudo=false	4.511	4.65507	5.00463	2.44838	3.04666	3.24306	4.72357	2.9127	1.81087	FALSE	FALSE	FALSE	FALSE	FALSE	FALSE	5.8242e-31	2.07162e-32	53.9651	52439.45	29	28	29	19	25	25	Cytoplasm	Soluble	NA	+	F2_F4	2.52903	0.00384815	1.81087	6.4595
PITG_03873	rab GDP dissociation inhibitor alpha | transcript_product=rab GDP dissociation inhibitor alpha | location=DS028121:3754444-3755832(-) | protein_length=462 | sequence_SO=supercontig | SO=protein_coding_gene | is_pseudo=false	7.08784	6.85702	6.81659	4.63461	4.17145	4.25461	6.92048	4.35356	2.56693	FALSE	FALSE	FALSE	FALSE	FALSE	FALSE	6.59631e-33	3.26781e-34	54.586	51601.68	44	48	47	28	39	34	Cytoplasm	Soluble	NA	+	F2_F4	3.994	0.00148031	2.56693	15.4898
PITG_03900	conserved hypothetical protein | transcript_product=conserved hypothetical protein | location=DS028121:3989526-3990422(-) | protein_length=272 | sequence_SO=supercontig | SO=protein_coding_gene | is_pseudo=false	3.60075	3.99703	4.30552	1.46977	2.06849	2.05581	3.96777	1.86469	2.10308	FALSE	FALSE	FALSE	FALSE	FALSE	FALSE	1.21125e-31	4.77677e-33	54.1851	28751.73	21	23	23	15	21	19	Cytoplasm	Soluble	NA	+	F2_F4	2.7515	0.00301442	2.10308	7.40733
PITG_03919	ribokinase, putative | transcript_product=ribokinase, putative | location=DS028121:4034292-4035266(+) | protein_length=324 | sequence_SO=supercontig | SO=protein_coding_gene | is_pseudo=false	1.84946	1.85698	2.12951	-0.750223	-0.656105	-0.278522	1.94532	-0.561617	2.50693	FALSE	FALSE	FALSE	FALSE	FALSE	FALSE	1.12005e-48	2.2401e-48	58.9965	33771.21	12	13	13	9	9	10	Cytoplasm	Soluble	NA	+	F2_F4	3.89922	0.00128767	2.50693	14.6556
PITG_03924	alcohol dehydrogenase, putative | transcript_product=alcohol dehydrogenase, putative | location=DS028121:4051108-4052253(+) | protein_length=332 | sequence_SO=supercontig | SO=protein_coding_gene | is_pseudo=false	1.61432	1.42598	1.91176	0.184582	0.46496	1.07438	1.65069	0.574641	1.07605	FALSE	FALSE	FALSE	FALSE	FALSE	FALSE	9.21037e-33	4.46177e-34	54.5404	35922.94	12	12	13	8	11	13	Peroxisome	Soluble	NA	+	F2_F4	1.64568	0.015492	1.07605	3.60729
PITG_03929	conserved hypothetical protein | transcript_product=conserved hypothetical protein | location=DS028121:4071981-4073623(-) | protein_length=419 | sequence_SO=supercontig | SO=protein_coding_gene | is_pseudo=false	-0.53785	-0.413492	-0.326731	-1.52208	-1.38543	-1.364	-0.426024	-1.42384	0.997812	FALSE	FALSE	FALSE	FALSE	FALSE	FALSE	7.69265e-23	1.18479e-24	51.0939	47270.88	7	7	7	7	8	6	Cytoplasm	Soluble	NA	+	F2_F4	3.65043	0.000862385	0.997812	12.6674
PITG_03936;PITG_19482	ras protein let-60 | transcript_product=ras protein let-60 | location=DS028121:4101425-4102389(-) | protein_length=196 | sequence_SO=supercontig | SO=protein_coding_gene | is_pseudo=false;ras protein let-60 | transcript_product=ras protein let-60 | location=DS028224:12290-13234(+) | protein_length=196 | sequence_SO=supercontig | SO=protein_coding_gene | is_pseudo=false	6.75878	6.85574	7.00838	5.0397	5.48593	5.33215	6.8743	5.28593	1.58837	FALSE	FALSE	FALSE	FALSE	FALSE	FALSE	1.62087e-31	6.26162e-33	54.1445	22310.3;22310.3	20	24	23	13	22	20	Cell membrane;Cell membrane	Membrane;Membrane	NA	+	F2_F4	3.35024	0.0014137	1.58837	10.6115
PITG_03966	NhaC Na:H antiporter (NhaC) family protein | transcript_product=NhaC Na:H antiporter (NhaC) family protein | location=DS028121:4282170-4284475(+) | protein_length=684 | sequence_SO=supercontig | SO=protein_coding_gene | is_pseudo=false	1.28907	1.43982	1.47682	0.263672	0.532892	0.281429	1.4019	0.359331	1.04257	FALSE	FALSE	FALSE	FALSE	FALSE	FALSE	9.38881e-20	1.25303e-21	49.8433	73354.55	3	3	3	2	3	3	Cell membrane	Membrane	NA	+	F2_F4	3.25146	0.00152381	1.04257	10.0071
PITG_03971	acetyltransferase (GNAT) family, putative | transcript_product=acetyltransferase (GNAT) family, putative | location=DS028121:4288683-4289144(-) | protein_length=153 | sequence_SO=supercontig | SO=protein_coding_gene | is_pseudo=false	-3.30265	-3.04488	-2.28153	-3.82141	-4.90411	-4.18383	-2.87635	-4.30312	1.42676	FALSE	FALSE	FALSE	FALSE	FALSE	FALSE	3.28113e-24	5.54647e-26	51.6162	17286.54	5	4	5	5	4	4	Cytoplasm	Soluble	NA	+	F2_F4	1.49479	0.0219065	1.42676	3.22904
PITG_03992;PITG_20687	ribulose-phosphate 3-epimerase | transcript_product=ribulose-phosphate 3-epimerase | location=DS028121:4417169-4417867(+) | protein_length=232 | sequence_SO=supercontig | SO=protein_coding_gene | is_pseudo=false;ribulose-phosphate 3-epimerase | transcript_product=ribulose-phosphate 3-epimerase | location=DS028310:92908-93606(+) | protein_length=232 | sequence_SO=supercontig | SO=protein_coding_ge…	1.25586	1.58689	1.51346	-0.867695	-0.519323	-0.214552	1.45207	-0.533857	1.98593	FALSE	FALSE	FALSE	FALSE	FALSE	FALSE	3.3225e-31	1.22666e-32	54.0441	24839.85;24899.95	6	7	7	4	6	6	Cytoplasm;Cytoplasm	Soluble;Soluble	NA	+	F2_F4	3.12713	0.00223387	1.98593	9.29218
PITG_04000	angio-associated migratory cell protein | transcript_product=angio-associated migratory cell protein | location=DS028121:4437901-4439624(-) | protein_length=418 | sequence_SO=supercontig | SO=protein_coding_gene | is_pseudo=false	-0.921206	-1.06547	-0.601841	-1.83295	-2.16555	-2.1272	-0.862839	-2.0419	1.17906	FALSE	FALSE	FALSE	FALSE	FALSE	FALSE	7.83502e-34	4.57806e-35	54.8739	45051.79	8	7	6	6	5	5	Nucleus	Soluble	NA	+	F2_F4	2.61916	0.00364191	1.17906	6.8299
PITG_04059	conserved hypothetical protein | transcript_product=conserved hypothetical protein | location=DS028122:440646-441830(+) | protein_length=394 | sequence_SO=supercontig | SO=protein_coding_gene | is_pseudo=false	-3.99404	-3.35106	-3.88417	NA	-4.56713	-4.70151	-3.74309	-4.63432	0.89123	TRUE	TRUE	TRUE	TRUE	TRUE	TRUE	3.10879e-14	3.52813e-16	47.2568	43636.38	1	1	1	0	1	1	Cell membrane	Membrane	NA	+	F2_F4	1.37589	0.0286345	0.89123	3.41217
PITG_04078	Rab5 family GTPase, putative | transcript_product=Rab5 family GTPase, putative | location=DS028122:551628-552372(+) | protein_length=200 | sequence_SO=supercontig | SO=protein_coding_gene | is_pseudo=false	6.59185	6.87328	6.63635	5.03899	5.28245	5.12495	6.70049	5.1488	1.5517	FALSE	FALSE	FALSE	FALSE	FALSE	FALSE	5.393e-31	1.92804e-32	53.9759	21599.6	12	15	15	10	13	14	Cytoplasm	Soluble	NA	+	F2_F4	3.79189	0.00104444	1.5517	13.7634
PITG_04122	conserved hypothetical protein | transcript_product=conserved hypothetical protein | location=DS028122:1196906-1201229(+) | protein_length=1247 | sequence_SO=supercontig | SO=protein_coding_gene | is_pseudo=false	-0.287848	-0.54434	-0.796078	-5.01109	-3.28879	-3.41434	-0.542755	-3.90474	3.36198	FALSE	FALSE	FALSE	FALSE	FALSE	FALSE	1.15335e-19	1.53313e-21	49.8054	140412.55	8	4	5	4	2	2	Cell membrane	Membrane	NA	+	F2_F4	2.37412	0.00462812	3.36198	5.86276
PITG_04149	ATP-binding Cassette (ABC) Superfamily | transcript_product=ATP-binding Cassette (ABC) Superfamily | location=DS028122:1538218-1542221(-) | protein_length=1292 | sequence_SO=supercontig | SO=protein_coding_gene | is_pseudo=false	-0.0630522	-0.895275	-0.776297	-2.6642	-2.52001	-2.82341	-0.578208	-2.66921	2.091	FALSE	FALSE	FALSE	FALSE	FALSE	FALSE	2.88178e-23	4.57736e-25	51.2584	143141.56	2	2	2	2	2	2	Cell membrane	Membrane	NA	+	F2_F4	2.79902	0.00263131	2.091	7.62492
PITG_04261	ATP-binding Cassette (ABC) Superfamily | transcript_product=ATP-binding Cassette (ABC) Superfamily | location=DS028122:2609037-2611726(+) | protein_length=650 | sequence_SO=supercontig | SO=protein_coding_gene | is_pseudo=false	1.49267	1.34818	1.00734	-1.55546	-2.1439	-2.61096	1.28273	-2.10344	3.38617	FALSE	FALSE	FALSE	FALSE	FALSE	FALSE	1.65647e-32	7.65368e-34	54.4601	69825.1	14	14	14	7	6	4	Cell membrane	Membrane	NA	+	F2_F4	3.2555	0.0015311	3.38617	10.0312
PITG_04262	cysteine protease family C59, putative | transcript_product=cysteine protease family C59, putative | location=DS028122:2612874-2614346(+) | protein_length=473 | sequence_SO=supercontig | SO=protein_coding_gene | is_pseudo=false	0.599627	0.806025	0.396858	-0.775465	0.0804176	-0.411463	0.600837	-0.368837	0.969673	FALSE	FALSE	FALSE	FALSE	FALSE	FALSE	8.41041e-31	2.93338e-32	53.9132	51779.84	8	7	6	7	5	7	Cell membrane	Membrane	NA	+	F2_F4	1.6157	0.0165128	0.969673	3.53016
PITG_04288	conserved hypothetical protein | transcript_product=conserved hypothetical protein | location=DS028122:2995363-2996197(+) | protein_length=231 | sequence_SO=supercontig | SO=protein_coding_gene | is_pseudo=false	-2.00518	-1.4303	-1.33227	-3.43552	-3.01487	-3.49148	-1.58925	-3.31396	1.72471	FALSE	FALSE	FALSE	FALSE	FALSE	FALSE	3.35029e-24	5.65381e-26	51.6128	25014.79	2	2	2	1	1	1	Cytoplasm	Soluble	NA	+	F2_F4	2.58305	0.00383578	1.72471	6.67937
PITG_04342	conserved hypothetical protein | transcript_product=conserved hypothetical protein | location=DS028122:3322128-3324041(-) | protein_length=552 | sequence_SO=supercontig | SO=protein_coding_gene | is_pseudo=false	-1.50951	-0.300976	-0.736525	-2.02899	-1.6606	-1.74856	-0.849004	-1.81272	0.963713	FALSE	FALSE	FALSE	FALSE	FALSE	FALSE	7.22906e-27	1.511e-28	52.5813	60418.93	10	9	8	9	6	7	Cytoplasm	Soluble	NA	+	F2_F4	1.22225	0.0407651	0.963713	2.60165
PITG_04380	hypothetical protein | transcript_product=hypothetical protein | location=DS028122:3614493-3614997(+) | protein_length=115 | sequence_SO=supercontig | SO=protein_coding_gene | is_pseudo=false	4.30503	4.24157	4.17048	2.83193	1.54276	1.29714	4.23903	1.89061	2.34842	FALSE	FALSE	FALSE	FALSE	FALSE	FALSE	2.64288e-32	1.18087e-33	54.3959	13011.74	11	12	12	5	10	9	Endoplasmic reticulum	Membrane	NA	+	F2_F4	2.10001	0.00682143	2.34842	4.91759
PITG_04391	conserved hypothetical protein | transcript_product=conserved hypothetical protein | location=DS028122:3672472-3673578(+) | protein_length=272 | sequence_SO=supercontig | SO=protein_coding_gene | is_pseudo=false	-0.0522776	0.321215	0.15081	-1.76213	-1.41998	-0.952797	0.139916	-1.3783	1.51822	FALSE	FALSE	FALSE	FALSE	FALSE	FALSE	3.50563e-26	6.89309e-28	52.3378	29336.67	8	9	8	6	7	8	Cytoplasm	Soluble	NA	+	F2_F4	2.37871	0.00455799	1.51822	5.87973
PITG_04398	Amino Acid/Auxin Permease (AAAP) Family | transcript_product=Amino Acid/Auxin Permease (AAAP) Family | location=DS028122:3713309-3714916(+) | protein_length=535 | sequence_SO=supercontig | SO=protein_coding_gene | is_pseudo=false	6.03564	4.55024	4.83624	3.17196	2.08628	2.11428	5.14071	2.45751	2.6832	FALSE	FALSE	FALSE	FALSE	FALSE	FALSE	6.20745e-21	8.70262e-23	50.3345	57623.09	4	4	4	4	3	3	Lysosome/Vacuole	Membrane	NA	+	F2_F4	2.011	0.00822418	2.6832	4.63781
PITG_04425	ubiquitin-conjugating enzyme E2, putative | transcript_product=ubiquitin-conjugating enzyme E2, putative | location=DS028122:3906802-3907586(+) | protein_length=196 | sequence_SO=supercontig | SO=protein_coding_gene | is_pseudo=false	1.3238	2.10297	1.77647	0.0111561	0.31999	0.802664	1.73441	0.377937	1.35648	FALSE	FALSE	FALSE	FALSE	FALSE	FALSE	5.64799e-30	1.74321e-31	53.6417	21326.02	10	11	10	6	10	9	Nucleus	Soluble	NA	+	F2_F4	1.86503	0.0104974	1.35648	4.20462
PITG_04428	conserved hypothetical protein | transcript_product=conserved hypothetical protein | location=DS028122:3913722-3914813(-) | protein_length=363 | sequence_SO=supercontig | SO=protein_coding_gene | is_pseudo=false	0.409842	0.539661	0.406996	-1.45614	-0.54237	-0.0519867	0.452166	-0.683499	1.13567	FALSE	FALSE	FALSE	FALSE	FALSE	FALSE	2.55249e-37	3.24272e-38	55.9208	39371.09	15	14	14	8	14	13	Cytoplasm	Soluble	NA	+	F2_F4	1.2869	0.035443	1.13567	2.74474
PITG_04441	3-isopropylmalate dehydrogenase | transcript_product=3-isopropylmalate dehydrogenase | location=DS028122:4040784-4042100(-) | protein_length=361 | sequence_SO=supercontig | SO=protein_coding_gene | is_pseudo=false	-0.65166	-0.309175	-0.615046	-3.14961	-2.87541	-2.34558	-0.525294	-2.7902	2.26491	FALSE	FALSE	FALSE	FALSE	FALSE	FALSE	4.71287e-26	9.15375e-28	52.2918	39006.81	10	9	8	3	4	4	Cytoplasm	Soluble	NA	+	F2_F4	3.02091	0.00259184	2.26491	8.7192
PITG_04449	conserved hypothetical protein | transcript_product=conserved hypothetical protein | location=DS028122:4087079-4088444(-) | protein_length=222 | sequence_SO=supercontig | SO=protein_coding_gene | is_pseudo=false	0.793241	1.09786	0.237904	-0.887726	-0.738157	-2.44109	0.709668	-1.35566	2.06533	FALSE	FALSE	FALSE	FALSE	FALSE	FALSE	3.04351e-27	6.63486e-29	52.7132	23246	2	2	2	2	2	1	Extracellular	Membrane	NA	+	F2_F4	1.58145	0.0183307	2.06533	3.44327
PITG_04457	tripeptidyl-peptidase, putative | transcript_product=tripeptidyl-peptidase, putative | location=DS028122:4212167-4216863(+) | protein_length=1364 | sequence_SO=supercontig | SO=protein_coding_gene | is_pseudo=false	3.56345	4.05313	4.27799	3.32911	2.73714	2.59362	3.96486	2.88662	1.07823	FALSE	FALSE	FALSE	FALSE	FALSE	FALSE	1.83752e-32	8.44006e-34	54.4459	150957.33	55	57	61	41	47	44	Cytoplasm	Soluble	NA	+	F2_F4	1.60202	0.0170486	1.07823	3.4953
PITG_04466	cystathionine gamma-synthase, putative | transcript_product=cystathionine gamma-synthase, putative | location=DS028122:4355529-4357103(+) | protein_length=524 | sequence_SO=supercontig | SO=protein_coding_gene | is_pseudo=false	-1.82505	-1.5564	-1.56837	NA	-3.03132	-3.24419	-1.64994	-3.13775	1.48782	FALSE	FALSE	FALSE	FALSE	FALSE	FALSE	7.50328e-16	8.82443e-18	48.0735	57519.49	4	4	4	0	2	2	Cytoplasm	Soluble	NA	+	F2_F4	2.76629	0.00280049	1.48782	10.7683
PITG_04500	nucleosome assembly protein 1 | transcript_product=nucleosome assembly protein 1 | location=DS028123:274814-275995(+) | protein_length=367 | sequence_SO=supercontig | SO=protein_coding_gene | is_pseudo=false	3.67257	4.05231	3.99395	2.45249	3.18029	3.18383	3.90628	2.93887	0.967407	FALSE	FALSE	FALSE	FALSE	FALSE	FALSE	7.79596e-36	6.96068e-37	55.482	41284.45	17	16	18	11	14	14	Nucleus	Soluble	NA	+	F2_F4	1.63455	0.0157475	0.967407	3.57855
PITG_04522	peptidyl-prolyl cis-trans isomerase | transcript_product=peptidyl-prolyl cis-trans isomerase | location=DS028123:825316-825831(+) | protein_length=171 | sequence_SO=supercontig | SO=protein_coding_gene | is_pseudo=false	6.55061	7.14083	7.16285	4.28246	5.0677	5.06812	6.95143	4.80609	2.14534	FALSE	FALSE	FALSE	FALSE	FALSE	FALSE	2.55116e-32	1.14255e-33	54.4008	18319.8	17	18	19	12	17	19	Cytoplasm	Soluble	NA	+	F2_F4	2.54045	0.00378672	2.14534	6.50543
PITG_04530	conserved hypothetical protein | transcript_product=conserved hypothetical protein | location=DS028123:884369-885216(+) | protein_length=197 | sequence_SO=supercontig | SO=protein_coding_gene | is_pseudo=false	3.49527	4.09695	4.07209	0.863598	1.23149	0.808189	3.8881	0.967759	2.92034	FALSE	FALSE	FALSE	FALSE	FALSE	FALSE	7.57923e-24	1.24658e-25	51.4793	21693.23	5	4	3	3	1	2	Nucleus	Soluble	NA	+	F2_F4	3.60182	0.00077686	2.92034	12.3105
PITG_04534	vacuolar protein sorting-associated protein 28 | transcript_product=vacuolar protein sorting-associated protein 28 | location=DS028123:915900-916816(-) | protein_length=231 | sequence_SO=supercontig | SO=protein_coding_gene | is_pseudo=false	-2.00122	-0.285942	-0.785498	-3.27722	-2.30998	-3.31245	-1.02422	-2.96655	1.94233	FALSE	FALSE	FALSE	FALSE	FALSE	FALSE	1.2007e-26	2.4583e-28	52.5035	26095.73	6	9	9	6	6	4	Plastid	Soluble	NA	+	F2_F4	1.48481	0.0224346	1.94233	3.20487
PITG_04564	conserved hypothetical protein | transcript_product=conserved hypothetical protein | location=DS028123:1304091-1308440(+) | protein_length=1375 | sequence_SO=supercontig | SO=protein_coding_gene | is_pseudo=false	2.14968	1.69657	1.32806	0.82995	0.270845	0.0216236	1.72477	0.37414	1.35063	FALSE	FALSE	FALSE	FALSE	FALSE	FALSE	1.10537e-41	4.25143e-42	57.1565	157231.04	44	31	30	35	21	24	Nucleus	Soluble	NA	+	F2_F4	1.79517	0.0120181	1.35063	4.00778
PITG_04568	protein kinase | transcript_product=protein kinase | location=DS028123:1314303-1316583(+) | protein_length=644 | sequence_SO=supercontig | SO=protein_coding_gene | is_pseudo=false	4.42436	4.39007	4.30014	2.20728	2.52159	2.2572	4.37152	2.32869	2.04283	FALSE	FALSE	FALSE	FALSE	FALSE	FALSE	6.48921e-35	4.71208e-36	55.2049	69849.01	30	30	30	23	26	26	Cell membrane	Membrane	NA	+	F2_F4	4.39686	0.0029375	2.04283	19.5828
PITG_04611	protein kinase | transcript_product=protein kinase | location=DS028123:1523299-1524378(-) | protein_length=359 | sequence_SO=supercontig | SO=protein_coding_gene | is_pseudo=false	8.13738	8.24703	8.15634	4.44461	4.69081	4.89006	8.18025	4.67516	3.50509	FALSE	FALSE	FALSE	FALSE	FALSE	FALSE	6.4488e-39	1.19422e-39	56.3821	39417.5	39	45	46	20	32	35	Cell membrane	Membrane	NA	+	F2_F4	4.90683	0	3.50509	26.315
PITG_04627	myosin-like protein | transcript_product=myosin-like protein | location=DS028123:1625198-1626295(-) | protein_length=365 | sequence_SO=supercontig | SO=protein_coding_gene | is_pseudo=false	1.45042	1.28843	1.54959	0.243162	1.03869	0.76129	1.42948	0.681047	0.748433	FALSE	FALSE	FALSE	FALSE	FALSE	FALSE	3.4436e-39	7.06898e-40	56.4597	39244.77	17	18	19	13	15	14	Nucleus	Soluble	NA	+	F2_F4	1.42068	0.025893	0.748433	3.05186
PITG_04638	conserved hypothetical protein | transcript_product=conserved hypothetical protein | location=DS028123:1688008-1689686(+) | protein_length=449 | sequence_SO=supercontig | SO=protein_coding_gene | is_pseudo=false	1.32693	1.89135	1.39428	0.0176086	0.791409	0.703709	1.53752	0.504242	1.03328	FALSE	FALSE	FALSE	FALSE	FALSE	FALSE	7.32736e-34	4.31021e-35	54.8828	50788.69	12	13	12	8	11	13	Nucleus	Soluble	NA	+	F2_F4	1.5704	0.0188589	1.03328	3.41552
PITG_04641	conserved hypothetical protein | transcript_product=conserved hypothetical protein | location=DS028123:1693689-1695056(-) | protein_length=455 | sequence_SO=supercontig | SO=protein_coding_gene | is_pseudo=false	-1.63412	-1.80718	-1.58092	-3.35444	-2.78286	-3.51837	-1.67407	-3.21856	1.54448	FALSE	FALSE	FALSE	FALSE	FALSE	FALSE	2.39339e-15	2.77978e-17	47.8253	52260.56	7	5	7	3	5	3	Cytoplasm	Soluble	NA	+	F2_F4	2.56964	0.00378035	1.54448	6.6242
PITG_04647	conserved hypothetical protein | transcript_product=conserved hypothetical protein | location=DS028123:1727966-1729271(+) | protein_length=335 | sequence_SO=supercontig | SO=protein_coding_gene | is_pseudo=false	-4.497	-4.53414	-3.78354	NA	-5.94761	-5.84597	-4.27156	-5.89679	1.62523	FALSE	FALSE	FALSE	FALSE	FALSE	FALSE	8.52599e-25	1.5056e-26	51.834	37352.97	2	2	2	0	1	1	Nucleus	Soluble	NA	+	F2_F4	1.84038	0.0110268	1.62523	5.11744
PITG_04665	ribose-5-phosphate isomerase | transcript_product=ribose-5-phosphate isomerase | location=DS028123:2038259-2039044(-) | protein_length=240 | sequence_SO=supercontig | SO=protein_coding_gene | is_pseudo=false	-1.10446	-0.762362	-0.604475	-4.15977	-2.8543	-2.55577	-0.823766	-3.18995	2.36618	FALSE	FALSE	FALSE	FALSE	FALSE	FALSE	4.1769e-26	8.16712e-28	52.3106	25925.87	4	5	6	2	3	3	Cytoplasm	Soluble	NA	+	F2_F4	1.99938	0.00827436	2.36618	4.6022
PITG_04674	conserved hypothetical protein | transcript_product=conserved hypothetical protein | location=DS028123:2090554-2091960(-) | protein_length=368 | sequence_SO=supercontig | SO=protein_coding_gene | is_pseudo=false	-3.66806	-3.55799	-3.37429	NA	-6.04987	-5.57852	-3.53345	-5.81419	2.28075	FALSE	FALSE	FALSE	FALSE	FALSE	FALSE	2.05387e-24	3.5238e-26	51.6922	40352.94	2	1	1	0	1	1	Cytoplasm	Soluble	NA	+	F2_F4	2.79193	0.00261153	2.28075	10.9867
PITG_04675	conserved hypothetical protein | transcript_product=conserved hypothetical protein | location=DS028123:2092143-2092994(+) | protein_length=260 | sequence_SO=supercontig | SO=protein_coding_gene | is_pseudo=false	-3.37076	-3.13367	-3.27986	-5.47225	-3.80505	-4.209	-3.26143	-4.49543	1.234	FALSE	FALSE	FALSE	FALSE	FALSE	FALSE	6.73849e-15	7.77475e-17	47.5992	29451.49	2	3	3	1	3	2	Cytoplasm	Soluble	NA	+	F2_F4	1.14493	0.0493026	1.234	2.43459
PITG_04677	protein kinase | transcript_product=protein kinase | location=DS028123:2094105-2095440(-) | protein_length=419 | sequence_SO=supercontig | SO=protein_coding_gene | is_pseudo=false	1.91222	1.82492	1.64084	0.517036	-0.181208	-0.418533	1.79266	-0.0275683	1.82023	FALSE	FALSE	FALSE	FALSE	FALSE	FALSE	1.58986e-18	2.02273e-20	49.312	45823.2	11	11	11	8	8	7	Cell membrane	Membrane	NA	+	F2_F4	2.47211	0.00404891	1.82023	6.23455
PITG_04681	serine/threonine-protein phosphatase PP1-gamma catalytic subunit | transcript_product=serine/threonine-protein phosphatase PP1-gamma catalytic subunit | location=DS028123:2104928-2106075(-) | protein_length=323 | sequence_SO=supercontig | SO=protein_coding_gene | is_pseudo=false	2.73213	2.47958	2.52643	2.01645	1.72071	1.53119	2.57938	1.75612	0.823263	FALSE	FALSE	FALSE	FALSE	FALSE	FALSE	1.14044e-20	1.57925e-22	50.226	36814.37	15	16	15	14	12	13	Cytoplasm	Soluble	NA	+	F2_F4	2.1591	0.00636862	0.823263	5.11033
PITG_04683	bifunctional folD protein | transcript_product=bifunctional folD protein | location=DS028123:2122630-2123526(-) | protein_length=298 | sequence_SO=supercontig | SO=protein_coding_gene | is_pseudo=false	0.515809	0.688866	0.609867	-0.847212	-0.296556	-0.00358582	0.604847	-0.382451	0.987299	FALSE	FALSE	FALSE	FALSE	FALSE	FALSE	9.43304e-27	1.95186e-28	52.5405	31689.61	8	8	8	6	8	8	Cytoplasm	Soluble	NA	+	F2_F4	1.76078	0.0126039	0.987299	3.91319
PITG_04690	pyridine nucleotide-disulphide oxidoreductase, putative | transcript_product=pyridine nucleotide-disulphide oxidoreductase, putative | location=DS028123:2188087-2189620(+) | protein_length=439 | sequence_SO=supercontig | SO=protein_coding_gene | is_pseudo=false	1.15762	1.20668	1.14125	-1.39289	-0.922312	-0.9923	1.16852	-1.1025	2.27102	FALSE	FALSE	FALSE	FALSE	FALSE	FALSE	2.26528e-25	4.17949e-27	52.0452	47375.51	11	11	11	6	6	8	Peroxisome	Soluble	NA	+	F2_F4	3.97897	0.00143511	2.27102	15.3545
PITG_04691	pyridine nucleotide-disulphide oxidoreductase, putative | transcript_product=pyridine nucleotide-disulphide oxidoreductase, putative | location=DS028123:2190074-2191258(+) | protein_length=394 | sequence_SO=supercontig | SO=protein_coding_gene | is_pseudo=false	2.11096	2.09564	2.11126	-0.104813	0.381514	0.0616226	2.10595	0.112775	1.99318	FALSE	FALSE	FALSE	FALSE	FALSE	FALSE	1.72442e-29	4.95321e-31	53.4806	42687.71	20	19	22	15	17	15	Peroxisome	Soluble	NA	+	F2_F4	3.81591	0.00110588	1.99318	13.9584
PITG_04704	conserved hypothetical protein | transcript_product=conserved hypothetical protein | location=DS028123:2261838-2262735(-) | protein_length=230 | sequence_SO=supercontig | SO=protein_coding_gene | is_pseudo=false	0.191705	0.857346	1.37142	-0.44277	-0.134205	0.0328465	0.806824	-0.181376	0.9882	FALSE	FALSE	FALSE	FALSE	FALSE	FALSE	5.98196e-29	1.60374e-30	53.2993	25780.29	7	10	11	9	9	8	Cytoplasm	Soluble	NA	+	F2_F4	1.25757	0.0376204	0.9882	2.67941
PITG_04708	bifunctional folD protein | transcript_product=bifunctional folD protein | location=DS028123:2267359-2268285(+) | protein_length=308 | sequence_SO=supercontig | SO=protein_coding_gene | is_pseudo=false	-0.450847	-1.01062	-1.09418	-1.65019	-2.24888	-1.54656	-0.851882	-1.81521	0.963328	FALSE	FALSE	FALSE	FALSE	FALSE	FALSE	3.21546e-25	5.86763e-27	51.9896	33062.65	9	8	8	9	6	8	Cytoplasm	Soluble	NA	+	F2_F4	1.49704	0.0218488	0.963328	3.23451
PITG_04710	conserved hypothetical protein | transcript_product=conserved hypothetical protein | location=DS028123:2280714-2281711(+) | protein_length=303 | sequence_SO=supercontig | SO=protein_coding_gene | is_pseudo=false	-0.711108	-0.509239	-0.200985	-1.43058	-1.01651	-0.853577	-0.473777	-1.10022	0.626445	FALSE	FALSE	FALSE	FALSE	FALSE	FALSE	1.315e-20	1.81559e-22	50.2005	33370.92	8	8	8	6	6	5	Nucleus	Soluble	NA	+	F2_F4	1.29396	0.03484	0.626445	2.76055
PITG_04749	Crinkler (CRN) family protein | transcript_product=Crinkler (CRN) family protein | location=DS028123:2589899-2592124(+) | protein_length=741 | sequence_SO=supercontig | SO=protein_coding_gene | is_pseudo=false	-2.65326	-2.59987	-2.38345	-3.81984	-2.95916	-3.2049	-2.54553	-3.32797	0.78244	FALSE	FALSE	FALSE	FALSE	FALSE	FALSE	4.84248e-19	6.28195e-21	49.5379	82639.04	2	3	3	2	2	2	Extracellular	Soluble	NA	+	F2_F4	1.35951	0.0297092	0.78244	2.90948
PITG_04756	conserved hypothetical protein | transcript_product=conserved hypothetical protein | location=DS028123:2600955-2601959(+) | protein_length=334 | sequence_SO=supercontig | SO=protein_coding_gene | is_pseudo=false	-1.00084	-0.535799	-0.583633	-2.31818	-2.48536	-3.70225	-0.706757	-2.83526	2.12851	FALSE	FALSE	FALSE	FALSE	FALSE	FALSE	2.77547e-23	4.41151e-25	51.2647	36838.4	6	6	5	4	3	2	Cytoplasm	Soluble	NA	+	F2_F4	2.00591	0.00818818	2.12851	4.62219
PITG_04759	CRN domain-containing protein-containing protein | transcript_product=CRN domain-containing protein-containing protein | location=DS028123:2717831-2718811(-) | protein_length=326 | sequence_SO=supercontig | SO=protein_coding_gene | is_pseudo=false	-2.4281	-1.7032	-1.42516	-4.39783	-4.00789	-4.06346	-1.85215	-4.15639	2.30424	FALSE	FALSE	FALSE	FALSE	FALSE	FALSE	5.59708e-27	1.18403e-28	52.6204	35779.48	2	3	3	1	3	2	Cytoplasm	Soluble	NA	+	F2_F4	2.691	0.00344568	2.30424	7.13825
PITG_04781	conserved hypothetical protein | transcript_product=conserved hypothetical protein | location=DS028123:2857793-2859145(+) | protein_length=219 | sequence_SO=supercontig | SO=protein_coding_gene | is_pseudo=false	0.386531	-0.233841	0.00591469	-3.96069	-2.31304	-2.24115	0.0528682	-2.83829	2.89116	FALSE	FALSE	FALSE	FALSE	FALSE	FALSE	8.64993e-21	1.20521e-22	50.2754	24154.97	3	3	3	2	2	2	Cytoplasm	Soluble	NA	+	F2_F4	2.09484	0.00676905	2.89116	4.901
PITG_04812	crinkler (CRN) family protein, putative | transcript_product=crinkler (CRN) family protein, putative | location=DS028123:3132201-3134447(+) | protein_length=748 | sequence_SO=supercontig | SO=protein_coding_gene | is_pseudo=false	0.786002	0.968971	0.652273	-0.0984707	0.26074	0.130615	0.802415	0.0976281	0.704787	FALSE	FALSE	FALSE	FALSE	FALSE	FALSE	4.66475e-33	2.39393e-34	54.6331	83950.88	11	8	12	7	10	10	Cytoplasm	Soluble	NA	+	F2_F4	2.14188	0.00640343	0.704787	5.05354
PITG_04857	impact-like protein | transcript_product=impact-like protein | location=DS028123:3310585-3311763(-) | protein_length=299 | sequence_SO=supercontig | SO=protein_coding_gene | is_pseudo=false	-4.25591	-3.57823	-4.16841	-5.39427	-4.98826	-4.64024	-4.00085	-5.00759	1.00674	FALSE	FALSE	FALSE	FALSE	FALSE	FALSE	3.28741e-25	5.99423e-27	51.9861	33472.66	1	2	2	1	2	2	Nucleus	Soluble	NA	+	F2_F4	1.52606	0.0207982	1.00674	3.30544
PITG_04874	carbohydrate esterase, putative | transcript_product=carbohydrate esterase, putative | location=DS028123:3351094-3352239(+) | protein_length=292 | sequence_SO=supercontig | SO=protein_coding_gene | is_pseudo=false	-1.50601	-1.50333	-2.26262	-3.95253	-4.63566	-5.16284	-1.75732	-4.58368	2.82636	FALSE	FALSE	FALSE	FALSE	FALSE	FALSE	1.9258e-13	2.15518e-15	46.834	32484.73	6	6	4	2	1	1	Extracellular	Soluble	CE2	+	F2_F4	2.5498	0.00381527	2.82636	6.54328
PITG_04875	xaa-Pro aminopeptidase, putative | transcript_product=xaa-Pro aminopeptidase, putative | location=DS028123:3352362-3354472(+) | protein_length=630 | sequence_SO=supercontig | SO=protein_coding_gene | is_pseudo=false	1.93129	2.29242	2.22447	0.03228	0.291574	0.289068	2.14939	0.204307	1.94509	FALSE	FALSE	FALSE	FALSE	FALSE	FALSE	2.39901e-30	7.818e-32	53.7643	69919.63	18	18	17	15	15	14	Mitochondrion	Soluble	NA	+	F2_F4	3.80464	0.00108046	1.94509	13.8666
PITG_04880	Equilibrative Nucleoside Transporter (ENT) Family | transcript_product=Equilibrative Nucleoside Transporter (ENT) Family | location=DS028123:3359491-3360555(-) | protein_length=354 | sequence_SO=supercontig | SO=protein_coding_gene | is_pseudo=false	-3.02398	-2.73007	-3.47966	-5.20561	-3.72426	-4.12807	-3.0779	-4.35265	1.27474	FALSE	FALSE	FALSE	FALSE	FALSE	FALSE	7.444e-22	1.08894e-23	50.7063	38979.77	2	2	2	1	2	2	Golgi apparatus	Membrane	NA	+	F2_F4	1.21501	0.0415155	1.27474	2.58581
PITG_04885	conserved hypothetical protein | transcript_product=conserved hypothetical protein | location=DS028123:3368929-3370025(-) | protein_length=312 | sequence_SO=supercontig | SO=protein_coding_gene | is_pseudo=false	-0.513244	-0.313347	-0.0225029	-2.03481	-1.14609	-0.846811	-0.283031	-1.34257	1.05954	FALSE	FALSE	FALSE	FALSE	FALSE	FALSE	2.84805e-20	3.8764e-22	50.0612	35103.33	4	4	4	2	3	4	Mitochondrion	Soluble	NA	+	F2_F4	1.29292	0.0348883	1.05954	2.75823
PITG_04892	conserved hypothetical protein | transcript_product=conserved hypothetical protein | location=DS028123:3435375-3436181(+) | protein_length=202 | sequence_SO=supercontig | SO=protein_coding_gene | is_pseudo=false	-1.42659	-1.44199	-1.18471	-4.11423	-2.5312	-2.62781	-1.3511	-3.09108	1.73998	FALSE	FALSE	FALSE	FALSE	FALSE	FALSE	3.45126e-22	5.13471e-24	50.8387	23184.15	4	4	4	1	3	3	Cytoplasm	Soluble	NA	+	F2_F4	1.54498	0.0197214	1.73998	3.35215
PITG_04895	conserved hypothetical protein | transcript_product=conserved hypothetical protein | location=DS028123:3442403-3443950(-) | protein_length=433 | sequence_SO=supercontig | SO=protein_coding_gene | is_pseudo=false	0.616832	1.22829	1.47433	-0.84469	-0.0776253	-0.136927	1.10648	-0.353081	1.45956	FALSE	FALSE	FALSE	FALSE	FALSE	FALSE	3.3802e-30	1.08043e-31	53.7153	49368.69	15	18	18	8	15	15	Nucleus	Soluble	NA	+	F2_F4	1.83415	0.011042	1.45956	4.1168
PITG_04906	glutaredoxin | transcript_product=glutaredoxin | location=DS028123:3497455-3497769(-) | protein_length=104 | sequence_SO=supercontig | SO=protein_coding_gene | is_pseudo=false	5.92423	6.30972	6.95656	3.73957	4.47052	4.34597	6.39684	4.18535	2.21148	FALSE	FALSE	FALSE	FALSE	FALSE	FALSE	3.62844e-21	5.14672e-23	50.4295	11031.46	5	5	6	5	5	5	Cytoplasm	Soluble	NA	+	F2_F4	2.37751	0.00455442	2.21148	5.8753
PITG_04947	conserved hypothetical protein | transcript_product=conserved hypothetical protein | location=DS028123:3769854-3770831(-) | protein_length=298 | sequence_SO=supercontig | SO=protein_coding_gene | is_pseudo=false	-3.82485	-3.96264	-3.37487	-5.37847	-4.72467	-4.82714	-3.72079	-4.97676	1.25597	FALSE	FALSE	FALSE	FALSE	FALSE	FALSE	4.89888e-22	7.23006e-24	50.7785	31262.71	3	2	3	1	2	2	Nucleus	Soluble	AA17	+	F2_F4	2.01745	0.00814807	1.25597	4.65768
PITG_04949	conserved hypothetical protein | transcript_product=conserved hypothetical protein | location=DS028123:3773553-3774566(-) | protein_length=337 | sequence_SO=supercontig | SO=protein_coding_gene | is_pseudo=false	-2.6754	-2.6981	-2.87055	-3.85561	-3.75986	-3.83378	-2.74802	-3.81642	1.0684	FALSE	FALSE	FALSE	FALSE	FALSE	FALSE	3.02714e-28	7.38583e-30	53.0599	35713.98	3	3	3	3	2	2	Extracellular	Soluble	AA17	+	F2_F4	4.01618	0.00151613	1.0684	15.6916
PITG_04974	conserved hypothetical protein | transcript_product=conserved hypothetical protein | location=DS028123:3968984-3970060(-) | protein_length=358 | sequence_SO=supercontig | SO=protein_coding_gene | is_pseudo=false	-0.587771	-0.516979	-0.651592	-1.46888	-1.45143	-1.32361	-0.585447	-1.41464	0.829193	FALSE	FALSE	FALSE	FALSE	FALSE	FALSE	1.04193e-26	2.14877e-28	52.5253	40582.93	4	4	5	3	4	4	Endoplasmic reticulum	Membrane	NA	+	F2_F4	3.79689	0.00106215	0.829193	13.8038
PITG_05049;PITG_17199	Crinkler (CRN) family protein | transcript_product=Crinkler (CRN) family protein | location=DS028123:4564429-4565802(+) | protein_length=457 | sequence_SO=supercontig | SO=protein_coding_gene | is_pseudo=false;Crinkler (CRN) family protein | transcript_product=Crinkler (CRN) family protein | location=DS028167:827457-828830(+) | protein_length=457 | sequence_SO=supercontig | SO=protein_coding_gene…	3.35847	3.88657	4.00719	2.5013	2.49466	2.59272	3.75074	2.52956	1.22118	FALSE	FALSE	FALSE	FALSE	FALSE	FALSE	1.85674e-31	7.12564e-33	54.1256	50491.97;50498.96	24	24	28	21	24	23	Cytoplasm;Cytoplasm	Soluble;Soluble	NA	+	F2_F4	2.42527	0.004403	1.22118	6.05444
PITG_05112	protein kinase, putative | transcript_product=protein kinase, putative | location=DS028124:423663-425850(+) | protein_length=699 | sequence_SO=supercontig | SO=protein_coding_gene | is_pseudo=false	4.75798	5.0632	5.09104	2.60037	3.03261	2.92763	4.97074	2.85354	2.1172	FALSE	FALSE	FALSE	FALSE	FALSE	FALSE	2.07975e-36	2.10379e-37	55.6528	75352.96	19	18	19	10	14	14	Cell membrane	Membrane	NA	+	F2_F4	3.6387	0.000843049	2.1172	12.5803
PITG_05115	HECT E3 ubiquitin ligase, putative | transcript_product=HECT E3 ubiquitin ligase, putative | location=DS028124:430442-432496(+) | protein_length=684 | sequence_SO=supercontig | SO=protein_coding_gene | is_pseudo=false	6.05617	5.59488	5.3728	3.86183	3.23694	3.07594	5.67462	3.39157	2.28305	FALSE	FALSE	FALSE	FALSE	FALSE	FALSE	6.11046e-29	1.63444e-30	53.2962	77506.14	47	42	41	33	32	31	Endoplasmic reticulum	Membrane	NA	+	F2_F4	2.72642	0.00319815	2.28305	7.29471
PITG_05141	actin-like protein | transcript_product=actin-like protein | location=DS028124:759741-761062(-) | protein_length=418 | sequence_SO=supercontig | SO=protein_coding_gene | is_pseudo=false	2.81297	3.01564	3.20375	0.855833	1.55162	1.63272	3.01079	1.34672	1.66406	FALSE	FALSE	FALSE	FALSE	FALSE	FALSE	6.02933e-41	1.94157e-41	56.9531	47297.71	17	19	19	11	14	16	Cytoplasm	Soluble	NA	+	F2_F4	2.44689	0.00432653	1.66406	6.13701
PITG_05151	Amino Acid/Auxin Permease (AAAP) Family | transcript_product=Amino Acid/Auxin Permease (AAAP) Family | location=DS028124:822095-823639(+) | protein_length=492 | sequence_SO=supercontig | SO=protein_coding_gene | is_pseudo=false	1.70821	1.54326	1.43602	0.471323	0.0147724	0.348566	1.5625	0.27822	1.28428	FALSE	FALSE	FALSE	FALSE	FALSE	FALSE	3.50688e-28	8.49711e-30	53.038	52864.24	9	5	4	7	5	5	Cell membrane	Membrane	NA	+	F2_F4	2.90746	0.00233476	1.28428	8.14311
PITG_05185	conserved hypothetical protein | transcript_product=conserved hypothetical protein | location=DS028124:1105389-1106756(+) | protein_length=455 | sequence_SO=supercontig | SO=protein_coding_gene | is_pseudo=false	0.762031	0.764732	0.659969	-2.33649	-1.38077	-1.13445	0.728911	-1.61724	2.34615	FALSE	FALSE	FALSE	FALSE	FALSE	FALSE	1.44775e-30	4.86289e-32	53.8362	52258.3	7	6	6	3	5	4	Nucleus	Soluble	NA	+	F2_F4	2.50705	0.00390868	2.34615	6.37182
PITG_05203	ATP-binding Cassette (ABC) superfamily | transcript_product=ATP-binding Cassette (ABC) superfamily | location=DS028124:1170070-1173366(-) | protein_length=1098 | sequence_SO=supercontig | SO=protein_coding_gene | is_pseudo=false	1.86557	0.572989	1.02396	-2.35989	-3.3828	-2.63386	1.15417	-2.79218	3.94636	FALSE	FALSE	FALSE	FALSE	FALSE	FALSE	5.01194e-32	2.10207e-33	54.3076	119310.97	25	21	23	6	6	6	Cell membrane	Membrane	NA	+	F2_F4	2.9002	0.00249432	3.94636	8.10746
PITG_05211	ATP-binding Cassette (ABC) Superfamily | transcript_product=ATP-binding Cassette (ABC) Superfamily | location=DS028124:1240037-1243897(+) | protein_length=1286 | sequence_SO=supercontig | SO=protein_coding_gene | is_pseudo=false	4.29179	3.83232	3.67416	1.20791	0.805546	0.795458	3.93276	0.936305	2.99645	FALSE	FALSE	FALSE	FALSE	FALSE	FALSE	7.15161e-32	2.91903e-33	54.2584	140483.9	37	34	34	21	17	17	Cell membrane	Membrane	NA	+	F2_F4	3.70047	0.000935323	2.99645	13.0451
PITG_05217	ATP-binding Cassette (ABC) Superfamily | transcript_product=ATP-binding Cassette (ABC) Superfamily | location=DS028124:1317095-1318945(+) | protein_length=616 | sequence_SO=supercontig | SO=protein_coding_gene | is_pseudo=false	0.111085	0.220659	0.0908432	-2.1342	-2.54749	-2.65792	0.140862	-2.44654	2.5874	FALSE	FALSE	FALSE	FALSE	FALSE	FALSE	1.51631e-23	2.44623e-25	51.365	67548.37	4	5	5	3	4	3	Lysosome/Vacuole	Soluble	NA	+	F2_F4	4.02119	0.00154098	2.5874	15.7374
PITG_05218	ATP-binding Cassette (ABC) Superfamily | transcript_product=ATP-binding Cassette (ABC) Superfamily | location=DS028124:1319237-1320928(+) | protein_length=563 | sequence_SO=supercontig | SO=protein_coding_gene | is_pseudo=false	-1.58013	-0.919659	-0.489754	-5.17542	NA	-4.7935	-0.996514	-4.98446	3.98795	FALSE	FALSE	FALSE	FALSE	FALSE	FALSE	4.38222e-20	5.91735e-22	49.9829	61414.91	3	2	1	1	0	1	Lysosome/Vacuole	Membrane	NA	+	F2_F4	2.56623	0.00376222	3.98795	9.20124
PITG_05227	conserved hypothetical protein | transcript_product=conserved hypothetical protein | location=DS028124:1620566-1622599(-) | protein_length=677 | sequence_SO=supercontig | SO=protein_coding_gene | is_pseudo=false	2.31643	2.21262	2.18613	0.263622	0.764652	1.06812	2.23839	0.698798	1.5396	FALSE	FALSE	FALSE	FALSE	FALSE	FALSE	7.495e-32	3.05029e-33	54.2519	73071.1	20	17	18	14	13	15	Cytoplasm	Soluble	NA	+	F2_F4	2.532	0.00376208	1.5396	6.47141
PITG_05239	conserved hypothetical protein | transcript_product=conserved hypothetical protein | location=DS028124:1711564-1712853(-) | protein_length=301 | sequence_SO=supercontig | SO=protein_coding_gene | is_pseudo=false	-0.821475	-0.763676	-0.761883	-2.92286	-3.0942	-2.74026	-0.782345	-2.91911	2.13676	FALSE	FALSE	FALSE	FALSE	FALSE	FALSE	2.75606e-24	4.69287e-26	51.6446	34093.25	6	5	6	3	3	3	Cytoplasm	Soluble	NA	+	F2_F4	4.47877	0.00161404	2.13676	20.5363
PITG_05240	casein kinase, putative | transcript_product=casein kinase, putative | location=DS028124:1713953-1715253(+) | protein_length=402 | sequence_SO=supercontig | SO=protein_coding_gene | is_pseudo=false	5.38059	5.16163	5.10728	4.66489	4.39652	4.50863	5.2165	4.52335	0.693153	FALSE	FALSE	FALSE	FALSE	FALSE	FALSE	8.13817e-31	2.84268e-32	53.9178	46273.84	31	34	32	23	34	30	Cytoplasm	Soluble	NA	+	F2_F4	2.42977	0.00426131	0.693153	6.07153
PITG_05245	imidazole glycerol phosphate synthase hisHF, putative | transcript_product=imidazole glycerol phosphate synthase hisHF, putative | location=DS028124:1739546-1741945(-) | protein_length=582 | sequence_SO=supercontig | SO=protein_coding_gene | is_pseudo=false	2.78755	2.80712	2.91426	1.19226	1.77407	1.88272	2.83631	1.61635	1.21996	FALSE	FALSE	FALSE	FALSE	FALSE	FALSE	2.9814e-30	9.61299e-32	53.7333	63393.9	28	27	30	20	26	26	Peroxisome	Soluble	NA	+	F2_F4	2.30106	0.00526055	1.21996	5.59769
PITG_05251	protein tyrosine phosphatase type IVA protein 1 | transcript_product=protein tyrosine phosphatase type IVA protein 1 | location=DS028124:1875557-1876139(-) | protein_length=169 | sequence_SO=supercontig | SO=protein_coding_gene | is_pseudo=false	-5.58384	-5.30956	-6.14643	-6.10862	-6.58721	-6.81909	-5.67994	-6.50497	0.82503	FALSE	FALSE	FALSE	FALSE	FALSE	FALSE	1.00139e-13	1.12661e-15	46.9875	19135.06	2	1	1	2	1	1	Cell membrane	Membrane	NA	+	F2_F4	1.19998	0.0434209	0.82503	2.55308
PITG_05263	guanine deaminase, putative | transcript_product=guanine deaminase, putative | location=DS028124:2011581-2013026(+) | protein_length=481 | sequence_SO=supercontig | SO=protein_coding_gene | is_pseudo=false	1.08343	1.45627	1.30409	-0.246695	-0.0944691	-0.0512581	1.28126	-0.130807	1.41207	FALSE	FALSE	FALSE	FALSE	FALSE	FALSE	3.1398e-32	1.38317e-33	54.3722	52655.5	10	12	12	11	11	10	Cytoplasm	Soluble	NA	+	F2_F4	3.47781	0.00142373	1.41207	11.4431
PITG_05282	phosphatidylinositol-4-phosphate-5-kinase (PIPK-D1/GPCR-PIPK) | transcript_product=phosphatidylinositol-4-phosphate-5-kinase (PIPK-D1/GPCR-PIPK) | location=DS028124:2181352-2184402(+) | protein_length=1016 | sequence_SO=supercontig | SO=protein_coding_gene | is_pseudo=false	3.72918	3.46935	3.33714	1.87696	1.64556	1.48098	3.51189	1.66783	1.84406	FALSE	FALSE	FALSE	FALSE	FALSE	FALSE	4.85484e-33	2.48239e-34	54.6277	113331.26	30	30	25	24	18	19	Cell membrane	Membrane	NA	+	F2_F4	3.46225	0.00136808	1.84406	11.3384
PITG_05289	conserved hypothetical protein | transcript_product=conserved hypothetical protein | location=DS028124:2256477-2257601(-) | protein_length=324 | sequence_SO=supercontig | SO=protein_coding_gene | is_pseudo=false	1.73949	1.89629	1.96729	0.419712	0.447836	0.575996	1.86769	0.481181	1.38651	FALSE	FALSE	FALSE	FALSE	FALSE	FALSE	3.25142e-27	7.07051e-29	52.7032	35740.26	21	20	21	15	18	17	Cytoplasm	Soluble	NA	+	F2_F4	4.12938	0.00184314	1.38651	16.7619
PITG_05291	animal inward rectifier K channel (IRK-C) family protein | transcript_product=animal inward rectifier K channel (IRK-C) family protein | location=DS028124:2261729-2263281(-) | protein_length=390 | sequence_SO=supercontig | SO=protein_coding_gene | is_pseudo=false	0.571141	0.763065	0.801199	-0.385221	-0.129402	-0.296343	0.711802	-0.270322	0.982124	FALSE	FALSE	FALSE	FALSE	FALSE	FALSE	1.14437e-24	1.99914e-26	51.7867	44283.53	13	10	11	8	10	8	Cell membrane	Membrane	NA	+	F2_F4	3.16395	0.00233755	0.982124	9.4988
PITG_05295	conserved hypothetical protein | transcript_product=conserved hypothetical protein | location=DS028124:2295952-2296650(+) | protein_length=232 | sequence_SO=supercontig | SO=protein_coding_gene | is_pseudo=false	-0.34925	0.825258	0.58597	-2.3697	-1.75758	-2.3887	0.353993	-2.17199	2.52599	FALSE	FALSE	FALSE	FALSE	FALSE	FALSE	6.04941e-26	1.16527e-27	52.2528	25049.98	6	11	10	6	6	5	Cytoplasm	Soluble	NA	+	F2_F4	2.4377	0.00430457	2.52599	6.10181
PITG_05332	Voltage-gated Ion Channel (VIC) Superfamily | transcript_product=Voltage-gated Ion Channel (VIC) Superfamily | location=DS028124:2611950-2615114(-) | protein_length=1054 | sequence_SO=supercontig | SO=protein_coding_gene | is_pseudo=false	1.57089	1.80739	1.62618	0.755659	0.702059	0.517313	1.66815	0.658344	1.00981	FALSE	FALSE	FALSE	FALSE	FALSE	FALSE	2.99146e-31	1.11562e-32	54.0588	119637.8	25	23	24	22	20	20	Cell membrane	Membrane	NA	+	F2_F4	3.24074	0.00180189	1.00981	9.94354
PITG_05346	cation-transporting ATPase, putative | transcript_product=cation-transporting ATPase, putative | location=DS028124:2683716-2688489(+) | protein_length=1488 | sequence_SO=supercontig | SO=protein_coding_gene | is_pseudo=false	5.0517	4.63927	4.20475	1.88089	1.54057	1.00764	4.63191	1.47637	3.15554	FALSE	FALSE	FALSE	FALSE	FALSE	FALSE	8.43003e-32	3.3953e-33	54.2356	164866.78	49	50	47	36	28	25	Cell membrane	Membrane	NA	+	F2_F4	3.06405	0.00237818	3.15554	8.94786
PITG_05356	maleylacetoacetate isomerase | transcript_product=maleylacetoacetate isomerase | location=DS028124:2769862-2770521(-) | protein_length=219 | sequence_SO=supercontig | SO=protein_coding_gene | is_pseudo=false	2.39204	2.41257	2.71625	0.238348	0.262615	0.561493	2.50695	0.354152	2.1528	FALSE	FALSE	FALSE	FALSE	FALSE	FALSE	1.88123e-29	5.37714e-31	53.468	24920.29	13	14	14	6	9	8	Cytoplasm	Soluble	NA	+	F2_F4	3.89111	0.00125333	2.1528	14.5863
PITG_05363	dihydrodipicolinate synthase, putative | transcript_product=dihydrodipicolinate synthase, putative | location=DS028124:2791243-2792338(-) | protein_length=292 | sequence_SO=supercontig | SO=protein_coding_gene | is_pseudo=false	4.11286	4.33982	4.3656	2.36193	2.47406	2.621	4.27276	2.48566	1.7871	FALSE	FALSE	FALSE	FALSE	FALSE	FALSE	9.32092e-32	3.73905e-33	54.2216	31082.01	19	19	19	13	18	19	Cytoplasm	Soluble	NA	+	F2_F4	4.0776	0.00170909	1.7871	16.2637
PITG_05373	alcohol dehydrogenase class-3, putative | transcript_product=alcohol dehydrogenase class-3, putative | location=DS028124:2888589-2889830(+) | protein_length=386 | sequence_SO=supercontig | SO=protein_coding_gene | is_pseudo=false	4.53807	4.70208	4.79885	2.64899	3.05648	3.49392	4.67967	3.06646	1.6132	FALSE	FALSE	FALSE	FALSE	FALSE	FALSE	4.30522e-33	2.21919e-34	54.644	41772.11	25	28	28	20	27	28	Cytoplasm	Soluble	NA	+	F2_F4	2.49203	0.00405735	1.6132	6.31247
PITG_05374	argininosuccinate synthase | transcript_product=argininosuccinate synthase | location=DS028124:2890618-2891997(+) | protein_length=459 | sequence_SO=supercontig | SO=protein_coding_gene | is_pseudo=false	5.55847	5.49254	5.55732	3.40355	3.54623	3.62067	5.53611	3.52348	2.01263	FALSE	FALSE	FALSE	FALSE	FALSE	FALSE	2.31879e-34	1.49876e-35	55.0364	51117.29	36	37	40	21	35	31	Cytoplasm	Soluble	NA	+	F2_F4	5.12746	0	2.01263	29.8948
PITG_05381	protein phosphatase 2C, putative | transcript_product=protein phosphatase 2C, putative | location=DS028124:2916595-2917879(+) | protein_length=400 | sequence_SO=supercontig | SO=protein_coding_gene | is_pseudo=false	-2.54677	-2.18134	-2.10127	-4.22693	-4.72397	-4.4396	-2.27646	-4.4635	2.18704	FALSE	FALSE	FALSE	FALSE	FALSE	FALSE	8.25764e-22	1.20449e-23	50.6883	43624.67	5	6	6	4	3	3	Mitochondrion	Membrane	NA	+	F2_F4	3.41095	0.00154955	2.18704	10.9998
PITG_05386	Zinc (Zn2)-Iron (Fe2) Permease (ZIP) Family | transcript_product=Zinc (Zn2)-Iron (Fe2) Permease (ZIP) Family | location=DS028124:2935199-2937891(-) | protein_length=823 | sequence_SO=supercontig | SO=protein_coding_gene | is_pseudo=false	3.69128	3.05852	3.02622	2.14205	1.72992	1.65945	3.25867	1.84381	1.41487	FALSE	FALSE	FALSE	FALSE	FALSE	FALSE	1.51235e-35	1.2633e-36	55.3958	87982.65	16	12	14	15	12	12	Cell membrane	Membrane	NA	+	F2_F4	2.23484	0.00576043	1.41487	5.36592
PITG_05405	arginyl-tRNA synthetase, putative | transcript_product=arginyl-tRNA synthetase, putative | location=DS028124:3049400-3051847(+) | protein_length=815 | sequence_SO=supercontig | SO=protein_coding_gene | is_pseudo=false	4.45265	4.5378	4.84345	3.64672	3.91903	4.18062	4.6113	3.91546	0.695843	FALSE	FALSE	FALSE	FALSE	FALSE	FALSE	5.91988e-39	1.11097e-39	56.3927	90154.27	55	56	62	37	57	57	Cytoplasm	Soluble	NA	+	F2_F4	1.6341	0.015784	0.695843	3.57738
PITG_05410	transmembrane protein, putative | transcript_product=transmembrane protein, putative | location=DS028124:3061765-3063212(+) | protein_length=434 | sequence_SO=supercontig | SO=protein_coding_gene | is_pseudo=false	3.51681	3.29125	3.4322	2.28536	3.08308	2.92007	3.41342	2.76284	0.650583	FALSE	FALSE	FALSE	FALSE	FALSE	FALSE	3.57114e-34	2.21748e-35	54.9789	47720.25	26	26	26	18	24	23	Cytoplasm	Soluble	NA	+	F2_F4	1.2128	0.0418183	0.650583	2.58098
PITG_05429	conserved hypothetical protein | transcript_product=conserved hypothetical protein | location=DS028124:3170846-3173760(+) | protein_length=684 | sequence_SO=supercontig | SO=protein_coding_gene | is_pseudo=false	4.12598	4.55256	4.28289	2.07644	2.41802	2.40131	4.32048	2.29859	2.02189	FALSE	FALSE	FALSE	FALSE	FALSE	FALSE	3.58403e-29	9.8501e-31	53.3742	77077.83	33	30	30	24	29	27	Cytoplasm	Soluble	NA	+	F2_F4	3.57383	0.000734375	2.02189	12.1094
PITG_05450	conserved hypothetical protein | transcript_product=conserved hypothetical protein | location=DS028124:3385516-3386712(-) | protein_length=398 | sequence_SO=supercontig | SO=protein_coding_gene | is_pseudo=false	1.29834	1.22505	1.49862	0.228003	0.633604	0.756474	1.34067	0.53936	0.80131	FALSE	FALSE	FALSE	FALSE	FALSE	FALSE	1.44857e-27	3.26149e-29	52.8255	44256.77	16	11	14	12	12	14	Cytoplasm	Soluble	NA	+	F2_F4	1.95467	0.00898371	0.80131	4.46701
PITG_05464	conserved hypothetical protein | transcript_product=conserved hypothetical protein | location=DS028124:3434731-3435486(+) | protein_length=251 | sequence_SO=supercontig | SO=protein_coding_gene | is_pseudo=false	4.48644	4.87837	4.90989	2.55587	3.06925	3.29457	4.75823	2.97323	1.785	FALSE	FALSE	FALSE	FALSE	FALSE	FALSE	4.11003e-33	2.1264e-34	54.6503	27082.79	13	15	15	8	14	15	Cytoplasm	Soluble	NA	+	F2_F4	2.64299	0.00339496	1.785	6.93087
PITG_05480	conserved hypothetical protein | transcript_product=conserved hypothetical protein | location=DS028124:3479418-3483299(+) | protein_length=1214 | sequence_SO=supercontig | SO=protein_coding_gene | is_pseudo=false	3.04977	2.59111	2.40442	1.74609	1.19839	1.5457	2.68177	1.49673	1.18504	FALSE	FALSE	FALSE	FALSE	FALSE	FALSE	8.38827e-29	2.2091e-30	53.2497	133466.81	42	34	31	38	23	27	Cytoplasm	Soluble	NA	+	F2_F4	2.04574	0.00764932	1.18504	4.74553
PITG_05500	conserved hypothetical protein | transcript_product=conserved hypothetical protein | location=DS028124:3584006-3585233(-) | protein_length=362 | sequence_SO=supercontig | SO=protein_coding_gene | is_pseudo=false	1.40188	0.986694	0.674274	0.482697	0.327576	0.287933	1.02095	0.366069	0.654881	FALSE	FALSE	FALSE	FALSE	FALSE	FALSE	2.69402e-29	7.51919e-31	53.4158	39231.69	14	13	13	12	12	12	Mitochondrion	Soluble	NA	+	F2_F4	1.39467	0.027604	0.654881	2.9909
PITG_05507	conserved hypothetical protein | transcript_product=conserved hypothetical protein | location=DS028124:3597346-3600016(+) | protein_length=846 | sequence_SO=supercontig | SO=protein_coding_gene | is_pseudo=false	0.220145	-0.00728989	-0.360247	-0.638533	-0.856245	-1.08562	-0.0491306	-0.860133	0.811002	FALSE	FALSE	FALSE	FALSE	FALSE	FALSE	4.89611e-44	3.26408e-44	57.7934	97165.07	14	12	12	11	9	7	Cell membrane	Membrane	NA	+	F2_F4	1.72482	0.0137552	0.811002	3.8159
PITG_05516	glutathione S-transferase omega-like protein | transcript_product=glutathione S-transferase omega-like protein | location=DS028124:3646625-3647771(+) | protein_length=354 | sequence_SO=supercontig | SO=protein_coding_gene | is_pseudo=false	4.07236	4.54274	4.45625	2.18296	2.47791	2.71546	4.35712	2.45878	1.89834	FALSE	FALSE	FALSE	FALSE	FALSE	FALSE	5.22464e-39	9.93818e-40	56.4081	40638.84	24	30	28	19	23	25	Cytoplasm	Soluble	NA	+	F2_F4	3.07138	0.00241774	1.89834	8.98727
PITG_05520	glutamine-dependent NAD(+) synthetase, putative | transcript_product=glutamine-dependent NAD(+) synthetase, putative | location=DS028124:3656933-3659080(+) | protein_length=715 | sequence_SO=supercontig | SO=protein_coding_gene | is_pseudo=false	0.578341	0.163536	0.575846	-1.13431	-2.54203	-0.553532	0.439241	-1.40996	1.8492	FALSE	FALSE	FALSE	FALSE	FALSE	FALSE	3.41163e-27	7.3959e-29	52.6958	79762.52	13	12	13	13	7	8	Cytoplasm	Soluble	NA	+	F2_F4	1.42004	0.0259591	1.8492	3.05035
PITG_05537	copper-transporting ATPase, putative | transcript_product=copper-transporting ATPase, putative | location=DS028124:3727979-3732103(-) | protein_length=1374 | sequence_SO=supercontig | SO=protein_coding_gene | is_pseudo=false	5.42164	5.03836	5.16335	3.83033	4.18918	3.83688	5.20778	3.95213	1.25565	FALSE	FALSE	FALSE	FALSE	FALSE	FALSE	4.24241e-34	2.59985e-35	54.9559	148147.68	61	66	66	43	57	54	Cell membrane	Membrane	NA	+	F2_F4	2.80913	0.0025422	1.25565	7.67195
PITG_05539	carbon-nitrogen hydrolase, putative | transcript_product=carbon-nitrogen hydrolase, putative | location=DS028124:3735376-3736314(-) | protein_length=312 | sequence_SO=supercontig | SO=protein_coding_gene | is_pseudo=false	3.45878	3.92443	3.97354	2.04918	2.35596	2.71633	3.78558	2.37382	1.41176	FALSE	FALSE	FALSE	FALSE	FALSE	FALSE	6.80955e-31	2.40372e-32	53.943	34172.05	14	16	15	13	15	14	Mitochondrion	Soluble	NA	+	F2_F4	2.29534	0.00524148	1.41176	5.57735
PITG_05569	conserved hypothetical protein | transcript_product=conserved hypothetical protein | location=DS028124:3831455-3832465(+) | protein_length=336 | sequence_SO=supercontig | SO=protein_coding_gene | is_pseudo=false	0.104383	-0.769632	-0.185545	-0.764763	-1.34533	-1.20706	-0.283598	-1.10572	0.82212	FALSE	FALSE	FALSE	FALSE	FALSE	FALSE	4.73791e-23	7.40464e-25	51.1753	38174.4	10	5	8	9	6	6	Cytoplasm	Soluble	NA	+	F2_F4	1.24132	0.0389019	0.82212	2.64351
PITG_05582	glutathione S-transferase, putative | transcript_product=glutathione S-transferase, putative | location=DS028124:3908170-3908772(-) | protein_length=200 | sequence_SO=supercontig | SO=protein_coding_gene | is_pseudo=false	5.41457	5.74979	5.86497	3.11618	3.59976	3.5966	5.67644	3.43751	2.23893	FALSE	FALSE	FALSE	FALSE	FALSE	FALSE	9.57722e-32	3.83747e-33	54.2178	22283.81	15	15	16	12	14	14	Cytoplasm	Soluble	NA	+	F2_F4	3.35886	0.00141758	2.23893	10.6659
PITG_05590	conserved hypothetical protein | transcript_product=conserved hypothetical protein | location=DS028124:3967733-3968934(+) | protein_length=323 | sequence_SO=supercontig | SO=protein_coding_gene | is_pseudo=false	-2.20335	-1.77828	-1.90294	-3.60242	-2.65967	-3.1932	-1.96152	-3.15176	1.19024	FALSE	FALSE	FALSE	FALSE	FALSE	FALSE	1.1642e-26	2.38774e-28	52.5082	34666.37	2	1	1	2	1	1	Lysosome/Vacuole	Membrane	NA	+	F2_F4	1.77731	0.0122343	1.19024	3.95848
PITG_05594	O-sialoglycoprotein endopeptidase, putative | transcript_product=O-sialoglycoprotein endopeptidase, putative | location=DS028124:3972233-3977380(+) | protein_length=847 | sequence_SO=supercontig | SO=protein_coding_gene | is_pseudo=false	-0.922563	-0.7694	-0.748156	-1.9852	-1.45672	-1.58079	-0.813373	-1.67424	0.860864	FALSE	FALSE	FALSE	FALSE	FALSE	FALSE	1.6082e-26	3.26207e-28	52.4585	92234.38	6	6	6	6	6	5	Cytoplasm	Soluble	NA	+	F2_F4	2.15644	0.00635674	0.860864	5.1015
PITG_05601	conserved hypothetical protein | transcript_product=conserved hypothetical protein | location=DS028124:3992711-3993662(-) | protein_length=277 | sequence_SO=supercontig | SO=protein_coding_gene | is_pseudo=false	1.98335	2.29355	2.45564	0.404764	1.08991	0.733128	2.24418	0.742601	1.50158	FALSE	FALSE	FALSE	FALSE	FALSE	FALSE	1.6359e-29	4.71636e-31	53.4883	29487.13	11	13	13	8	10	11	Nucleus	Soluble	NA	+	F2_F4	2.46756	0.00403833	1.50158	6.21684
PITG_05603	conserved hypothetical protein | transcript_product=conserved hypothetical protein | location=DS028124:3995676-3996863(+) | protein_length=395 | sequence_SO=supercontig | SO=protein_coding_gene | is_pseudo=false	-1.20744	-0.971121	-0.725929	-2.89574	-3.05824	-1.74882	-0.968163	-2.5676	1.59944	FALSE	FALSE	FALSE	FALSE	FALSE	FALSE	4.05137e-27	8.71531e-29	52.6697	44821.77	7	9	10	6	6	8	Cytoplasm	Soluble	NA	+	F2_F4	1.67276	0.0148849	1.59944	3.67785
PITG_05618	phosphatidylinositol 4-phosphate 5-kinase (PIPK-D3/GPCR-PIPK) | transcript_product=phosphatidylinositol 4-phosphate 5-kinase (PIPK-D3/GPCR-PIPK) | location=DS028124:4040484-4042893(+) | protein_length=757 | sequence_SO=supercontig | SO=protein_coding_gene | is_pseudo=false	-4.02238	-4.00103	-4.57465	NA	-5.4003	-5.50684	-4.19935	-5.45357	1.25422	TRUE	TRUE	TRUE	TRUE	TRUE	TRUE	3.17153e-27	6.89891e-29	52.7069	86591.13	1	1	1	0	1	1	Cell membrane	Membrane	NA	+	F2_F4	1.83782	0.0110436	1.25422	5.10645
PITG_05622	conserved hypothetical protein | transcript_product=conserved hypothetical protein | location=DS028124:4048905-4050586(+) | protein_length=453 | sequence_SO=supercontig | SO=protein_coding_gene | is_pseudo=false	2.36208	2.03969	1.67347	1.03021	0.515846	0.192373	2.02508	0.579476	1.4456	FALSE	FALSE	FALSE	FALSE	FALSE	FALSE	1.71162e-22	2.59056e-24	50.9585	49643.71	16	17	18	16	15	15	Cytoplasm	Soluble	NA	+	F2_F4	1.99624	0.00832209	1.4456	4.59261
PITG_05636	transaldolase | transcript_product=transaldolase | location=DS028124:4118043-4119047(-) | protein_length=334 | sequence_SO=supercontig | SO=protein_coding_gene | is_pseudo=false	6.91574	6.86082	7.09577	5.75642	5.21673	5.26416	6.95744	5.41244	1.54501	FALSE	FALSE	FALSE	FALSE	FALSE	FALSE	3.19791e-40	8.54405e-41	56.751	36734.86	24	29	30	17	26	26	Cytoplasm	Soluble	NA	+	F2_F4	2.9354	0.00246154	1.54501	8.28169
PITG_05644	phosphatidylinositol-3-phosphate 5-kinase | transcript_product=phosphatidylinositol-3-phosphate 5-kinase | location=DS028124:4138948-4143891(-) | protein_length=1512 | sequence_SO=supercontig | SO=protein_coding_gene | is_pseudo=false	-2.22607	-2.43695	-2.35152	-3.25699	-2.80551	-3.05177	-2.33818	-3.03809	0.69991	FALSE	FALSE	FALSE	FALSE	FALSE	FALSE	1.52424e-17	1.87615e-19	48.8715	168630.77	3	6	5	5	4	4	Nucleus	Soluble	NA	+	F2_F4	2.08042	0.00716589	0.69991	4.85495
PITG_05686	conserved hypothetical protein | transcript_product=conserved hypothetical protein | location=DS028124:4285504-4287511(+) | protein_length=522 | sequence_SO=supercontig | SO=protein_coding_gene | is_pseudo=false	2.15014	1.96346	1.73286	1.52484	1.01178	1.22795	1.94882	1.25486	0.693963	FALSE	FALSE	FALSE	FALSE	FALSE	FALSE	1.3967e-27	3.14978e-29	52.831	57890.75	28	28	26	24	21	22	Cytoplasm	Soluble	NA	+	F2_F4	1.6519	0.0153448	0.693963	3.62341
PITG_05691	conserved hypothetical protein | transcript_product=conserved hypothetical protein | location=DS028124:4296184-4298400(+) | protein_length=548 | sequence_SO=supercontig | SO=protein_coding_gene | is_pseudo=false	1.27789	1.68275	1.67967	-0.85762	-1.13275	-0.506056	1.54677	-0.832142	2.37891	FALSE	FALSE	FALSE	FALSE	FALSE	FALSE	2.18334e-33	1.17655e-34	54.7359	60859.11	26	28	27	16	15	14	Cytoplasm	Soluble	NA	+	F2_F4	3.33844	0.00139084	2.37891	10.5375
PITG_05740	conserved hypothetical protein | transcript_product=conserved hypothetical protein | location=DS028126:280831-282541(+) | protein_length=496 | sequence_SO=supercontig | SO=protein_coding_gene | is_pseudo=false	1.10635	0.105759	0.58849	NA	-3.43067	-2.63363	0.6002	-3.03215	3.63235	FALSE	FALSE	FALSE	FALSE	FALSE	FALSE	1.12817e-22	1.72427e-24	51.0292	53951.52	11	6	8	0	2	4	Cytoplasm	Soluble	NA	+	F2_F4	2.32838	0.00497612	3.63235	7.61811
PITG_05748	conserved hypothetical protein | transcript_product=conserved hypothetical protein | location=DS028126:296919-297671(-) | protein_length=250 | sequence_SO=supercontig | SO=protein_coding_gene | is_pseudo=false	-1.69614	-1.46984	-1.50665	-3.65285	-2.28482	-2.51023	-1.55754	-2.81597	1.25842	FALSE	FALSE	FALSE	FALSE	FALSE	FALSE	1.18716e-26	2.43199e-28	52.5052	28297.25	7	7	6	4	6	5	Nucleus	Soluble	NA	+	F2_F4	1.36919	0.0292468	1.25842	2.93178
PITG_05761	transmembrane protein, putative | transcript_product=transmembrane protein, putative | location=DS028126:374492-379245(-) | protein_length=1450 | sequence_SO=supercontig | SO=protein_coding_gene | is_pseudo=false	-4.91698	-4.65943	-4.61599	-8.81361	-8.41997	NA	-4.7308	-8.61679	3.88599	FALSE	FALSE	FALSE	FALSE	FALSE	FALSE	2.23123e-13	2.49578e-15	46.7992	160080.5	2	3	2	1	1	0	Endoplasmic reticulum	Membrane	NA	+	F2_F4	3.59024	0.000758065	3.88599	20.4169
PITG_05778	conserved hypothetical protein | transcript_product=conserved hypothetical protein | location=DS028126:451451-453386(-) | protein_length=612 | sequence_SO=supercontig | SO=protein_coding_gene | is_pseudo=false	3.42819	3.59881	3.701	1.42106	1.50609	2.16372	3.576	1.69696	1.87904	FALSE	FALSE	FALSE	FALSE	FALSE	FALSE	7.55666e-26	1.44526e-27	52.218	66275.74	23	27	28	21	20	26	Cytoplasm	Soluble	NA	+	F2_F4	2.78998	0.00260175	1.87904	7.5831
PITG_05798	protein kinase, putative | transcript_product=protein kinase, putative | location=DS028126:624648-626969(+) | protein_length=773 | sequence_SO=supercontig | SO=protein_coding_gene | is_pseudo=false	-1.23977	-2.0747	-2.02366	-4.25274	-4.89042	-6.50652	-1.77938	-5.21656	3.43718	FALSE	FALSE	FALSE	FALSE	FALSE	FALSE	7.57721e-17	9.15754e-19	48.5493	86851.92	9	7	8	3	2	1	Cell membrane	Membrane	NA	+	F2_F4	2.04822	0.00761364	3.43718	4.7533
PITG_05839	conserved hypothetical protein | transcript_product=conserved hypothetical protein | location=DS028126:966273-966518(-) | protein_length=81 | sequence_SO=supercontig | SO=protein_coding_gene | is_pseudo=false	1.15811	1.56597	1.28816	-0.0045929	0.720779	0.425962	1.33741	0.380716	0.956697	FALSE	FALSE	FALSE	FALSE	FALSE	FALSE	1.44112e-29	4.18931e-31	53.5066	9288.67	5	6	6	5	5	4	Mitochondrion	Membrane	NA	+	F2_F4	1.77219	0.012281	0.956697	3.94442
PITG_05846	secreted RxLR effector peptide protein, putative | transcript_product=secreted RxLR effector peptide protein, putative | location=DS028126:1007894-1008682(-) | protein_length=263 | sequence_SO=supercontig | SO=protein_coding_gene | is_pseudo=false	-0.602321	-0.661764	-0.848803	-1.31673	-2.06564	-2.74232	-0.704296	-2.04156	1.33727	FALSE	FALSE	FALSE	FALSE	FALSE	FALSE	1.79045e-12	1.97031e-14	46.2933	28857.06	6	5	5	5	5	3	Extracellular	Soluble	NA	+	F2_F4	1.48135	0.0226119	1.33727	3.19651
PITG_05856	conserved hypothetical protein | transcript_product=conserved hypothetical protein | location=DS028126:1110228-1112665(+) | protein_length=792 | sequence_SO=supercontig | SO=protein_coding_gene | is_pseudo=false	2.50405	1.90804	1.59891	0.118225	-0.661745	-0.790813	2.00367	-0.444778	2.44844	FALSE	FALSE	FALSE	FALSE	FALSE	FALSE	1.19554e-24	2.08542e-26	51.7796	89967.68	21	17	17	15	10	11	Cell membrane	Membrane	NA	+	F2_F4	2.48807	0.00412456	2.44844	6.29692
PITG_05861	conserved hypothetical protein | transcript_product=conserved hypothetical protein | location=DS028126:1146922-1148432(+) | protein_length=381 | sequence_SO=supercontig | SO=protein_coding_gene | is_pseudo=false	3.48794	4.30229	4.22927	1.0989	1.89715	1.95659	4.0065	1.65088	2.35562	FALSE	FALSE	FALSE	FALSE	FALSE	FALSE	1.60343e-45	1.51676e-45	58.1856	41729.7	19	19	20	13	16	13	Cytoplasm	Soluble	NA	+	F2_F4	2.46443	0.00411121	2.35562	6.20469
PITG_05902	Major Facilitator Superfamily (MFS) | transcript_product=Major Facilitator Superfamily (MFS) | location=DS028126:1433406-1435154(+) | protein_length=510 | sequence_SO=supercontig | SO=protein_coding_gene | is_pseudo=false	0.630965	0.14069	0.0566921	-3.24057	-2.1953	-3.59715	0.276116	-3.01101	3.28712	FALSE	FALSE	FALSE	FALSE	FALSE	FALSE	3.53809e-15	4.09162e-17	47.7404	56651.72	3	5	4	2	3	2	Cell membrane	Membrane	NA	+	F2_F4	2.70282	0.00348822	3.28712	7.1901
PITG_05907	conserved hypothetical protein | transcript_product=conserved hypothetical protein | location=DS028126:1462481-1463052(-) | protein_length=144 | sequence_SO=supercontig | SO=protein_coding_gene | is_pseudo=false	-4.31666	-4.38897	-4.72943	-7.01046	-6.29494	NA	-4.47835	-6.6527	2.17435	TRUE	TRUE	TRUE	TRUE	TRUE	TRUE	3.191e-22	4.75255e-24	50.8522	16668.81	1	1	1	1	1	0	Mitochondrion	Soluble	NA	+	F2_F4	2.21254	0.00574346	2.17435	6.94217
PITG_05938	conserved hypothetical protein | transcript_product=conserved hypothetical protein | location=DS028126:1943700-1944782(+) | protein_length=360 | sequence_SO=supercontig | SO=protein_coding_gene | is_pseudo=false	1.92946	2.43908	2.4702	-0.0768356	0.842066	1.11866	2.27958	0.627963	1.65162	FALSE	FALSE	FALSE	FALSE	FALSE	FALSE	3.08518e-30	9.92476e-32	53.7284	38688.21	12	14	15	11	9	10	Cytoplasm	Soluble	NA	+	F2_F4	1.83263	0.0110266	1.65162	4.11253
PITG_05955	serine protease family S09X, putative | transcript_product=serine protease family S09X, putative | location=DS028126:2090316-2091416(-) | protein_length=366 | sequence_SO=supercontig | SO=protein_coding_gene | is_pseudo=false	0.403571	0.696022	0.889198	-1.14009	-0.858059	-0.664282	0.66293	-0.887477	1.55041	FALSE	FALSE	FALSE	FALSE	FALSE	FALSE	1.68638e-19	2.22687e-21	49.7351	40347.18	7	8	8	8	5	6	Cytoplasm	Soluble	NA	+	F2_F4	2.84689	0.00264362	1.55041	7.84989
PITG_05998	ribonucleoside-diphosphate reductase large subunit | transcript_product=ribonucleoside-diphosphate reductase large subunit | location=DS028126:2492192-2494573(+) | protein_length=793 | sequence_SO=supercontig | SO=protein_coding_gene | is_pseudo=false	3.73283	3.89829	3.87795	2.88249	2.74362	3.02668	3.83636	2.88426	0.952093	FALSE	FALSE	FALSE	FALSE	FALSE	FALSE	6.3542e-32	2.6149e-33	54.2748	89488	29	32	29	30	24	29	Cytoplasm	Soluble	NA	+	F2_F4	3.2205	0.00224146	0.952093	9.82447
PITG_06000	ATP-binding Cassette (ABC) Superfamily | transcript_product=ATP-binding Cassette (ABC) Superfamily | location=DS028126:2549979-2552096(-) | protein_length=705 | sequence_SO=supercontig | SO=protein_coding_gene | is_pseudo=false	-1.04782	-1.21628	-1.22638	-3.29119	-3.00611	-3.22028	-1.16349	-3.17253	2.00903	FALSE	FALSE	FALSE	FALSE	FALSE	FALSE	1.29444e-28	3.32761e-30	53.1858	78300.69	7	5	6	3	3	3	Cell membrane	Membrane	NA	+	F2_F4	4.38297	0.00284848	2.00903	19.4255
PITG_06011	3'(2'),5'-bisphosphate nucleotidase, putative | transcript_product=3'(2'),5'-bisphosphate nucleotidase, putative | location=DS028126:2622712-2625132(+) | protein_length=747 | sequence_SO=supercontig | SO=protein_coding_gene | is_pseudo=false	0.225202	0.211006	0.422703	-1.21395	-0.962738	-0.320963	0.286304	-0.83255	1.11885	FALSE	FALSE	FALSE	FALSE	FALSE	FALSE	4.03665e-29	1.10248e-30	53.3568	82505.38	18	18	17	13	12	15	Extracellular	Soluble	NA	+	F2_F4	1.81956	0.0113238	1.11885	4.07578
PITG_06016	glucokinase, putative | transcript_product=glucokinase, putative | location=DS028126:2637081-2638142(-) | protein_length=353 | sequence_SO=supercontig | SO=protein_coding_gene | is_pseudo=false	5.16189	5.33585	5.4384	1.21394	1.51245	1.49688	5.31205	1.40776	3.90429	FALSE	FALSE	FALSE	FALSE	FALSE	FALSE	4.67436e-24	7.80361e-26	51.5585	38575.03	13	14	14	8	10	11	Cytoplasm	Soluble	NA	+	F2_F4	5.1869	0	3.90429	30.9392
PITG_06021	glucokinase, putative | transcript_product=glucokinase, putative | location=DS028126:2661541-2662581(-) | protein_length=346 | sequence_SO=supercontig | SO=protein_coding_gene | is_pseudo=false	8.98546	9.25054	8.87986	5.2642	5.48923	5.66095	9.03862	5.47146	3.56716	FALSE	FALSE	FALSE	FALSE	FALSE	FALSE	7.01211e-34	4.1352e-35	54.8887	37785.11	22	28	27	17	21	23	Cytoplasm	Soluble	NA	+	F2_F4	4.62882	0	3.56716	22.403
PITG_06025	conserved hypothetical protein | transcript_product=conserved hypothetical protein | location=DS028126:2668459-2670430(+) | protein_length=586 | sequence_SO=supercontig | SO=protein_coding_gene | is_pseudo=false	-0.961604	-0.357872	-0.586187	-1.71553	-1.37047	-1.04134	-0.635221	-1.37578	0.740559	FALSE	FALSE	FALSE	FALSE	FALSE	FALSE	7.18039e-28	1.67487e-29	52.931	65420.88	7	10	9	6	10	12	Nucleus	Soluble	NA	+	F2_F4	1.32125	0.0324776	0.740559	2.82212
PITG_06118	V-type proton ATPase subunit B, putative | transcript_product=V-type proton ATPase subunit B, putative | location=DS028126:3743837-3746395(-) | protein_length=518 | sequence_SO=supercontig | SO=protein_coding_gene | is_pseudo=false	6.92833	7.37255	7.06371	5.46248	5.9667	5.79266	7.12153	5.74061	1.38092	FALSE	FALSE	FALSE	FALSE	FALSE	FALSE	2.79327e-33	1.48465e-34	54.7026	57791.64	44	53	54	29	47	46	Cytoplasm	Soluble	NA	+	F2_F4	2.65441	0.00344931	1.38092	6.97969
PITG_06129	conserved hypothetical protein | transcript_product=conserved hypothetical protein | location=DS028126:3788450-3790387(-) | protein_length=538 | sequence_SO=supercontig | SO=protein_coding_gene | is_pseudo=false	-3.02425	-2.14579	-2.15347	NA	-4.84666	-4.34585	-2.44117	-4.59626	2.15509	FALSE	FALSE	FALSE	FALSE	FALSE	FALSE	9.89859e-13	1.09446e-14	46.4398	59201.05	4	5	5	0	3	2	Cytoplasm	Soluble	NA	+	F2_F4	1.84324	0.0108906	2.15509	5.12967
PITG_06142	copine-like protein | transcript_product=copine-like protein | location=DS028126:3870359-3872633(+) | protein_length=677 | sequence_SO=supercontig | SO=protein_coding_gene | is_pseudo=false	0.506593	0.50819	0.562725	-3.82664	-2.48682	-2.27068	0.525836	-2.86138	3.38722	FALSE	FALSE	FALSE	FALSE	FALSE	FALSE	3.01025e-28	7.35232e-30	53.0608	75308.39	14	14	16	2	3	5	Cytoplasm	Soluble	NA	+	F2_F4	2.64872	0.00343464	3.38722	6.95533
PITG_06173	conserved hypothetical protein | transcript_product=conserved hypothetical protein | location=DS028125:67498-68532(-) | protein_length=344 | sequence_SO=supercontig | SO=protein_coding_gene | is_pseudo=false	0.0449057	0.536213	0.386225	-0.714016	-0.366217	-0.384121	0.322448	-0.488118	0.810566	FALSE	FALSE	FALSE	FALSE	FALSE	FALSE	4.68764e-32	1.97671e-33	54.3169	39588.84	12	10	10	8	9	9	Cytoplasm	Soluble	NA	+	F2_F4	1.93259	0.00951823	0.810566	4.40133
PITG_06184	conserved hypothetical protein | transcript_product=conserved hypothetical protein | location=DS028125:121453-124044(-) | protein_length=710 | sequence_SO=supercontig | SO=protein_coding_gene | is_pseudo=false	0.407922	0.783627	1.01252	0.056881	0.426437	-0.206812	0.73469	0.0921687	0.642521	FALSE	FALSE	FALSE	FALSE	FALSE	FALSE	4.78949e-34	2.90523e-35	54.9397	79736.03	25	24	26	21	24	21	Cytoplasm	Soluble	NA	+	F2_F4	1.18669	0.044884	0.642521	2.52428
PITG_06205	ATP-binding Cassette (ABC) Superfamily | transcript_product=ATP-binding Cassette (ABC) Superfamily | location=DS028125:245991-252165(+) | protein_length=1780 | sequence_SO=supercontig | SO=protein_coding_gene | is_pseudo=false	6.10518	5.50519	5.23662	4.75327	4.45942	4.23137	5.61566	4.48135	1.13431	FALSE	FALSE	FALSE	FALSE	FALSE	FALSE	5.70325e-39	1.07609e-39	56.3973	196550.41	63	66	64	54	59	57	Cell membrane	Membrane	NA	+	F2_F4	1.72182	0.0137143	1.13431	3.80787
PITG_06260	dihydroxyacetone kinase, putative | transcript_product=dihydroxyacetone kinase, putative | location=DS028125:628896-630653(-) | protein_length=585 | sequence_SO=supercontig | SO=protein_coding_gene | is_pseudo=false	0.901795	1.1628	1.32819	-0.769281	-0.106201	-0.0296593	1.13093	-0.301714	1.43264	FALSE	FALSE	FALSE	FALSE	FALSE	FALSE	1.85161e-26	3.73202e-28	52.4367	61259.84	17	17	17	13	17	15	Cytoplasm	Soluble	NA	+	F2_F4	2.24293	0.00567347	1.43264	5.39381
PITG_06285	conserved hypothetical protein | transcript_product=conserved hypothetical protein | location=DS028125:777058-777993(+) | protein_length=311 | sequence_SO=supercontig | SO=protein_coding_gene | is_pseudo=false	1.26675	1.55074	1.50479	-0.184233	0.625885	0.585421	1.44076	0.342358	1.0984	FALSE	FALSE	FALSE	FALSE	FALSE	FALSE	1.11541e-32	5.33422e-34	54.5143	34948.6	14	15	14	10	13	11	Cytoplasm	Soluble	NA	+	F2_F4	1.77534	0.0122588	1.0984	3.95306
PITG_06320	T-complex protein 1 subunit epsilon | transcript_product=T-complex protein 1 subunit epsilon | location=DS028125:1145517-1147127(-) | protein_length=536 | sequence_SO=supercontig | SO=protein_coding_gene | is_pseudo=false	4.02833	4.30421	4.46548	2.37037	3.05901	3.24282	4.26601	2.89073	1.37527	FALSE	FALSE	FALSE	FALSE	FALSE	FALSE	7.02964e-34	4.14205e-35	54.8884	58824.56	31	35	35	26	35	35	Cytoplasm	Soluble	NA	+	F2_F4	2.02079	0.00810631	1.37527	4.66798
PITG_06324	hypothetical protein | transcript_product=hypothetical protein | location=DS028125:1162568-1164089(-) | protein_length=400 | sequence_SO=supercontig | SO=protein_coding_gene | is_pseudo=false	2.93511	2.91809	3.26986	-0.336205	-0.10321	0.942839	3.04102	0.167808	2.87321	FALSE	FALSE	FALSE	FALSE	FALSE	FALSE	2.83667e-33	1.50543e-34	54.7005	44453.11	23	20	23	13	12	16	Cytoplasm	Soluble	NA	+	F2_F4	2.66237	0.00333476	2.87321	7.01392
PITG_06325	conserved hypothetical protein | transcript_product=conserved hypothetical protein | location=DS028125:1164619-1165767(-) | protein_length=382 | sequence_SO=supercontig | SO=protein_coding_gene | is_pseudo=false	6.27263	6.95206	6.98063	4.09214	5.27318	4.70617	6.73511	4.6905	2.04461	FALSE	FALSE	FALSE	FALSE	FALSE	FALSE	2.21862e-46	2.58839e-46	58.4093	39007.38	9	11	10	8	9	10	Cell membrane	Membrane	NA	+	F2_F4	2.11356	0.00655702	2.04461	4.96126
PITG_06328	Rab8 family GTPase, putative | transcript_product=Rab8 family GTPase, putative | location=DS028125:1192946-1194828(+) | protein_length=475 | sequence_SO=supercontig | SO=protein_coding_gene | is_pseudo=false	-0.134536	0.290356	0.0270138	-1.07666	-0.492025	-0.597353	0.0609446	-0.722013	0.782957	FALSE	FALSE	FALSE	FALSE	FALSE	FALSE	1.77291e-37	2.31536e-38	55.967	52110	7	8	7	6	7	8	Nucleus	Soluble	NA	+	F2_F4	1.63702	0.0156917	0.782957	3.5849
PITG_06359	conserved hypothetical protein | transcript_product=conserved hypothetical protein | location=DS028125:1384731-1385723(+) | protein_length=330 | sequence_SO=supercontig | SO=protein_coding_gene | is_pseudo=false	1.17238	1.36168	1.43479	-0.335114	-0.364574	-0.666945	1.32295	-0.455544	1.77849	FALSE	FALSE	FALSE	FALSE	FALSE	FALSE	2.11322e-30	6.93509e-32	53.7824	34973.79	10	11	12	6	10	9	Cell membrane	Membrane	NA	+	F2_F4	3.75878	0.000989474	1.77849	13.499
PITG_06360	conserved hypothetical protein | transcript_product=conserved hypothetical protein | location=DS028125:1386576-1387604(+) | protein_length=342 | sequence_SO=supercontig | SO=protein_coding_gene | is_pseudo=false	-0.45822	-0.797546	-0.507076	-2.5946	-2.76419	-3.16867	-0.587614	-2.84249	2.25487	FALSE	FALSE	FALSE	FALSE	FALSE	FALSE	7.82886e-21	1.09254e-22	50.2932	35950.12	5	4	4	3	3	2	Cell membrane	Membrane	NA	+	F2_F4	3.44818	0.00133333	2.25487	11.2445
PITG_06367	conserved hypothetical protein | transcript_product=conserved hypothetical protein | location=DS028125:1450134-1451140(-) | protein_length=306 | sequence_SO=supercontig | SO=protein_coding_gene | is_pseudo=false	-1.05175	-1.47781	-1.5437	-1.79382	-2.22264	-3.03599	-1.35775	-2.35082	0.993063	FALSE	FALSE	FALSE	FALSE	FALSE	FALSE	5.35072e-23	8.32705e-25	51.1549	33778.3	6	7	6	4	4	3	Nucleus	Soluble	NA	+	F2_F4	1.18035	0.0455729	0.993063	2.51058
PITG_06369	myosin-like protein | transcript_product=myosin-like protein | location=DS028125:1457971-1458795(-) | protein_length=274 | sequence_SO=supercontig | SO=protein_coding_gene | is_pseudo=false	1.17911	1.87195	1.7168	-0.705242	0.589302	0.658827	1.58929	0.180962	1.40832	FALSE	FALSE	FALSE	FALSE	FALSE	FALSE	1.01021e-27	2.3132e-29	52.8798	30723.85	15	14	14	9	13	14	Nucleus	Soluble	NA	+	F2_F4	1.34224	0.0310262	1.40832	2.86989
PITG_06376	guanine nucleotide-binding protein G(I)/G(S)/G(T) subunit beta, putative | transcript_product=guanine nucleotide-binding protein G(I)/G(S)/G(T) subunit beta, putative | location=DS028125:1471471-1472505(+) | protein_length=344 | sequence_SO=supercontig | SO=protein_coding_gene | is_pseudo=false	0.995793	0.809	0.797291	-0.506571	-0.864702	-0.708637	0.867361	-0.693303	1.56066	FALSE	FALSE	FALSE	FALSE	FALSE	FALSE	1.03604e-24	1.81671e-26	51.8027	37392.01	11	11	10	10	9	10	Nucleus	Soluble	NA	+	F2_F4	3.66725	0.000895238	1.56066	12.7932
PITG_06380	conserved hypothetical protein | transcript_product=conserved hypothetical protein | location=DS028125:1526765-1533331(+) | protein_length=1951 | sequence_SO=supercontig | SO=protein_coding_gene | is_pseudo=false	1.55916	1.22227	0.99478	0.623253	0.169569	0.265684	1.25874	0.352835	0.905901	FALSE	FALSE	FALSE	FALSE	FALSE	FALSE	1.56868e-30	5.24642e-32	53.8248	213244.55	41	35	35	34	28	30	Cytoplasm	Soluble	NA	+	F2_F4	1.87287	0.0103332	0.905901	4.22712
PITG_06383	conserved hypothetical protein | transcript_product=conserved hypothetical protein | location=DS028125:1536357-1539041(-) | protein_length=894 | sequence_SO=supercontig | SO=protein_coding_gene | is_pseudo=false	1.90929	1.40033	1.3155	-0.820625	-1.46065	-0.73509	1.54171	-1.00545	2.54716	FALSE	FALSE	FALSE	FALSE	FALSE	FALSE	4.64921e-24	7.76347e-26	51.5594	96715.39	14	14	14	10	8	11	Endoplasmic reticulum	Membrane	NA	+	F2_F4	3.00691	0.00252736	2.54716	8.64616
PITG_06405	conserved hypothetical protein | transcript_product=conserved hypothetical protein | location=DS028125:1761593-1764185(+) | protein_length=706 | sequence_SO=supercontig | SO=protein_coding_gene | is_pseudo=false	-3.05966	NA	-4.82464	-7.94191	-9.43627	-8.47674	-3.94215	-8.61831	4.67616	FALSE	FALSE	FALSE	FALSE	FALSE	FALSE	8.35243e-15	9.6147e-17	47.5517	79251.37	2	0	2	1	1	1	Nucleus	Soluble	NA	+	F2_F4	1.90385	0.010014	4.67616	5.39537
PITG_06415	heat shock protein 90 | transcript_product=heat shock protein 90 | location=DS028125:1857895-1860015(-) | protein_length=706 | sequence_SO=supercontig | SO=protein_coding_gene | is_pseudo=false	8.07322	8.37204	8.56325	7.00016	7.71589	7.79749	8.33617	7.50451	0.831657	FALSE	FALSE	FALSE	FALSE	FALSE	FALSE	1.29714e-34	8.80697e-36	55.1135	80362.9	51	65	66	34	61	64	Cytoplasm	Soluble	NA	+	F2_F4	1.33849	0.0312469	0.831656	2.86132
PITG_06424	formin-homology 2 domain-containing protein | transcript_product=formin-homology 2 domain-containing protein | location=DS028125:1923542-1927220(+) | protein_length=1153 | sequence_SO=supercontig | SO=protein_coding_gene | is_pseudo=false	1.92424	2.22342	2.36379	0.712082	1.61355	1.33574	2.17048	1.22046	0.950026	FALSE	FALSE	FALSE	FALSE	FALSE	FALSE	2.25508e-32	1.0204e-33	54.4178	128260.58	36	37	39	29	33	32	Cytoplasm	Soluble	NA	+	F2_F4	1.48502	0.0224426	0.950026	3.20538
PITG_06450	myosin-like protein | transcript_product=myosin-like protein | location=DS028125:2125638-2128877(+) | protein_length=1079 | sequence_SO=supercontig | SO=protein_coding_gene | is_pseudo=false	7.32506	7.09286	6.96444	5.5756	5.5564	5.68334	7.12745	5.60511	1.52234	FALSE	FALSE	FALSE	FALSE	FALSE	FALSE	3.90819e-38	5.92922e-39	56.1575	123993.45	84	92	98	58	83	84	Nucleus	Soluble	NA	+	F2_F4	3.76019	0.000994709	1.52234	13.5102
PITG_06507	conserved hypothetical protein | transcript_product=conserved hypothetical protein | location=DS028125:2496831-2497871(+) | protein_length=346 | sequence_SO=supercontig | SO=protein_coding_gene | is_pseudo=false	2.14452	2.33331	2.67468	1.27869	1.37495	2.08164	2.38417	1.57843	0.805743	FALSE	FALSE	FALSE	FALSE	FALSE	FALSE	1.30997e-34	8.88549e-36	55.1122	38370.64	21	22	21	19	19	25	Plastid	Soluble	NA	+	F2_F4	1.27309	0.0364899	0.805743	2.71389
PITG_06510	conserved hypothetical protein | transcript_product=conserved hypothetical protein | location=DS028125:2514156-2515065(+) | protein_length=277 | sequence_SO=supercontig | SO=protein_coding_gene | is_pseudo=false	3.47372	3.47692	3.68075	2.51887	2.85348	2.42322	3.5438	2.59852	0.945273	FALSE	FALSE	FALSE	FALSE	FALSE	FALSE	5.88626e-33	2.94945e-34	54.6015	29926.44	11	12	13	8	11	11	Cell membrane	Membrane	NA	+	F2_F4	2.51828	0.00381985	0.945273	6.41648
PITG_06512	conserved hypothetical protein | transcript_product=conserved hypothetical protein | location=DS028125:2517559-2518824(-) | protein_length=421 | sequence_SO=supercontig | SO=protein_coding_gene | is_pseudo=false	-1.41484	-1.19966	-0.859709	-2.38649	-1.79396	-1.78046	-1.15807	-1.98697	0.8289	FALSE	FALSE	FALSE	FALSE	FALSE	FALSE	2.41319e-28	5.96692e-30	53.0936	45267.67	10	11	12	9	9	9	Nucleus	Soluble	NA	+	F2_F4	1.49341	0.0220919	0.8289	3.22569
PITG_06518	phospho-2-dehydro-3-deoxyheptonate aldolase | transcript_product=phospho-2-dehydro-3-deoxyheptonate aldolase | location=DS028125:2529776-2531287(+) | protein_length=461 | sequence_SO=supercontig | SO=protein_coding_gene | is_pseudo=false	-1.14855	-0.604548	-0.0852013	-2.07194	-1.67422	-1.59409	-0.612766	-1.78008	1.16732	FALSE	FALSE	FALSE	FALSE	FALSE	FALSE	1.48632e-14	1.70227e-16	47.4234	51869.11	8	10	13	8	7	7	Nucleus	Soluble	NA	+	F2_F4	1.57469	0.0187275	1.16732	3.42628
PITG_06597	protein phosphatase 2A regulatory B subunit, putative | transcript_product=protein phosphatase 2A regulatory B subunit, putative | location=DS028125:3144180-3145826(-) | protein_length=494 | sequence_SO=supercontig | SO=protein_coding_gene | is_pseudo=false	3.67365	3.69054	3.28991	2.26461	2.63318	2.74517	3.55137	2.54765	1.00371	FALSE	FALSE	FALSE	FALSE	FALSE	FALSE	5.36938e-35	3.98576e-36	55.2298	56716.24	21	19	19	19	16	13	Nucleus	Soluble	NA	+	F2_F4	2.16694	0.00643675	1.00371	5.13631
PITG_06599	conserved hypothetical protein | transcript_product=conserved hypothetical protein | location=DS028125:3148529-3149512(+) | protein_length=296 | sequence_SO=supercontig | SO=protein_coding_gene | is_pseudo=false	1.52104	1.61641	1.77138	-0.829794	-1.04868	-0.135775	1.63628	-0.671416	2.30769	FALSE	FALSE	FALSE	FALSE	FALSE	FALSE	1.27037e-46	1.62743e-46	58.4719	32833.57	15	16	17	11	11	13	Cytoplasm	Soluble	NA	+	F2_F4	2.89997	0.00248725	2.30769	8.10632
PITG_06615	H - or Na -translocating F-type, V-type and A-type ATPase (F-ATPase) Superfamily | transcript_product=H - or Na -translocating F-type, V-type and A-type ATPase (F-ATPase) Superfamily | location=DS028125:3184570-3185885(+) | protein_length=260 | sequence_SO=supercontig | SO=protein_coding_gene | is_pseudo=false	3.7427	4.59219	4.30836	2.76432	3.39289	3.29586	4.21442	3.15102	1.06339	FALSE	FALSE	FALSE	FALSE	FALSE	FALSE	2.33393e-31	8.85502e-33	54.0936	28935.15	23	23	22	12	17	18	Cytoplasm	Soluble	NA	+	F2_F4	1.54579	0.0197582	1.06339	3.35417
PITG_06659	conserved hypothetical protein | transcript_product=conserved hypothetical protein | location=DS028125:3554072-3554919(-) | protein_length=259 | sequence_SO=supercontig | SO=protein_coding_gene | is_pseudo=false	0.770505	0.568089	1.02317	-0.451166	-1.3669	-1.16509	0.787255	-0.994385	1.78164	FALSE	FALSE	FALSE	FALSE	FALSE	FALSE	1.56308e-26	3.17608e-28	52.4629	27694.48	11	9	12	7	7	7	Cytoplasm	Soluble	NA	+	F2_F4	2.35594	0.00482452	1.78164	5.79586
PITG_06662	conserved hypothetical protein | transcript_product=conserved hypothetical protein | location=DS028125:3562073-3564016(-) | protein_length=647 | sequence_SO=supercontig | SO=protein_coding_gene | is_pseudo=false	4.96642	5.11616	5.12063	2.19173	3.11391	2.77866	5.06774	2.69477	2.37297	FALSE	FALSE	FALSE	FALSE	FALSE	FALSE	2.34266e-38	3.79598e-39	56.2215	67497.2	22	23	24	17	22	19	Cell membrane	Membrane	NA	+	F2_F4	3.00834	0.00254424	2.37297	8.65359
PITG_06673	Major Facilitator Superfamily (MFS) | transcript_product=Major Facilitator Superfamily (MFS) | location=DS028125:3647559-3649724(+) | protein_length=691 | sequence_SO=supercontig | SO=protein_coding_gene | is_pseudo=false	3.29553	3.11066	2.854	2.48157	2.10913	2.21076	3.08673	2.26715	0.819577	FALSE	FALSE	FALSE	FALSE	FALSE	FALSE	3.37598e-29	9.31489e-31	53.3829	76697.83	20	18	18	16	18	18	Cell membrane	Membrane	NA	+	F2_F4	2.07388	0.00738408	0.819577	4.83417
PITG_06674	acetyl-CoA acetyltransferase IB | transcript_product=acetyl-CoA acetyltransferase IB | location=DS028125:3649826-3650299(-) | protein_length=136 | sequence_SO=supercontig | SO=protein_coding_gene | is_pseudo=false	-1.94228	-2.03332	-1.82907	-3.47033	-3.23828	-2.84857	-1.93489	-3.18573	1.25084	FALSE	FALSE	FALSE	FALSE	FALSE	FALSE	7.03508e-29	1.86729e-30	53.2755	13778.86	4	3	3	3	3	2	Cytoplasm	Soluble	NA	+	F2_F4	2.55306	0.00370538	1.25084	6.55652
PITG_06677	conserved hypothetical protein | transcript_product=conserved hypothetical protein | location=DS028125:3657238-3658418(-) | protein_length=327 | sequence_SO=supercontig | SO=protein_coding_gene | is_pseudo=false	-0.714761	-0.715763	-0.601278	-4.17641	-3.45878	-3.51351	-0.677267	-3.71623	3.03897	FALSE	FALSE	FALSE	FALSE	FALSE	FALSE	7.99075e-27	1.66325e-28	52.566	37383.05	7	8	9	3	4	3	Cytoplasm	Soluble	NA	+	F2_F4	3.69476	0.000926108	3.03897	13.0015
PITG_06679	casein kinase II subunit beta | transcript_product=casein kinase II subunit beta | location=DS028125:3661582-3662553(+) | protein_length=301 | sequence_SO=supercontig | SO=protein_coding_gene | is_pseudo=false	-3.82629	-3.07285	-3.0352	NA	-5.03685	-4.66158	-3.31145	-4.84922	1.53777	FALSE	FALSE	FALSE	FALSE	FALSE	FALSE	1.22398e-17	1.51296e-19	48.9149	34042.54	3	4	3	0	2	1	Nucleus	Soluble	NA	+	F2_F4	1.62531	0.0161801	1.53777	4.26173
PITG_06703	conserved hypothetical protein | transcript_product=conserved hypothetical protein | location=DS028127:50010-50499(+) | protein_length=133 | sequence_SO=supercontig | SO=protein_coding_gene | is_pseudo=false	-0.00944233	-0.0776997	-0.304461	-3.83203	-3.4426	-3.62936	-0.130534	-3.63466	3.50413	FALSE	FALSE	FALSE	FALSE	FALSE	FALSE	3.30184e-18	4.16373e-20	49.1713	14416.99	6	5	5	2	2	2	Nucleus	Soluble	NA	+	F2_F4	4.77745	0	3.50413	24.4169
PITG_06715	serine/threonine-protein phosphatase PP2A catalytic subunit | transcript_product=serine/threonine-protein phosphatase PP2A catalytic subunit | location=DS028127:119999-121013(-) | protein_length=311 | sequence_SO=supercontig | SO=protein_coding_gene | is_pseudo=false	-0.141931	-0.150023	-0.185108	-0.969687	-1.62127	-1.11644	-0.159021	-1.2358	1.07678	FALSE	FALSE	FALSE	FALSE	FALSE	FALSE	1.16534e-22	1.77992e-24	51.0237	35644.27	7	7	7	7	5	6	Cytoplasm	Soluble	NA	+	F2_F4	2.25749	0.00551762	1.07678	5.4443
PITG_06723	conserved hypothetical protein | transcript_product=conserved hypothetical protein | location=DS028127:155351-156323(-) | protein_length=276 | sequence_SO=supercontig | SO=protein_coding_gene | is_pseudo=false	3.08033	2.61487	2.45343	0.843792	-0.135317	0.185341	2.71621	0.297939	2.41827	FALSE	FALSE	FALSE	FALSE	FALSE	FALSE	4.04709e-24	6.77742e-26	51.582	30626.66	16	15	16	10	12	11	Mitochondrion	Membrane	NA	+	F2_F4	2.66579	0.00336364	2.41827	7.0287
PITG_06735	conserved hypothetical protein | transcript_product=conserved hypothetical protein | location=DS028127:181326-183021(+) | protein_length=499 | sequence_SO=supercontig | SO=protein_coding_gene | is_pseudo=false	-0.102712	0.0667152	0.00214005	-2.29513	-1.67592	-2.24938	-0.0112856	-2.07348	2.06219	FALSE	FALSE	FALSE	FALSE	FALSE	FALSE	1.04714e-22	1.60359e-24	51.0418	52386.71	7	8	8	6	5	4	Nucleus	Soluble	NA	+	F2_F4	3.25824	0.00154217	2.06219	10.0476
PITG_06759	conserved hypothetical protein | transcript_product=conserved hypothetical protein | location=DS028127:335976-339157(-) | protein_length=998 | sequence_SO=supercontig | SO=protein_coding_gene | is_pseudo=false	1.70292	2.01873	1.93228	0.521065	1.04146	0.730284	1.88464	0.76427	1.12037	FALSE	FALSE	FALSE	FALSE	FALSE	FALSE	9.36537e-31	3.23901e-32	53.898	108626.94	24	27	27	16	22	18	Cytoplasm	Soluble	NA	+	F2_F4	2.48609	0.00410993	1.12037	6.28918
PITG_06802	conserved hypothetical protein | transcript_product=conserved hypothetical protein | location=DS028127:555046-556444(+) | protein_length=422 | sequence_SO=supercontig | SO=protein_coding_gene | is_pseudo=false	-0.836625	-0.353218	-0.331635	-3.383	-2.41932	-2.45999	-0.507159	-2.7541	2.24694	FALSE	FALSE	FALSE	FALSE	FALSE	FALSE	4.5274e-34	2.75102e-35	54.9473	46999.16	9	11	11	5	7	6	Cytoplasm	Soluble	NA	+	F2_F4	2.49527	0.00397115	2.24694	6.32525
PITG_06816	conserved hypothetical protein | transcript_product=conserved hypothetical protein | location=DS028127:651975-653000(+) | protein_length=318 | sequence_SO=supercontig | SO=protein_coding_gene | is_pseudo=false	-0.31063	0.186493	-0.00881767	-2.64855	-1.35114	-1.60282	-0.0443182	-1.8675	1.82319	FALSE	FALSE	FALSE	FALSE	FALSE	FALSE	3.3562e-18	4.23076e-20	49.1681	32838.74	2	4	4	2	2	4	Cell membrane	Membrane	NA	+	F2_F4	1.9025	0.0100369	1.82319	4.31293
PITG_06817	inactive ubiquitin carboxyl-terminal hydrolase, putative | transcript_product=inactive ubiquitin carboxyl-terminal hydrolase, putative | location=DS028127:653173-655515(-) | protein_length=780 | sequence_SO=supercontig | SO=protein_coding_gene | is_pseudo=false	2.87161	2.51523	2.47797	-0.505899	0.157837	0.268293	2.6216	-0.0265897	2.64819	FALSE	FALSE	FALSE	FALSE	FALSE	FALSE	6.81927e-34	4.02826e-35	54.8925	87467.07	33	30	31	17	21	20	Cytoplasm	Soluble	NA	+	F2_F4	3.20295	0.00217219	2.64819	9.72231
PITG_06832	ubiquitin-specific protease, putative | transcript_product=ubiquitin-specific protease, putative | location=DS028127:821255-827012(-) | protein_length=1769 | sequence_SO=supercontig | SO=protein_coding_gene | is_pseudo=false	2.59655	2.15063	2.05198	1.30243	1.87539	1.06244	2.26639	1.41342	0.852967	FALSE	FALSE	FALSE	FALSE	FALSE	FALSE	2.36369e-35	1.89745e-36	55.3375	199759.11	56	47	44	39	31	32	Cytoplasm	Soluble	NA	+	F2_F4	1.35753	0.0297176	0.852967	2.90494
PITG_06845	riboflavin kinase | transcript_product=riboflavin kinase | location=DS028127:883123-883653(+) | protein_length=149 | sequence_SO=supercontig | SO=protein_coding_gene | is_pseudo=false	0.0685053	0.521862	0.855219	-1.71795	-0.261089	-0.465254	0.481862	-0.814764	1.29663	FALSE	FALSE	FALSE	FALSE	FALSE	FALSE	2.24689e-22	3.37879e-24	50.9121	16644.91	5	5	6	4	4	5	Cytoplasm	Soluble	NA	+	F2_F4	1.19667	0.0435645	1.29663	2.5459
PITG_06848	ribosomal RNA methyltransferase, putative | transcript_product=ribosomal RNA methyltransferase, putative | location=DS028127:887353-888202(-) | protein_length=256 | sequence_SO=supercontig | SO=protein_coding_gene | is_pseudo=false	-2.26015	-1.17956	-1.29369	-3.95915	-2.88896	-2.53597	-1.5778	-3.12803	1.55023	FALSE	FALSE	FALSE	FALSE	FALSE	FALSE	2.88156e-24	4.89942e-26	51.6373	28467.13	4	3	4	3	3	4	Cytoplasm	Soluble	NA	+	F2_F4	1.3237	0.0322983	1.55023	2.82767
PITG_06849	conserved hypothetical protein | transcript_product=conserved hypothetical protein | location=DS028127:888358-889822(+) | protein_length=436 | sequence_SO=supercontig | SO=protein_coding_gene | is_pseudo=false	0.841855	0.919039	1.33614	-1.08473	-0.800978	-1.45917	1.03234	-1.11496	2.1473	FALSE	FALSE	FALSE	FALSE	FALSE	FALSE	1.09157e-33	6.21723e-35	54.8294	48099.21	11	11	11	7	8	7	Nucleus	Soluble	NA	+	F2_F4	3.03129	0.00265969	2.1473	8.77371
PITG_06860	ATP-binding Cassette (ABC) Superfamily | transcript_product=ATP-binding Cassette (ABC) Superfamily | location=DS028127:921266-925377(+) | protein_length=1356 | sequence_SO=supercontig | SO=protein_coding_gene | is_pseudo=false	3.79735	3.40133	3.13337	1.15303	1.18609	1.29083	3.44402	1.20998	2.23403	FALSE	FALSE	FALSE	FALSE	FALSE	FALSE	1.34347e-33	7.45782e-35	54.8014	151438.93	39	36	37	24	24	20	Cell membrane	Membrane	NA	+	F2_F4	3.46011	0.00135922	2.23403	11.3241
PITG_06863	ATP-binding Cassette (ABC) Superfamily | transcript_product=ATP-binding Cassette (ABC) Superfamily | location=DS028127:934092-938189(-) | protein_length=1365 | sequence_SO=supercontig | SO=protein_coding_gene | is_pseudo=false	-0.959428	-1.27206	-3.6661	-5.23193	-4.14299	-4.24814	-1.96586	-4.54102	2.57516	FALSE	FALSE	FALSE	FALSE	FALSE	FALSE	1.2541e-11	1.36209e-13	45.7974	152068.87	6	5	2	2	2	3	Cell membrane	Membrane	NA	+	F2_F4	1.30764	0.0335803	2.57516	2.79133
PITG_06871;PITG_20820	ankyrin-like protein | transcript_product=ankyrin-like protein | location=DS028127:1015282-1018596(+) | protein_length=1104 | sequence_SO=supercontig | SO=protein_coding_gene | is_pseudo=false;conserved hypothetical protein | transcript_product=conserved hypothetical protein | location=DS028314:79923-83237(+) | protein_length=1104 | sequence_SO=supercontig | SO=protein_coding_gene | is_pseudo=fal…	3.9706	3.74181	3.44141	0.955721	0.719019	0.705814	3.71794	0.793518	2.92442	FALSE	FALSE	FALSE	FALSE	FALSE	FALSE	1.94463e-29	5.53574e-31	53.4632	122888.55;122888.55	45	48	46	30	29	25	Cell membrane;Cell membrane	Membrane;Membrane	NA	+	F2_F4	4.13982	0.00188	2.92442	16.8641
PITG_06877;PITG_14979	conserved hypothetical protein | transcript_product=conserved hypothetical protein | location=DS028127:1078510-1081218(-) | protein_length=655 | sequence_SO=supercontig | SO=protein_coding_gene | is_pseudo=false;palmitoyltransferase, putative | transcript_product=palmitoyltransferase, putative | location=DS028150:1381978-1383024(-) | protein_length=265 | sequence_SO=supercontig | SO=protein_codin…	-1.33051	-1.0363	-1.45451	-4.27168	NA	-3.22439	-1.27377	-3.74803	2.47426	FALSE	FALSE	FALSE	FALSE	FALSE	FALSE	3.65357e-24	6.14488e-26	51.5987	72002.63;29890.98	6	7	5	4	0	3	Cell membrane;Cell membrane	Membrane;Membrane	NA	+	F2_F4	2.00503	0.00816585	2.47426	5.86508
PITG_06887	myosin-like protein | transcript_product=myosin-like protein | location=DS028127:1117095-1118209(-) | protein_length=356 | sequence_SO=supercontig | SO=protein_coding_gene | is_pseudo=false	-2.53667	-2.44209	-3.01548	-3.87152	-4.30612	-4.2234	-2.66475	-4.13368	1.46893	FALSE	FALSE	FALSE	FALSE	FALSE	FALSE	1.56366e-24	2.7033e-26	51.7363	38687.57	7	7	6	4	5	3	Cytoplasm	Soluble	NA	+	F2_F4	2.56838	0.00377308	1.46893	6.61903
PITG_06889	peptidase, putative | transcript_product=peptidase, putative | location=DS028127:1120475-1122599(+) | protein_length=641 | sequence_SO=supercontig | SO=protein_coding_gene | is_pseudo=false	6.37999	6.31708	5.99858	5.38857	5.26883	5.12528	6.23188	5.26089	0.97099	FALSE	FALSE	FALSE	FALSE	FALSE	FALSE	4.06921e-32	1.7329e-33	54.3364	70817.19	38	42	38	30	36	33	Cell membrane	Membrane	NA	+	F2_F4	2.63874	0.00338075	0.97099	6.91276
PITG_06891	S-formylglutathione hydrolase, putative | transcript_product=S-formylglutathione hydrolase, putative | location=DS028127:1124385-1125295(+) | protein_length=282 | sequence_SO=supercontig | SO=protein_coding_gene | is_pseudo=false	2.83513	3.06641	2.93954	0.505022	0.945112	0.887568	2.94703	0.779234	2.16779	FALSE	FALSE	FALSE	FALSE	FALSE	FALSE	4.04893e-25	7.33311e-27	51.953	31299.37	7	7	9	6	7	7	Cytoplasm	Soluble	NA	+	F2_F4	3.83647	0.00116049	2.16779	14.1274
PITG_06899	conserved hypothetical protein | transcript_product=conserved hypothetical protein | location=DS028127:1163128-1165770(-) | protein_length=880 | sequence_SO=supercontig | SO=protein_coding_gene | is_pseudo=false	2.58003	2.69398	2.41932	0.124283	0.762339	0.819237	2.56444	0.56862	1.99582	FALSE	FALSE	FALSE	FALSE	FALSE	FALSE	1.33701e-27	3.02003e-29	52.8376	94506.4	27	30	30	19	20	18	Cytoplasm	Soluble	NA	+	F2_F4	2.96597	0.00256604	1.99582	8.43572
PITG_06903	conserved hypothetical protein | transcript_product=conserved hypothetical protein | location=DS028127:1178404-1181373(+) | protein_length=989 | sequence_SO=supercontig | SO=protein_coding_gene | is_pseudo=false	1.33866	1.90734	1.89176	0.892738	0.972895	1.19361	1.71259	1.01975	0.692839	FALSE	FALSE	FALSE	FALSE	FALSE	FALSE	2.59058e-27	5.69001e-29	52.7376	109495.55	31	31	30	26	24	23	Cytoplasm	Soluble	NA	+	F2_F4	1.53947	0.0198544	0.692839	3.33853
PITG_06917	Phosphatidylinositol-3-phosphate5- kinase (Fab-like | transcript_product=Phosphatidylinositol-3-phosphate5- kinase (Fab-like | location=DS028127:1211269-1217034(-) | protein_length=1921 | sequence_SO=supercontig | SO=protein_coding_gene | is_pseudo=false	0.88182	0.845512	0.655586	-0.00871277	-0.241043	-0.575823	0.794306	-0.275193	1.0695	FALSE	FALSE	FALSE	FALSE	FALSE	FALSE	3.32414e-43	1.77626e-43	57.5705	214968.5	37	33	32	31	25	22	Cytoplasm	Soluble	NA	+	F2_F4	2.40489	0.00445668	1.0695	5.97743
PITG_06934	conserved hypothetical protein | transcript_product=conserved hypothetical protein | location=DS028127:1282939-1285631(-) | protein_length=766 | sequence_SO=supercontig | SO=protein_coding_gene | is_pseudo=false	-1.07772	-1.31355	-1.63582	-2.25699	-3.9303	-4.08558	-1.34236	-3.42429	2.08193	FALSE	FALSE	FALSE	FALSE	FALSE	FALSE	1.58437e-15	1.84597e-17	47.9141	83930.42	7	7	7	6	3	3	Cytoplasm	Soluble	NA	+	F2_F4	1.57543	0.0186596	2.08193	3.42813
PITG_06942	conserved hypothetical protein | transcript_product=conserved hypothetical protein | location=DS028127:1303770-1304645(-) | protein_length=291 | sequence_SO=supercontig | SO=protein_coding_gene | is_pseudo=false	-4.87772	-5.27998	-6.4833	NA	-7.70965	-9.36871	-5.547	-8.53918	2.99218	FALSE	FALSE	FALSE	FALSE	FALSE	FALSE	1.24144e-24	2.1644e-26	51.7736	32614.82	3	1	1	0	1	1	Nucleus	Soluble	NA	+	F2_F4	1.37514	0.0287199	2.99218	3.40982
PITG_06943	conserved hypothetical protein | transcript_product=conserved hypothetical protein | location=DS028127:1313924-1315510(+) | protein_length=528 | sequence_SO=supercontig | SO=protein_coding_gene | is_pseudo=false	2.12162	2.19265	2.11016	-0.749834	0.316601	0.0990028	2.14148	-0.11141	2.25289	FALSE	FALSE	FALSE	FALSE	FALSE	FALSE	1.2543e-27	2.84147e-29	52.8472	57500.7	17	19	18	12	13	10	Cytoplasm	Soluble	NA	+	F2_F4	2.63648	0.00335967	2.25289	6.90318
PITG_06969	oxidoreductase, putative | transcript_product=oxidoreductase, putative | location=DS028127:1516050-1517172(-) | protein_length=258 | sequence_SO=supercontig | SO=protein_coding_gene | is_pseudo=false	-0.363505	0.348829	0.393133	-2.40339	-2.79486	-1.62555	0.126152	-2.2746	2.40075	FALSE	FALSE	FALSE	FALSE	FALSE	FALSE	2.49553e-22	3.73582e-24	50.8942	26971.91	6	10	10	5	4	7	Cytoplasm	Soluble	NA	+	F2_F4	2.32606	0.00496131	2.40075	5.68726
PITG_06979	aspartate carbamoyltransferase | transcript_product=aspartate carbamoyltransferase | location=DS028127:1627076-1628236(+) | protein_length=321 | sequence_SO=supercontig | SO=protein_coding_gene | is_pseudo=false	0.312354	0.641085	0.675547	-3.09591	-1.89399	-2.25962	0.542995	-2.41651	2.9595	FALSE	FALSE	FALSE	FALSE	FALSE	FALSE	4.00425e-27	8.62454e-29	52.6715	35396.73	12	14	16	7	8	7	Cytoplasm	Soluble	NA	+	F2_F4	2.85977	0.00269012	2.9595	7.91142
PITG_07022	protein kinase, putative | transcript_product=protein kinase, putative | location=DS028127:1768934-1771387(+) | protein_length=765 | sequence_SO=supercontig | SO=protein_coding_gene | is_pseudo=false	0.940429	0.236456	-0.127974	-2.02266	-3.7392	-3.86347	0.349637	-3.20844	3.55808	FALSE	FALSE	FALSE	FALSE	FALSE	FALSE	4.82249e-23	7.53177e-25	51.1723	86028.29	19	16	13	6	4	4	Cell membrane	Membrane	NA	+	F2_F4	2.21482	0.00575475	3.55808	5.2974
PITG_07024	inosine-5'-monophosphate dehydrogenase 2 | transcript_product=inosine-5'-monophosphate dehydrogenase 2 | location=DS028127:1773149-1774844(+) | protein_length=528 | sequence_SO=supercontig | SO=protein_coding_gene | is_pseudo=false	4.76706	4.69553	4.83125	3.99149	4.20656	4.26682	4.76461	4.15496	0.609657	FALSE	FALSE	FALSE	FALSE	FALSE	FALSE	7.84716e-25	1.38993e-26	51.8473	57234.7	38	41	40	26	38	41	Peroxisome	Soluble	NA	+	F2_F4	2.56498	0.00375502	0.609657	6.6051
PITG_07036	ubiquitin activating enzyme, E1 family, putative | transcript_product=ubiquitin activating enzyme, E1 family, putative | location=DS028127:1799802-1803252(-) | protein_length=1124 | sequence_SO=supercontig | SO=protein_coding_gene | is_pseudo=false	4.30828	4.33789	4.44594	3.21544	3.68164	3.60815	4.36404	3.50174	0.862293	FALSE	FALSE	FALSE	FALSE	FALSE	FALSE	9.66123e-44	5.93234e-44	57.7146	126196.49	60	65	68	47	61	60	Cytoplasm	Soluble	NA	+	F2_F4	2.33627	0.00501731	0.862293	5.72418
PITG_07038	serine/threonine-protein phosphatase ppe1 | transcript_product=serine/threonine-protein phosphatase ppe1 | location=DS028127:1807006-1808119(+) | protein_length=320 | sequence_SO=supercontig | SO=protein_coding_gene | is_pseudo=false	2.35755	1.70208	1.84734	-0.768	0.0284023	0.389402	1.96899	-0.116732	2.08572	FALSE	FALSE	FALSE	FALSE	FALSE	FALSE	1.23188e-27	2.7952e-29	52.8499	36498.34	13	13	14	9	10	11	Cytoplasm	Soluble	NA	+	F2_F4	2.20793	0.00576883	2.08572	5.27396
PITG_07039	N(4)-(Beta-N-acetylglucosaminyl)-L-asparaginase, putative | transcript_product=N(4)-(Beta-N-acetylglucosaminyl)-L-asparaginase, putative | location=DS028127:1808302-1809628(-) | protein_length=374 | sequence_SO=supercontig | SO=protein_coding_gene | is_pseudo=false	-0.334414	0.436726	0.346048	-1.00765	-0.540298	-0.663403	0.149453	-0.737117	0.88657	FALSE	FALSE	FALSE	FALSE	FALSE	FALSE	2.57571e-19	3.37641e-21	49.6562	40495.93	7	9	8	6	7	7	Lysosome/Vacuole	Soluble	NA	+	F2_F4	1.46565	0.023436	0.88657	3.15874
PITG_07046	major vault protein | transcript_product=major vault protein | location=DS028127:1969134-1971760(-) | protein_length=833 | sequence_SO=supercontig | SO=protein_coding_gene | is_pseudo=false	4.84517	5.16045	4.90733	3.86975	4.18472	4.11443	4.97098	4.0563	0.914683	FALSE	FALSE	FALSE	FALSE	FALSE	FALSE	2.66224e-33	1.41824e-34	54.7091	93164.67	48	55	55	35	52	48	Cytoplasm	Soluble	NA	+	F2_F4	2.59807	0.00357285	0.914683	6.74161
PITG_07072	short chain dehydrogenase, putative | transcript_product=short chain dehydrogenase, putative | location=DS028127:2113426-2114192(+) | protein_length=231 | sequence_SO=supercontig | SO=protein_coding_gene | is_pseudo=false	-0.868426	-0.679325	-0.567823	-2.1817	-1.93998	-1.42251	-0.705191	-1.84806	1.14287	FALSE	FALSE	FALSE	FALSE	FALSE	FALSE	1.32464e-17	1.63605e-19	48.8993	24952.88	5	6	5	5	3	5	Cytoplasm	Soluble	NA	+	F2_F4	2.04782	0.00759637	1.14287	4.75206
PITG_07086	Major Facilitator Superfamily (MFS) | transcript_product=Major Facilitator Superfamily (MFS) | location=DS028127:2162452-2163906(-) | protein_length=484 | sequence_SO=supercontig | SO=protein_coding_gene | is_pseudo=false	-0.984996	-0.779171	-1.19467	-2.7459	-2.36601	-2.33704	-0.986279	-2.48298	1.4967	FALSE	FALSE	FALSE	FALSE	FALSE	FALSE	7.5256e-19	9.68367e-21	49.4546	52146.81	5	4	4	4	4	4	Lysosome/Vacuole	Membrane	NA	+	F2_F4	2.95917	0.00252241	1.4967	8.40126
PITG_07088	Major Facilitator Superfamily (MFS) | transcript_product=Major Facilitator Superfamily (MFS) | location=DS028127:2166515-2167993(-) | protein_length=492 | sequence_SO=supercontig | SO=protein_coding_gene | is_pseudo=false	2.85759	2.75506	2.19332	2.01528	1.61241	1.26295	2.60199	1.63021	0.971777	FALSE	FALSE	FALSE	FALSE	FALSE	FALSE	2.23637e-24	3.83127e-26	51.6785	53408.57	9	7	6	8	6	5	Lysosome/Vacuole	Soluble	NA	+	F2_F4	1.49992	0.0218435	0.971777	3.24151
PITG_07100	conserved hypothetical protein | transcript_product=conserved hypothetical protein | location=DS028127:2252892-2254267(-) | protein_length=409 | sequence_SO=supercontig | SO=protein_coding_gene | is_pseudo=false	-4.73552	-3.71633	-3.61093	-5.28226	-6.47054	NA	-4.02093	-5.8764	1.85547	FALSE	FALSE	FALSE	FALSE	FALSE	FALSE	4.90787e-23	7.66341e-25	51.1694	45001.8	2	2	3	3	2	0	Cytoplasm	Soluble	NA	+	F2_F4	1.20279	0.0431536	1.85547	2.89627
PITG_07104	ADP-ribosylation factor GTPase-activating protein, putative | transcript_product=ADP-ribosylation factor GTPase-activating protein, putative | location=DS028127:2266273-2267516(-) | protein_length=393 | sequence_SO=supercontig | SO=protein_coding_gene | is_pseudo=false	2.38027	2.21531	2.72125	-1.15899	-0.141281	-0.114824	2.43894	-0.471698	2.91064	FALSE	FALSE	FALSE	FALSE	FALSE	FALSE	1.15282e-24	2.01291e-26	51.7855	42472	20	18	21	9	13	15	Peroxisome	Soluble	NA	+	F2_F4	2.82993	0.00260209	2.91064	7.76951
PITG_07115	ATP-binding Cassette (ABC) Superfamily | transcript_product=ATP-binding Cassette (ABC) Superfamily | location=DS028127:2337243-2341400(+) | protein_length=1385 | sequence_SO=supercontig | SO=protein_coding_gene | is_pseudo=false	3.0543	3.09327	2.61066	-0.986954	-0.795069	-0.922039	2.91941	-0.901354	3.82076	FALSE	FALSE	FALSE	FALSE	FALSE	FALSE	6.16038e-27	1.2977e-28	52.6058	155079.31	32	30	31	14	8	10	Cell membrane	Membrane	NA	+	F2_F4	4.6888	0	3.82076	23.1952
PITG_07134	ATP-binding Cassette (ABC) Superfamily | transcript_product=ATP-binding Cassette (ABC) Superfamily | location=DS028127:2457291-2461391(-) | protein_length=1366 | sequence_SO=supercontig | SO=protein_coding_gene | is_pseudo=false	0.220494	0.171967	-0.916468	-3.13519	-5.30852	-5.70489	-0.174669	-4.7162	4.54153	FALSE	FALSE	FALSE	FALSE	FALSE	FALSE	7.16975e-29	1.90179e-30	53.2727	152175.46	13	13	11	4	3	2	Cell membrane	Membrane	NA	+	F2_F4	2.17295	0.00624779	4.54153	5.15633
PITG_07153	serine protease family S10, putative | transcript_product=serine protease family S10, putative | location=DS028127:2584208-2585698(-) | protein_length=496 | sequence_SO=supercontig | SO=protein_coding_gene | is_pseudo=false	0.639598	0.943546	0.671007	-0.102551	0.284288	-0.0517502	0.751384	0.0433289	0.708055	FALSE	FALSE	FALSE	FALSE	FALSE	FALSE	1.35235e-30	4.57538e-32	53.8459	55535.4	10	11	9	8	9	8	Lysosome/Vacuole	Soluble	NA	+	F2_F4	1.98759	0.0085483	0.708055	4.56627
PITG_07160	serine protease family S10, putative | transcript_product=serine protease family S10, putative | location=DS028127:2602820-2604636(+) | protein_length=474 | sequence_SO=supercontig | SO=protein_coding_gene | is_pseudo=false	3.06944	3.09792	2.96988	1.76913	1.96956	1.9879	3.04575	1.90886	1.13688	FALSE	FALSE	FALSE	FALSE	FALSE	FALSE	1.52515e-33	8.39971e-35	54.7843	52807.13	12	14	12	11	12	11	Endoplasmic reticulum	Membrane	NA	+	F2_F4	3.84443	0.001175	1.13688	14.1934
PITG_07164	serine protease family S10, putative | transcript_product=serine protease family S10, putative | location=DS028127:2610091-2611578(-) | protein_length=495 | sequence_SO=supercontig | SO=protein_coding_gene | is_pseudo=false	4.63266	5.34516	4.9453	3.79393	4.37976	4.14121	4.97437	4.10497	0.869407	FALSE	FALSE	FALSE	FALSE	FALSE	FALSE	1.63609e-26	3.31193e-28	52.4558	55281.29	19	20	20	19	20	20	Lysosome/Vacuole	Soluble	NA	+	F2_F4	1.5045	0.0214544	0.869407	3.25267
PITG_07191	protein kinase, putative | transcript_product=protein kinase, putative | location=DS028127:2873178-2874830(+) | protein_length=382 | sequence_SO=supercontig | SO=protein_coding_gene | is_pseudo=false	0.90475	1.53511	0.929234	-0.0612717	0.561277	0.220161	1.12303	0.240055	0.882976	FALSE	FALSE	FALSE	FALSE	FALSE	FALSE	9.90389e-26	1.87726e-27	52.1756	42361.64	10	11	9	10	10	10	Cell membrane	Membrane	NA	+	F2_F4	1.49368	0.0220998	0.882976	3.22636
PITG_07238	conserved hypothetical protein | transcript_product=conserved hypothetical protein | location=DS028127:3141933-3142424(+) | protein_length=163 | sequence_SO=supercontig | SO=protein_coding_gene | is_pseudo=false	-1.77462	-1.7802	-1.54277	-2.434	-2.94572	-2.86116	-1.6992	-2.74696	1.04776	FALSE	FALSE	FALSE	FALSE	FALSE	FALSE	1.08973e-22	1.66661e-24	51.0351	18570.98	3	5	5	3	3	3	Cytoplasm	Soluble	NA	+	F2_F4	2.39266	0.0044586	1.04776	5.93162
PITG_07243	conserved hypothetical protein | transcript_product=conserved hypothetical protein | location=DS028127:3149045-3152046(-) | protein_length=899 | sequence_SO=supercontig | SO=protein_coding_gene | is_pseudo=false	3.98755	3.78811	3.45836	3.31828	2.70635	2.97175	3.74467	2.99879	0.74588	FALSE	FALSE	FALSE	FALSE	FALSE	FALSE	1.4311e-32	6.69187e-34	54.4802	100992.14	47	46	45	34	39	41	Cytoplasm	Soluble	NA	+	F2_F4	1.47233	0.0229908	0.74588	3.17478
PITG_07249	conserved hypothetical protein | transcript_product=conserved hypothetical protein | location=DS028127:3164154-3165173(-) | protein_length=339 | sequence_SO=supercontig | SO=protein_coding_gene | is_pseudo=false	5.41713	5.74783	5.99286	1.9922	3.08485	2.60734	5.71927	2.56146	3.15781	FALSE	FALSE	FALSE	FALSE	FALSE	FALSE	1.19241e-32	5.64741e-34	54.5051	34964.49	7	10	8	5	7	6	Cell membrane	Membrane	NA	+	F2_F4	3.04228	0.0026831	3.15781	8.83178
PITG_07275	conserved hypothetical protein | transcript_product=conserved hypothetical protein | location=DS028127:3245305-3246972(-) | protein_length=367 | sequence_SO=supercontig | SO=protein_coding_gene | is_pseudo=false	3.07354	3.04313	3.07574	0.215597	0.443813	0.736992	3.06414	0.465467	2.59867	FALSE	FALSE	FALSE	FALSE	FALSE	FALSE	5.69316e-25	1.01664e-26	51.8986	41396.38	23	23	22	14	17	16	Cytoplasm	Soluble	NA	+	F2_F4	4.1716	0.00202151	2.59867	17.1791
PITG_07278	protein kinase, putative | transcript_product=protein kinase, putative | location=DS028127:3251730-3253054(+) | protein_length=377 | sequence_SO=supercontig | SO=protein_coding_gene | is_pseudo=false	4.61194	4.53068	4.84425	2.3605	3.07323	2.9636	4.66229	2.79911	1.86318	FALSE	FALSE	FALSE	FALSE	FALSE	FALSE	1.06883e-34	7.42246e-36	55.1391	42050.15	29	32	33	20	31	29	Cytoplasm	Soluble	NA	+	F2_F4	2.82398	0.00258182	1.86318	7.74152
PITG_07279	transmembrane protein, putative | transcript_product=transmembrane protein, putative | location=DS028127:3253370-3257461(-) | protein_length=1128 | sequence_SO=supercontig | SO=protein_coding_gene | is_pseudo=false	3.66084	3.48525	3.42348	0.211739	0.570372	0.54635	3.52319	0.44282	3.08037	FALSE	FALSE	FALSE	FALSE	FALSE	FALSE	1.05324e-30	3.62117e-32	53.8813	123129.14	34	38	37	20	21	25	Cell membrane	Membrane	NA	+	F2_F4	4.64976	0	3.08037	22.6764
PITG_07285	conserved hypothetical protein | transcript_product=conserved hypothetical protein | location=DS028127:3268318-3269265(+) | protein_length=315 | sequence_SO=supercontig | SO=protein_coding_gene | is_pseudo=false	2.94255	3.25822	3.0075	1.48418	1.53395	1.23453	3.06942	1.41755	1.65187	FALSE	FALSE	FALSE	FALSE	FALSE	FALSE	4.37514e-21	6.17708e-23	50.3965	34472.7	9	10	10	8	9	9	Cytoplasm	Soluble	NA	+	F2_F4	3.6095	0.000793249	1.65187	12.3662
PITG_07286	phosphatidylinositol kinase | transcript_product=phosphatidylinositol kinase | location=DS028127:3270077-3274198(-) | protein_length=1373 | sequence_SO=supercontig | SO=protein_coding_gene | is_pseudo=false	5.15286	5.03919	4.86163	3.51813	3.68669	3.73448	5.01789	3.64643	1.37146	FALSE	FALSE	FALSE	FALSE	FALSE	FALSE	8.11153e-43	4.08494e-43	57.4659	155943.79	80	77	77	58	60	63	Cytoplasm	Soluble	NA	+	F2_F4	3.66764	0.000908213	1.37146	12.7961
PITG_07289	phosphatidylinositol kinase | transcript_product=phosphatidylinositol kinase | location=DS028127:3280035-3284201(+) | protein_length=1347 | sequence_SO=supercontig | SO=protein_coding_gene | is_pseudo=false	3.14658	2.75034	2.49407	1.79385	1.46198	1.23461	2.797	1.49681	1.30018	FALSE	FALSE	FALSE	FALSE	FALSE	FALSE	2.41561e-29	6.77182e-31	53.4317	152222.57	38	37	34	31	26	26	Cytoplasm	Soluble	NA	+	F2_F4	2.18758	0.00609828	1.30018	5.20528
PITG_07325	conserved hypothetical protein | transcript_product=conserved hypothetical protein | location=DS028127:3502182-3503384(-) | protein_length=372 | sequence_SO=supercontig | SO=protein_coding_gene | is_pseudo=false	1.15458	0.826687	0.625069	-2.00968	-1.73058	-2.21632	0.868779	-1.98553	2.85431	FALSE	FALSE	FALSE	FALSE	FALSE	FALSE	1.4824e-32	6.90407e-34	54.4753	37604.6	6	6	4	5	4	4	Cell membrane	Membrane	NA	+	F2_F4	3.7799	0.00102732	2.85431	13.6672
PITG_07328	manganese superoxide dismutase | transcript_product=manganese superoxide dismutase | location=DS028127:3508114-3508755(+) | protein_length=213 | sequence_SO=supercontig | SO=protein_coding_gene | is_pseudo=false	6.05879	7.12037	6.89834	4.4794	5.00769	4.82893	6.6925	4.77201	1.92049	FALSE	FALSE	FALSE	FALSE	FALSE	FALSE	3.81259e-38	5.8224e-39	56.1606	23924.74	13	14	14	11	13	14	Cytoplasm	Soluble	NA	+	F2_F4	2.23195	0.00574882	1.92049	5.35597
PITG_07332	conserved hypothetical protein | transcript_product=conserved hypothetical protein | location=DS028127:3527759-3528961(-) | protein_length=400 | sequence_SO=supercontig | SO=protein_coding_gene | is_pseudo=false	1.7599	1.07102	0.940889	0.0227985	-1.42806	-0.294952	1.25727	-0.566738	1.82401	FALSE	FALSE	FALSE	FALSE	FALSE	FALSE	3.69985e-25	6.72003e-27	51.9673	45484.92	17	15	14	13	8	10	Peroxisome	Soluble	NA	+	F2_F4	1.63817	0.0156171	1.82401	3.58786
PITG_07335	conserved hypothetical protein | transcript_product=conserved hypothetical protein | location=DS028127:3534057-3535250(+) | protein_length=366 | sequence_SO=supercontig | SO=protein_coding_gene | is_pseudo=false	-3.48588	-2.12498	-2.44861	-7.94511	-5.11405	-4.88914	-2.68649	-5.98277	3.29628	FALSE	FALSE	FALSE	FALSE	FALSE	FALSE	7.31082e-20	9.79065e-22	49.8893	41069.33	4	3	4	1	2	2	Cytoplasm	Soluble	NA	+	F2_F4	1.4383	0.0250266	3.29628	3.0935
PITG_07338	conserved hypothetical protein | transcript_product=conserved hypothetical protein | location=DS028127:3541122-3541964(-) | protein_length=219 | sequence_SO=supercontig | SO=protein_coding_gene | is_pseudo=false	-2.55326	-2.25871	-1.83643	-5.94687	-3.69394	-4.20264	-2.21613	-4.61448	2.39835	FALSE	FALSE	FALSE	FALSE	FALSE	FALSE	1.77981e-32	8.18574e-34	54.4503	24594.04	6	5	5	3	3	3	Cytoplasm	Soluble	NA	+	F2_F4	1.54927	0.0196445	2.39835	3.36281
PITG_07340	conserved hypothetical protein | transcript_product=conserved hypothetical protein | location=DS028127:3543418-3543804(-) | protein_length=128 | sequence_SO=supercontig | SO=protein_coding_gene | is_pseudo=false	8.77272	9.81443	9.53515	7.9282	8.61857	8.63747	9.3741	8.39475	0.979353	FALSE	FALSE	FALSE	FALSE	FALSE	FALSE	8.54115e-31	2.97601e-32	53.911	13948.8	7	7	7	7	7	7	Cell membrane	Membrane	NA	+	F2_F4	1.18345	0.0451237	0.979353	2.51729
PITG_07341	conserved hypothetical protein | transcript_product=conserved hypothetical protein | location=DS028127:3544181-3544840(-) | protein_length=219 | sequence_SO=supercontig | SO=protein_coding_gene | is_pseudo=false	4.99331	5.01244	5.04795	4.15611	4.48378	3.84415	5.0179	4.16135	0.856553	FALSE	FALSE	FALSE	FALSE	FALSE	FALSE	2.19511e-23	3.50497e-25	51.3037	22578.67	13	14	15	12	15	13	Cytoplasm	Soluble	NA	+	F2_F4	2.00556	0.00817477	0.856553	4.62112
PITG_07347	conserved hypothetical protein | transcript_product=conserved hypothetical protein | location=DS028127:3557668-3558360(+) | protein_length=230 | sequence_SO=supercontig | SO=protein_coding_gene | is_pseudo=false	-0.987296	-1.21939	-0.982599	-3.09762	-2.97394	-2.64537	-1.06309	-2.90564	1.84255	FALSE	FALSE	FALSE	FALSE	FALSE	FALSE	4.16386e-27	8.94081e-29	52.6655	26013.68	3	6	6	2	5	4	Cytoplasm	Soluble	NA	+	F2_F4	3.53209	0.000686131	1.84255	11.8153
PITG_07349	gamma-glutamyl hydrolase, putative | transcript_product=gamma-glutamyl hydrolase, putative | location=DS028127:3559386-3560339(-) | protein_length=317 | sequence_SO=supercontig | SO=protein_coding_gene | is_pseudo=false	0.723163	1.14628	1.12664	0.545343	0.524778	-0.0613556	0.998694	0.336255	0.662439	FALSE	FALSE	FALSE	FALSE	FALSE	FALSE	8.82942e-34	5.13339e-35	54.8578	35882.42	10	12	11	12	12	8	Extracellular	Soluble	NA	+	F2_F4	1.28354	0.035776	0.662439	2.7372
PITG_07354	acylamino-acid-releasing enzyme | transcript_product=acylamino-acid-releasing enzyme | location=DS028127:3673276-3675710(+) | protein_length=788 | sequence_SO=supercontig | SO=protein_coding_gene | is_pseudo=false	1.01885	1.05408	1.45925	-1.52308	-1.19979	-0.837143	1.17739	-1.18667	2.36406	FALSE	FALSE	FALSE	FALSE	FALSE	FALSE	5.11149e-31	1.83207e-32	53.9835	86773.26	22	21	26	11	10	14	Cytoplasm	Soluble	NA	+	F2_F4	3.20167	0.0021674	2.36406	9.7149
PITG_07381	conserved hypothetical protein | transcript_product=conserved hypothetical protein | location=DS028128:265234-266979(-) | protein_length=581 | sequence_SO=supercontig | SO=protein_coding_gene | is_pseudo=false	-0.294742	0.0263844	0.0398006	-2.16959	-1.44716	-1.31602	-0.0761857	-1.64426	1.56807	FALSE	FALSE	FALSE	FALSE	FALSE	FALSE	8.08764e-18	1.00557e-19	48.9965	64690.57	7	7	7	4	5	5	Nucleus	Soluble	NA	+	F2_F4	2.2629	0.00556376	1.56807	5.46318
PITG_07390	conserved hypothetical protein | transcript_product=conserved hypothetical protein | location=DS028128:398194-399381(-) | protein_length=395 | sequence_SO=supercontig | SO=protein_coding_gene | is_pseudo=false	0.05651	-0.0984821	0.166109	-1.19752	-1.59693	-1.44641	0.041379	-1.41362	1.455	FALSE	FALSE	FALSE	FALSE	FALSE	FALSE	5.69475e-24	9.46197e-26	51.5262	43769.38	10	12	8	8	5	7	Cytoplasm	Soluble	NA	+	F2_F4	3.32143	0.00135433	1.455	10.4317
PITG_07400	2,3-bisphosphoglycerate-dependent phosphoglycerate mutase | transcript_product=2,3-bisphosphoglycerate-dependent phosphoglycerate mutase | location=DS028128:432075-432857(+) | protein_length=260 | sequence_SO=supercontig | SO=protein_coding_gene | is_pseudo=false	9.31521	9.36802	9.36739	7.22278	7.7385	8.22406	9.35021	7.72845	1.62176	FALSE	FALSE	FALSE	FALSE	FALSE	FALSE	1.77213e-34	1.17249e-35	55.0721	29288.38	26	32	34	15	32	34	Cytoplasm	Soluble	NA	+	F2_F4	2.30162	0.00526438	1.62176	5.59966
PITG_07409	conserved hypothetical protein | transcript_product=conserved hypothetical protein | location=DS028128:461961-463151(+) | protein_length=396 | sequence_SO=supercontig | SO=protein_coding_gene | is_pseudo=false	0.248355	0.273806	0.463953	-0.780457	-1.33978	-1.04778	0.328705	-1.05601	1.38471	FALSE	FALSE	FALSE	FALSE	FALSE	FALSE	3.24436e-30	1.03843e-31	53.7212	43741.35	12	10	12	10	10	9	Nucleus	Soluble	NA	+	F2_F4	2.85762	0.00268286	1.38471	7.90114
PITG_07411	conserved hypothetical protein | transcript_product=conserved hypothetical protein | location=DS028128:466846-467991(+) | protein_length=381 | sequence_SO=supercontig | SO=protein_coding_gene | is_pseudo=false	1.38282	1.72521	1.32075	0.226446	0.847824	0.112658	1.47626	0.395643	1.08062	FALSE	FALSE	FALSE	FALSE	FALSE	FALSE	3.06744e-30	9.88131e-32	53.7292	42427.87	15	16	15	11	14	12	Nucleus	Soluble	NA	+	F2_F4	1.84363	0.0109008	1.08062	4.14364
PITG_07422	conserved hypothetical protein | transcript_product=conserved hypothetical protein | location=DS028128:614748-615965(-) | protein_length=405 | sequence_SO=supercontig | SO=protein_coding_gene | is_pseudo=false	2.01526	2.66387	2.14478	0.703625	1.1869	0.571224	2.27464	0.820583	1.45405	FALSE	FALSE	FALSE	FALSE	FALSE	FALSE	3.15216e-37	3.93317e-38	55.894	45285.79	14	15	11	11	12	8	Nucleus	Soluble	NA	+	F2_F4	2.22585	0.00571429	1.45405	5.33507
PITG_07423	conserved hypothetical protein | transcript_product=conserved hypothetical protein | location=DS028128:619827-620981(-) | protein_length=384 | sequence_SO=supercontig | SO=protein_coding_gene | is_pseudo=false	1.36298	1.54715	0.632479	-1.11025	-1.31249	-1.9422	1.18087	-1.45498	2.63585	FALSE	FALSE	FALSE	FALSE	FALSE	FALSE	1.16602e-20	1.61371e-22	50.222	43048.95	14	14	14	7	9	4	Cytoplasm	Soluble	NA	+	F2_F4	2.66505	0.00336	2.63585	7.02546
PITG_07455	P-type ATPase (P-ATPase) Superfamily | transcript_product=P-type ATPase (P-ATPase) Superfamily | location=DS028128:945671-949717(+) | protein_length=1265 | sequence_SO=supercontig | SO=protein_coding_gene | is_pseudo=false	6.68842	6.18332	5.96092	4.71921	3.93646	3.95081	6.27755	4.20216	2.07539	FALSE	FALSE	FALSE	FALSE	FALSE	FALSE	8.42441e-41	2.56395e-41	56.9127	141923.11	75	83	84	49	64	60	Cell membrane	Membrane	NA	+	F2_F4	2.45522	0.00415753	2.07539	6.16909
PITG_07483	conserved hypothetical protein | transcript_product=conserved hypothetical protein | location=DS028128:1193166-1194210(+) | protein_length=295 | sequence_SO=supercontig | SO=protein_coding_gene | is_pseudo=false	0.432967	-0.000179291	0.191557	-1.938	-1.24185	-1.16874	0.208115	-1.44953	1.65764	FALSE	FALSE	FALSE	FALSE	FALSE	FALSE	4.24013e-23	6.64746e-25	51.1939	32836.37	2	2	2	1	2	2	Cytoplasm	Soluble	NA	+	F2_F4	2.41641	0.00453751	1.65764	6.02086
PITG_07530	conserved hypothetical protein | transcript_product=conserved hypothetical protein | location=DS028128:1597355-1599211(+) | protein_length=618 | sequence_SO=supercontig | SO=protein_coding_gene | is_pseudo=false	3.8787	3.52605	3.35007	2.21152	1.65253	1.48058	3.58494	1.78154	1.8034	FALSE	FALSE	FALSE	FALSE	FALSE	FALSE	6.61337e-29	1.75954e-30	53.2846	70292.27	28	25	24	16	18	18	Golgi apparatus	Membrane	NA	+	F2_F4	2.58371	0.00383953	1.8034	6.68207
PITG_07550	secreted RxLR effector peptide protein, putative | transcript_product=secreted RxLR effector peptide protein, putative | location=DS028128:1730125-1730841(+) | protein_length=238 | sequence_SO=supercontig | SO=protein_coding_gene | is_pseudo=false	-0.685821	0.217014	-0.46209	-2.43936	-1.87516	-1.70706	-0.310299	-2.00719	1.69689	FALSE	FALSE	FALSE	FALSE	FALSE	FALSE	1.45631e-29	4.22995e-31	53.5051	26838.91	5	6	5	4	5	5	Extracellular	Soluble	NA	+	F2_F4	2.07687	0.0073248	1.69689	4.84367
PITG_07552	N(6)-adenine-specific DNA methyltransferase, putative | transcript_product=N(6)-adenine-specific DNA methyltransferase, putative | location=DS028128:1740535-1741437(+) | protein_length=229 | sequence_SO=supercontig | SO=protein_coding_gene | is_pseudo=false	-0.307693	-0.288017	0.256493	-2.52718	-2.30802	-2.20116	-0.113072	-2.34545	2.23238	FALSE	FALSE	FALSE	FALSE	FALSE	FALSE	2.36252e-33	1.26721e-34	54.7253	26384.31	10	8	8	6	4	4	Cytoplasm	Soluble	NA	+	F2_F4	3.36704	0.00143733	2.23238	10.7177
PITG_07562	folate-Biopterin Transporter (FBT) family | transcript_product=folate-Biopterin Transporter (FBT) family | location=DS028128:1849870-1851573(-) | protein_length=567 | sequence_SO=supercontig | SO=protein_coding_gene | is_pseudo=false	1.16073	1.86463	1.37293	-0.85742	-0.999468	-1.38178	1.4661	-1.07956	2.54565	FALSE	FALSE	FALSE	FALSE	FALSE	FALSE	3.04556e-25	5.57066e-27	51.9983	63538.12	7	7	7	3	4	5	Lysosome/Vacuole	Membrane	NA	+	F2_F4	3.21011	0.00219154	2.54565	9.76386
PITG_07565	folate-Biopterin Transporter (FBT) family | transcript_product=folate-Biopterin Transporter (FBT) family | location=DS028128:1864828-1866548(+) | protein_length=547 | sequence_SO=supercontig | SO=protein_coding_gene | is_pseudo=false	-1.05922	-1.35459	-1.48263	-2.74412	-5.26615	-6.20415	-1.29881	-4.73814	3.43933	FALSE	FALSE	FALSE	FALSE	FALSE	FALSE	2.17353e-27	4.79959e-29	52.7642	60497.64	6	4	3	5	1	1	Cell membrane	Membrane	NA	+	F2_F4	1.5258	0.0208106	3.43933	3.3048
PITG_07661	Major Facilitator Superfamily (MFS) | transcript_product=Major Facilitator Superfamily (MFS) | location=DS028128:2707174-2708862(+) | protein_length=562 | sequence_SO=supercontig | SO=protein_coding_gene | is_pseudo=false	-0.556821	-1.96849	-2.56164	-3.20452	-5.57267	-5.98918	-1.69565	-4.92212	3.22647	FALSE	FALSE	FALSE	FALSE	FALSE	FALSE	2.63332e-19	3.44998e-21	49.6521	61638.76	8	5	4	4	2	1	Cell membrane	Membrane	NA	+	F2_F4	1.42778	0.0257909	3.22647	3.06859
PITG_07663	major Facilitator Superfamily (MFS) | transcript_product=major Facilitator Superfamily (MFS) | location=DS028128:2710328-2711992(+) | protein_length=554 | sequence_SO=supercontig | SO=protein_coding_gene | is_pseudo=false	0.322148	-0.787996	-0.765402	-2.61745	-3.90415	-4.13181	-0.410417	-3.55114	3.14072	FALSE	FALSE	FALSE	FALSE	FALSE	FALSE	2.13742e-22	3.22386e-24	50.9206	61143.12	5	5	5	3	3	3	Cell membrane	Membrane	NA	+	F2_F4	2.20393	0.0058163	3.14072	5.26041
PITG_07710	sugar transporter, putative | transcript_product=sugar transporter, putative | location=DS028128:3076198-3077733(-) | protein_length=511 | sequence_SO=supercontig | SO=protein_coding_gene | is_pseudo=false	2.78741	2.2778	1.85457	-1.05585	-2.02603	-1.9706	2.30659	-1.68416	3.99075	FALSE	FALSE	FALSE	FALSE	FALSE	FALSE	5.42319e-28	1.28035e-29	52.973	55757.8	8	6	5	4	2	2	Cell membrane	Membrane	NA	+	F2_F4	3.18725	0.00212987	3.99075	9.63173
PITG_07715	ATP-binding Cassette (ABC) Superfamily | transcript_product=ATP-binding Cassette (ABC) Superfamily | location=DS028128:3115964-3119803(+) | protein_length=1279 | sequence_SO=supercontig | SO=protein_coding_gene | is_pseudo=false	3.26096	3.19442	2.8151	1.09437	1.15273	0.476242	3.09016	0.907781	2.18238	FALSE	FALSE	FALSE	FALSE	FALSE	FALSE	1.03295e-34	7.19469e-36	55.1436	142821.69	29	25	29	20	23	20	Cell membrane	Membrane	NA	+	F2_F4	2.97602	0.00242289	2.18238	8.48695
PITG_07716	ATP-binding Cassette (ABC) Superfamily | transcript_product=ATP-binding Cassette (ABC) Superfamily | location=DS028128:3174191-3178278(-) | protein_length=1322 | sequence_SO=supercontig | SO=protein_coding_gene | is_pseudo=false	2.4639	3.07778	2.21048	0.207539	0.735987	0.265934	2.58405	0.403153	2.1809	FALSE	FALSE	FALSE	FALSE	FALSE	FALSE	5.81556e-26	1.12115e-27	52.259	147002.78	24	23	23	17	22	20	Cell membrane	Membrane	NA	+	F2_F4	2.68294	0.00342291	2.1809	7.10304
PITG_07731	protein kinase, putative | transcript_product=protein kinase, putative | location=DS028128:3243587-3246335(+) | protein_length=799 | sequence_SO=supercontig | SO=protein_coding_gene | is_pseudo=false	-0.521049	-0.686853	-1.22544	-1.97873	-1.834	-2.31759	-0.811114	-2.04344	1.23233	FALSE	FALSE	FALSE	FALSE	FALSE	FALSE	3.84618e-37	4.69046e-38	55.8687	86017.28	9	10	8	6	7	7	Cell membrane	Membrane	NA	+	F2_F4	2.06504	0.0074513	1.23233	4.80621
PITG_07795	myosin-like protein | transcript_product=myosin-like protein | location=DS028129:213768-216083(-) | protein_length=771 | sequence_SO=supercontig | SO=protein_coding_gene | is_pseudo=false	4.34989	4.17649	4.38135	1.97497	2.3959	2.69124	4.30258	2.35404	1.94854	FALSE	FALSE	FALSE	FALSE	FALSE	FALSE	2.66663e-34	1.70938e-35	55.0178	84392.15	37	38	36	28	30	33	Cytoplasm	Soluble	NA	+	F2_F4	3.0671	0.00238686	1.94854	8.96426
PITG_07833	hypothetical protein | transcript_product=hypothetical protein | location=DS028129:604026-604820(-) | protein_length=264 | sequence_SO=supercontig | SO=protein_coding_gene | is_pseudo=false	-0.569272	0.0464077	-0.297684	-1.68095	-1.12691	-1.12669	-0.273516	-1.31152	1.038	FALSE	FALSE	FALSE	FALSE	FALSE	FALSE	6.3003e-28	1.47795e-29	52.9506	26127.76	3	3	3	3	3	3	Extracellular	Soluble	NA	+	F2_F4	1.80851	0.0115661	1.038	4.04487
PITG_07847	conserved hypothetical protein | transcript_product=conserved hypothetical protein | location=DS028129:732277-733251(+) | protein_length=324 | sequence_SO=supercontig | SO=protein_coding_gene | is_pseudo=false	0.462213	0.784786	0.301203	-1.53183	-1.34666	-1.39317	0.516067	-1.42389	1.93995	FALSE	FALSE	FALSE	FALSE	FALSE	FALSE	1.6994e-27	3.7921e-29	52.8014	36583.86	11	11	11	8	8	8	Nucleus	Soluble	NA	+	F2_F4	3.6558	0.000874419	1.93995	12.7074
PITG_07848	conserved hypothetical protein | transcript_product=conserved hypothetical protein | location=DS028129:734401-735387(+) | protein_length=328 | sequence_SO=supercontig | SO=protein_coding_gene | is_pseudo=false	-2.29054	-4.54782	-2.7806	-7.24884	NA	-6.09527	-3.20632	-6.67206	3.46574	FALSE	FALSE	FALSE	FALSE	FALSE	FALSE	2.7926e-07	2.89003e-09	42.9197	37552.98	3	1	2	1	0	1	Nucleus	Soluble	NA	+	F2_F4	1.41064	0.0266554	3.46573	3.52252
PITG_07861;PITG_20174	carbohydrate-binding protein, putative | transcript_product=carbohydrate-binding protein, putative | location=DS028129:865389-866952(-) | protein_length=505 | sequence_SO=supercontig | SO=protein_coding_gene | is_pseudo=false;carbohydrate-binding protein, putative | transcript_product=carbohydrate-binding protein, putative | location=DS028260:210973-212536(-) | protein_length=505 | sequence_SO=su…	0.573482	1.09193	0.886351	-0.510197	-0.0349751	-0.245476	0.850588	-0.263549	1.11414	FALSE	FALSE	FALSE	FALSE	FALSE	FALSE	1.04255e-36	1.14926e-37	55.7414	51332.51;51404.58	12	13	12	10	11	10	Cell membrane;Cell membrane	Membrane;Membrane	NA	+	F2_F4	2.26233	0.00555602	1.11414	5.46119
PITG_07882	conserved hypothetical protein | transcript_product=conserved hypothetical protein | location=DS028129:985535-987334(-) | protein_length=582 | sequence_SO=supercontig | SO=protein_coding_gene | is_pseudo=false	-3.40581	-2.88758	-3.41567	NA	-8.6573	-6.69329	-3.23635	-7.6753	4.43894	FALSE	FALSE	FALSE	FALSE	FALSE	FALSE	1.84253e-27	4.0945e-29	52.7892	65186.82	3	5	4	0	1	1	Cell membrane	Membrane	NA	+	F2_F4	1.99071	0.00846054	4.43894	5.79653
PITG_07914	synaptobrevin-like protein | transcript_product=synaptobrevin-like protein | location=DS028129:1115772-1116659(+) | protein_length=199 | sequence_SO=supercontig | SO=protein_coding_gene | is_pseudo=false	3.39207	3.72132	3.58439	2.80786	2.55966	2.58232	3.56593	2.64995	0.91598	FALSE	FALSE	FALSE	FALSE	FALSE	FALSE	4.28674e-22	6.34938e-24	50.8015	22450.35	13	13	15	10	14	14	Cell membrane	Membrane	NA	+	F2_F4	2.74592	0.00298927	0.91598	7.38215
PITG_07924	Drug/Metabolite Transporter (DMT) Superfamily | transcript_product=Drug/Metabolite Transporter (DMT) Superfamily | location=DS028129:1131889-1133683(+) | protein_length=393 | sequence_SO=supercontig | SO=protein_coding_gene | is_pseudo=false	-2.08729	0.221468	0.137897	-4.72816	-2.67737	-3.23849	-0.575975	-3.54801	2.97203	FALSE	FALSE	FALSE	FALSE	FALSE	FALSE	1.58925e-26	3.22644e-28	52.4603	43989.11	2	4	4	1	2	3	Lysosome/Vacuole	Membrane	NA	+	F2_F4	1.42229	0.0258709	2.97203	3.05563
PITG_07939	conserved hypothetical protein | transcript_product=conserved hypothetical protein | location=DS028129:1266626-1269309(-) | protein_length=775 | sequence_SO=supercontig | SO=protein_coding_gene | is_pseudo=false	3.14052	2.71901	2.44528	1.63348	1.21132	1.20044	2.76827	1.34841	1.41986	FALSE	FALSE	FALSE	FALSE	FALSE	FALSE	7.12927e-41	2.2279e-41	56.9329	87587.26	25	22	24	21	18	17	Cell membrane	Membrane	NA	+	F2_F4	2.34032	0.00502866	1.41986	5.73886
PITG_07948	choline dehydrogenase, putative | transcript_product=choline dehydrogenase, putative | location=DS028129:1312224-1314663(-) | protein_length=662 | sequence_SO=supercontig | SO=protein_coding_gene | is_pseudo=false	3.76435	3.66182	3.60145	2.58411	2.97544	2.68697	3.67587	2.74884	0.927033	FALSE	FALSE	FALSE	FALSE	FALSE	FALSE	4.71024e-39	9.13532e-40	56.421	72103.8	32	30	30	25	29	29	Endoplasmic reticulum	Membrane	AA3	+	F2_F4	2.73512	0.00323185	0.927033	7.33358
PITG_07959	conserved hypothetical protein | transcript_product=conserved hypothetical protein | location=DS028129:1395275-1396404(-) | protein_length=234 | sequence_SO=supercontig | SO=protein_coding_gene | is_pseudo=false	-5.25684	-3.73749	-4.54617	-7.08131	NA	-6.21137	-4.5135	-6.64634	2.13284	FALSE	FALSE	FALSE	FALSE	FALSE	FALSE	3.32271e-23	5.2527e-25	51.2346	26389.78	1	2	2	1	0	2	Endoplasmic reticulum	Membrane	NA	+	F2_F4	1.32903	0.0319374	2.13284	3.26713
PITG_07967	protein kinase, putative | transcript_product=protein kinase, putative | location=DS028129:1414897-1416321(-) | protein_length=474 | sequence_SO=supercontig | SO=protein_coding_gene | is_pseudo=false	5.21977	5.07859	5.11223	2.51519	2.6337	2.74622	5.13686	2.6317	2.50516	FALSE	FALSE	FALSE	FALSE	FALSE	FALSE	3.49246e-31	1.2867e-32	54.037	53249.15	29	31	31	18	23	24	Cell membrane	Membrane	NA	+	F2_F4	5.2267	0	2.50516	31.6587
PITG_07968	protein kinase, putative | transcript_product=protein kinase, putative | location=DS028129:1417686-1419266(-) | protein_length=526 | sequence_SO=supercontig | SO=protein_coding_gene | is_pseudo=false	2.5721	2.5505	2.1614	0.198799	0.579092	0.486115	2.428	0.421335	2.00666	FALSE	FALSE	FALSE	FALSE	FALSE	FALSE	1.12695e-30	3.85564e-32	53.8717	59508.67	21	21	20	11	17	16	Cell membrane	Membrane	NA	+	F2_F4	3.47349	0.00139535	2.00666	11.4139
PITG_07991	glutamate-cysteine ligase catalytic subunit, putative | transcript_product=glutamate-cysteine ligase catalytic subunit, putative | location=DS028129:1532020-1534311(+) | protein_length=763 | sequence_SO=supercontig | SO=protein_coding_gene | is_pseudo=false	0.00781536	-0.428507	-0.310867	-0.965353	-0.932276	-1.29213	-0.243853	-1.06325	0.8194	FALSE	FALSE	FALSE	FALSE	FALSE	FALSE	2.42968e-27	5.35172e-29	52.7474	85769.12	13	10	13	10	12	12	Nucleus	Soluble	NA	+	F2_F4	2.03662	0.0078811	0.8194	4.71708
PITG_08001	glucosylceramidase, putative | transcript_product=glucosylceramidase, putative | location=DS028129:1572673-1574694(+) | protein_length=673 | sequence_SO=supercontig | SO=protein_coding_gene | is_pseudo=false	5.61384	5.97763	5.69067	4.48918	4.94967	4.67524	5.76071	4.7047	1.05602	FALSE	FALSE	FALSE	FALSE	FALSE	FALSE	1.42467e-37	1.89956e-38	55.9946	75909.07	38	42	40	31	37	36	Lysosome/Vacuole	Membrane	GH30	+	F2_F4	2.43263	0.00428283	1.05602	6.08244
PITG_08002	glucosylceramidase, putative | transcript_product=glucosylceramidase, putative | location=DS028129:1575015-1576843(+) | protein_length=585 | sequence_SO=supercontig | SO=protein_coding_gene | is_pseudo=false	5.97445	6.21453	6.12372	4.96595	5.18732	4.98239	6.10423	5.04522	1.05901	FALSE	FALSE	FALSE	FALSE	FALSE	FALSE	1.61013e-27	3.60669e-29	52.8096	66561	45	44	43	34	42	43	Lysosome/Vacuole	Soluble	GH30	+	F2_F4	3.34948	0.00140599	1.05901	10.6067
PITG_08014	proteasome subunit beta type-2, putative | transcript_product=proteasome subunit beta type-2, putative | location=DS028129:1605264-1606033(+) | protein_length=197 | sequence_SO=supercontig | SO=protein_coding_gene | is_pseudo=false	3.07067	3.27122	3.35647	1.47466	1.71179	1.92157	3.23279	1.70267	1.53011	FALSE	FALSE	FALSE	FALSE	FALSE	FALSE	9.58314e-35	6.75788e-36	55.1535	22208.49	12	13	14	11	12	12	Cytoplasm	Soluble	NA	+	F2_F4	3.23502	0.00179765	1.53011	9.90974
PITG_08018	conserved hypothetical protein | transcript_product=conserved hypothetical protein | location=DS028129:1610147-1610770(-) | protein_length=207 | sequence_SO=supercontig | SO=protein_coding_gene | is_pseudo=false	4.55752	4.96909	4.83761	1.11123	1.77631	1.49085	4.78807	1.45946	3.32861	FALSE	FALSE	FALSE	FALSE	FALSE	FALSE	9.53987e-28	2.19235e-29	52.8884	21990.61	8	8	8	7	5	4	Cell membrane	Membrane	NA	+	F2_F4	3.89505	0.00127027	3.32861	14.6199
PITG_08031	conserved hypothetical protein | transcript_product=conserved hypothetical protein | location=DS028129:1764989-1772488(-) | protein_length=2462 | sequence_SO=supercontig | SO=protein_coding_gene | is_pseudo=false	4.7025	4.48668	4.19669	4.22014	3.63728	3.71663	4.46196	3.85802	0.60394	FALSE	FALSE	FALSE	FALSE	FALSE	FALSE	3.59701e-38	5.52173e-39	56.1679	275577.4	114	96	92	90	84	88	Cytoplasm	Soluble	NA	+	F2_F4	1.2125	0.0418429	0.60394	2.58035
PITG_08070	Crinkler (CRN) family protein | transcript_product=Crinkler (CRN) family protein | location=DS028129:2107143-2107592(+) | protein_length=149 | sequence_SO=supercontig | SO=protein_coding_gene | is_pseudo=false	-2.13666	-1.387	-1.61584	-2.67754	-2.3349	-2.39363	-1.71317	-2.46869	0.755523	FALSE	FALSE	FALSE	FALSE	FALSE	FALSE	4.01089e-19	5.21766e-21	49.5733	16059.31	2	2	2	2	2	2	Extracellular	Soluble	NA	+	F2_F4	1.43022	0.0256195	0.755523	3.07437
PITG_08090	conserved hypothetical protein | transcript_product=conserved hypothetical protein | location=DS028129:2202272-2205044(-) | protein_length=598 | sequence_SO=supercontig | SO=protein_coding_gene | is_pseudo=false	-2.08857	-1.22747	-1.43739	-4.56493	-2.98167	-4.06629	-1.58448	-3.87096	2.28649	FALSE	FALSE	FALSE	FALSE	FALSE	FALSE	4.92917e-19	6.39085e-21	49.5345	66926.83	4	5	4	1	4	2	Mitochondrion	Membrane	NA	+	F2_F4	1.89057	0.0102253	2.28649	4.27825
PITG_08111;PITG_08126	oxidoreductase htatip2-like protein | transcript_product=oxidoreductase htatip2-like protein | location=DS028129:2327616-2328417(-) | protein_length=223 | sequence_SO=supercontig | SO=protein_coding_gene | is_pseudo=false;oxidoreductase htatip2-like protein | transcript_product=oxidoreductase htatip2-like protein | location=DS028129:2415262-2416063(-) | protein_length=223 | sequence_SO=superconti…	5.59933	6.02275	5.94602	4.82494	4.67473	4.70813	5.85603	4.73593	1.1201	FALSE	FALSE	FALSE	FALSE	FALSE	FALSE	6.3896e-29	1.70389e-30	53.2896	24411.81;24411.81	18	21	21	13	19	21	Cytoplasm;Cytoplasm	Soluble;Soluble	NA	+	F2_F4	2.90233	0.0023281	1.1201	8.11788
PITG_08129	folic acid synthesis protein fol1, putative | transcript_product=folic acid synthesis protein fol1, putative | location=DS028129:2423103-2424847(-) | protein_length=450 | sequence_SO=supercontig | SO=protein_coding_gene | is_pseudo=false	-0.483926	0.38973	0.306725	-2.13095	-2.08001	-1.45527	0.070843	-1.88874	1.95959	FALSE	FALSE	FALSE	FALSE	FALSE	FALSE	7.0471e-24	1.16124e-25	51.4913	48913.38	7	9	10	6	7	8	Cytoplasm	Soluble	NA	+	F2_F4	2.28735	0.00532761	1.95959	5.54905
PITG_08137	palmitoyltransferase, putative | transcript_product=palmitoyltransferase, putative | location=DS028129:2457390-2458115(-) | protein_length=241 | sequence_SO=supercontig | SO=protein_coding_gene | is_pseudo=false	-1.16008	-1.67057	-1.56321	-2.80774	-2.57979	-2.37638	-1.46462	-2.58797	1.12335	FALSE	FALSE	FALSE	FALSE	FALSE	FALSE	1.0668e-49	2.66699e-49	59.2527	28184.9	2	2	2	1	2	2	Endoplasmic reticulum	Membrane	NA	+	F2_F4	2.31294	0.00527031	1.12335	5.64011
PITG_08157	queuine tRNA-ribosyltransferase domain-containing protein, putative | transcript_product=queuine tRNA-ribosyltransferase domain-containing protein, putative | location=DS028129:2566140-2567627(-) | protein_length=398 | sequence_SO=supercontig | SO=protein_coding_gene | is_pseudo=false	-4.80011	-5.42352	-4.01246	-6.42191	-7.65646	NA	-4.74536	-7.03918	2.29382	FALSE	FALSE	FALSE	FALSE	FALSE	FALSE	1.1233e-17	1.39047e-19	48.9319	44361.81	2	4	5	2	1	0	Mitochondrion	Soluble	NA	+	F2_F4	1.3328	0.0314803	2.29382	3.27866
PITG_08183	conserved hypothetical protein | transcript_product=conserved hypothetical protein | location=DS028129:2757085-2758770(-) | protein_length=428 | sequence_SO=supercontig | SO=protein_coding_gene | is_pseudo=false	2.93499	2.48461	2.16961	0.488438	0.143681	-1.31479	2.52974	-0.227557	2.75729	FALSE	FALSE	FALSE	FALSE	FALSE	FALSE	1.44368e-29	4.195e-31	53.5064	47349.47	10	9	7	9	6	5	Cell membrane	Membrane	NA	+	F2_F4	2.00825	0.00820614	2.75729	4.62937
PITG_08190	beta-secretase, putative | transcript_product=beta-secretase, putative | location=DS028129:2775503-2777225(+) | protein_length=556 | sequence_SO=supercontig | SO=protein_coding_gene | is_pseudo=false	-1.22862	-1.43041	-1.23569	-4.22125	-5.56996	-4.31791	-1.29824	-4.70304	3.4048	FALSE	FALSE	FALSE	FALSE	FALSE	FALSE	2.40172e-24	4.10551e-26	51.6669	59421.28	5	5	5	3	2	3	Cell membrane	Membrane	NA	+	F2_F4	2.82567	0.00258854	3.4048	7.74945
PITG_08196	conserved hypothetical protein | transcript_product=conserved hypothetical protein | location=DS028129:2813985-2814785(+) | protein_length=193 | sequence_SO=supercontig | SO=protein_coding_gene | is_pseudo=false	2.98318	3.20951	3.17183	1.91711	2.5605	2.06827	3.12151	2.18196	0.939547	FALSE	FALSE	FALSE	FALSE	FALSE	FALSE	4.35811e-30	1.36618e-31	53.6789	21106.02	16	17	16	9	15	15	Cytoplasm	Soluble	NA	+	F2_F4	1.98242	0.00869892	0.939547	4.55056
PITG_08198	conserved hypothetical protein | transcript_product=conserved hypothetical protein | location=DS028129:2817567-2819219(-) | protein_length=402 | sequence_SO=supercontig | SO=protein_coding_gene | is_pseudo=false	-1.81937	-2.1155	-1.14996	-4.25706	-5.39417	-5.50012	-1.69494	-5.05045	3.35551	FALSE	FALSE	FALSE	FALSE	FALSE	FALSE	1.13044e-20	1.56664e-22	50.2276	43362.52	2	2	2	1	1	1	Mitochondrion	Soluble	NA	+	F2_F4	2.62425	0.00366428	3.35551	6.85137
PITG_08210	proteasome subunit beta type-3, putative | transcript_product=proteasome subunit beta type-3, putative | location=DS028129:2887731-2888524(+) | protein_length=204 | sequence_SO=supercontig | SO=protein_coding_gene | is_pseudo=false	1.65321	2.37257	2.09354	0.111761	0.565069	0.749266	2.03977	0.475365	1.56441	FALSE	FALSE	FALSE	FALSE	FALSE	FALSE	1.10058e-32	5.27674e-34	54.5161	22637.38	8	8	8	6	6	6	Cytoplasm	Soluble	NA	+	F2_F4	2.28494	0.00530862	1.56441	5.54054
PITG_08213	carbohydrate-binding protein, putative | transcript_product=carbohydrate-binding protein, putative | location=DS028129:2894410-2895543(+) | protein_length=377 | sequence_SO=supercontig | SO=protein_coding_gene | is_pseudo=false	0.633262	1.06906	0.836811	-0.406195	-0.515537	-0.968884	0.846378	-0.630205	1.47658	FALSE	FALSE	FALSE	FALSE	FALSE	FALSE	2.33481e-29	6.56635e-31	53.4366	38035.71	9	9	9	7	7	5	Cell membrane	Membrane	NA	+	F2_F4	2.6406	0.00338784	1.47658	6.92068
PITG_08229	conserved hypothetical protein | transcript_product=conserved hypothetical protein | location=DS028129:3172208-3175117(-) | protein_length=852 | sequence_SO=supercontig | SO=protein_coding_gene | is_pseudo=false	-1.54057	-1.12584	-2.39451	-4.11882	-3.79149	-2.58492	-1.68697	-3.49841	1.81144	FALSE	FALSE	FALSE	FALSE	FALSE	FALSE	3.23898e-25	5.90901e-27	51.9885	92428.5	6	7	6	2	2	4	Cell membrane	Membrane	NA	+	F2_F4	1.41206	0.02654	1.81144	3.03159
PITG_08301	conserved hypothetical protein | transcript_product=conserved hypothetical protein | location=DS028130:837238-838399(+) | protein_length=367 | sequence_SO=supercontig | SO=protein_coding_gene | is_pseudo=false	4.69955	5.0951	5.09262	2.7146	3.38738	3.50161	4.96242	3.2012	1.76123	FALSE	FALSE	FALSE	FALSE	FALSE	FALSE	1.91528e-33	1.04092e-34	54.7536	40371.77	23	24	24	16	23	22	Cytoplasm	Soluble	NA	+	F2_F4	2.495	0.00396757	1.76123	6.32417
PITG_08304	cGMP-dependent protein kinase, putative | transcript_product=cGMP-dependent protein kinase, putative | location=DS028130:839750-843812(-) | protein_length=1103 | sequence_SO=supercontig | SO=protein_coding_gene | is_pseudo=false	8.6062	8.34721	8.19655	4.78576	4.87107	4.92293	8.38332	4.85992	3.5234	FALSE	FALSE	FALSE	FALSE	FALSE	FALSE	5.50689e-33	2.78327e-34	54.6105	122550.91	87	91	91	54	63	61	Cell membrane	Membrane	NA	+	F2_F4	5.01009	0	3.5234	27.9341
PITG_08305	conserved hypothetical protein | transcript_product=conserved hypothetical protein | location=DS028130:845313-853836(+) | protein_length=2505 | sequence_SO=supercontig | SO=protein_coding_gene | is_pseudo=false	1.96219	1.82375	1.85249	1.21052	1.13579	0.97303	1.87948	1.10645	0.77303	FALSE	FALSE	FALSE	FALSE	FALSE	FALSE	1.49789e-38	2.56991e-39	56.2773	280399.08	49	42	41	51	33	38	Cytoplasm	Soluble	NA	+	F2_F4	3.15494	0.00231799	0.77303	9.44788
PITG_08314	ATP-binding Cassette (ABC) Superfamily | transcript_product=ATP-binding Cassette (ABC) Superfamily | location=DS028130:879717-880676(-) | protein_length=319 | sequence_SO=supercontig | SO=protein_coding_gene | is_pseudo=false	0.938386	0.603506	0.767376	-0.801208	-1.1303	-0.694483	0.769756	-0.87533	1.64509	FALSE	FALSE	FALSE	FALSE	FALSE	FALSE	8.90989e-18	1.10662e-19	48.9775	35482.36	11	10	11	11	9	9	Cytoplasm	Soluble	NA	+	F2_F4	3.26641	0.00155718	1.64509	10.0965
PITG_08351	conserved hypothetical protein | transcript_product=conserved hypothetical protein | location=DS028130:1300237-1301943(+) | protein_length=543 | sequence_SO=supercontig | SO=protein_coding_gene | is_pseudo=false	-0.690402	-0.818867	-0.994854	-2.37992	-1.32097	-1.44781	-0.834708	-1.71623	0.881526	FALSE	FALSE	FALSE	FALSE	FALSE	FALSE	6.74725e-29	1.79312e-30	53.2816	60174	12	9	11	8	10	9	Nucleus	Soluble	NA	+	F2_F4	1.19983	0.0433951	0.881526	2.55276
PITG_08367	conserved hypothetical protein | transcript_product=conserved hypothetical protein | location=DS028130:1465631-1467013(+) | protein_length=403 | sequence_SO=supercontig | SO=protein_coding_gene | is_pseudo=false	0.610797	0.547768	0.884327	-0.853359	-0.165915	-0.756124	0.680964	-0.591799	1.27276	FALSE	FALSE	FALSE	FALSE	FALSE	FALSE	1.40964e-20	1.94356e-22	50.188	46170.15	10	10	11	11	6	7	Cytoplasm	Soluble	NA	+	F2_F4	2.22737	0.00572575	1.27276	5.34028
PITG_08440	tRNA (uracil-5-)-methyltransferase | transcript_product=tRNA (uracil-5-)-methyltransferase | location=DS028130:1940658-1943105(+) | protein_length=815 | sequence_SO=supercontig | SO=protein_coding_gene | is_pseudo=false	1.93791	2.09706	2.24309	0.608534	0.545527	0.882864	2.09269	0.678975	1.41371	FALSE	FALSE	FALSE	FALSE	FALSE	FALSE	1.11521e-38	1.95163e-39	56.3141	90035.56	34	33	36	29	24	30	Nucleus	Soluble	NA	+	F2_F4	3.31576	0.00133679	1.41371	10.3968
PITG_08442	conserved hypothetical protein | transcript_product=conserved hypothetical protein | location=DS028130:1944875-1945909(+) | protein_length=344 | sequence_SO=supercontig | SO=protein_coding_gene | is_pseudo=false	-1.95109	-0.850143	-0.956652	-4.96666	-4.0308	-3.75739	-1.25263	-4.25162	2.99899	FALSE	FALSE	FALSE	FALSE	FALSE	FALSE	1.29066e-25	2.42476e-27	52.134	37187.65	8	10	10	4	5	5	Cell membrane	Soluble	NA	+	F2_F4	2.38852	0.00444092	2.99899	5.9162
PITG_08445	cystathionine gamma-lyase | transcript_product=cystathionine gamma-lyase | location=DS028130:1949541-1950767(-) | protein_length=408 | sequence_SO=supercontig | SO=protein_coding_gene | is_pseudo=false	6.70515	6.55787	6.95778	4.28203	4.52842	4.77043	6.74027	4.52696	2.21331	FALSE	FALSE	FALSE	FALSE	FALSE	FALSE	2.81052e-36	2.76315e-37	55.614	44104.1	26	31	31	16	27	29	Cytoplasm	Soluble	NA	+	F2_F4	3.57111	0.000728682	2.21331	12.0901
PITG_08461	conserved hypothetical protein | transcript_product=conserved hypothetical protein | location=DS028130:2146067-2147287(-) | protein_length=406 | sequence_SO=supercontig | SO=protein_coding_gene | is_pseudo=false	2.56322	1.47071	1.32372	0.201603	0.0882797	-0.0297127	1.78588	0.0867233	1.69916	FALSE	FALSE	FALSE	FALSE	FALSE	FALSE	2.843e-32	1.26276e-33	54.3859	45995.27	17	16	15	12	9	9	Mitochondrion	Soluble	NA	+	F2_F4	1.89252	0.0102608	1.69916	4.28389
PITG_08462	actin-related protein 2/3 complex subunit 3, putative | transcript_product=actin-related protein 2/3 complex subunit 3, putative | location=DS028130:2148335-2149006(+) | protein_length=174 | sequence_SO=supercontig | SO=protein_coding_gene | is_pseudo=false	2.97869	2.96535	2.71045	1.46022	2.22676	2.05465	2.88483	1.91388	0.970953	FALSE	FALSE	FALSE	FALSE	FALSE	FALSE	1.13149e-25	2.13201e-27	52.1547	19537.55	10	10	10	6	10	9	Cytoplasm	Soluble	NA	+	F2_F4	1.76111	0.0126095	0.970953	3.9141
PITG_08481	regulator of chromosome condensation (RCC1)-like protein | transcript_product=regulator of chromosome condensation (RCC1)-like protein | location=DS028130:2260413-2265823(+) | protein_length=1598 | sequence_SO=supercontig | SO=protein_coding_gene | is_pseudo=false	-0.0338507	-0.189234	-0.712246	-1.87918	-1.26363	-0.754194	-0.311777	-1.299	0.987224	FALSE	FALSE	FALSE	FALSE	FALSE	FALSE	6.2085e-25	1.105e-26	51.8848	177010.09	13	11	9	10	5	10	Cytoplasm	Soluble	NA	+	F2_F4	1.20646	0.0426118	0.987224	2.56717
PITG_08491	12-oxophytodienoate reductase, putative | transcript_product=12-oxophytodienoate reductase, putative | location=DS028130:2309829-2311827(+) | protein_length=485 | sequence_SO=supercontig | SO=protein_coding_gene | is_pseudo=false	4.61214	5.43106	5.10116	1.97766	2.9254	3.15536	5.04812	2.68614	2.36198	FALSE	FALSE	FALSE	FALSE	FALSE	FALSE	1.93954e-38	3.23257e-39	56.2451	54197.07	31	33	33	20	26	27	Endoplasmic reticulum	Membrane	NA	+	F2_F4	2.26475	0.005485	2.36198	5.46963
PITG_08497	carbonic anhydrase, putative | transcript_product=carbonic anhydrase, putative | location=DS028130:2318159-2318968(-) | protein_length=240 | sequence_SO=supercontig | SO=protein_coding_gene | is_pseudo=false	0.636613	0.834297	0.599796	-0.159302	0.116362	-0.266409	0.690235	-0.103116	0.793352	FALSE	FALSE	FALSE	FALSE	FALSE	FALSE	2.98398e-24	5.06004e-26	51.6316	26496.05	6	7	7	4	6	5	Mitochondrion	Soluble	NA	+	F2_F4	2.37462	0.00463174	0.793352	5.86461
PITG_08529	conserved hypothetical protein | transcript_product=conserved hypothetical protein | location=DS028130:2581643-2587765(-) | protein_length=2026 | sequence_SO=supercontig | SO=protein_coding_gene | is_pseudo=false	0.762313	0.520554	0.504744	0.087595	-0.194273	-0.0793438	0.59587	-0.0620073	0.657878	FALSE	FALSE	FALSE	FALSE	FALSE	FALSE	1.25425e-35	1.0681e-36	55.4202	221740.65	33	26	29	37	20	22	Nucleus	Soluble	NA	+	F2_F4	2.3108	0.00525092	0.657878	5.63245
PITG_08536	conserved hypothetical protein | transcript_product=conserved hypothetical protein | location=DS028130:2600810-2601952(-) | protein_length=380 | sequence_SO=supercontig | SO=protein_coding_gene | is_pseudo=false	0.914073	1.97952	0.96249	-3.25439	-1.14452	-2.07662	1.28536	-2.15851	3.44387	FALSE	FALSE	FALSE	FALSE	FALSE	FALSE	6.07228e-32	2.51069e-33	54.2811	41882.98	8	8	7	4	5	5	Cell membrane	Membrane	NA	+	F2_F4	2.09557	0.00677305	3.44387	4.90334
PITG_08552	conserved hypothetical protein | transcript_product=conserved hypothetical protein | location=DS028130:2656532-2658220(+) | protein_length=562 | sequence_SO=supercontig | SO=protein_coding_gene | is_pseudo=false	2.92752	2.69007	2.68327	-1.2803	0.165476	-0.121929	2.76695	-0.412251	3.1792	FALSE	FALSE	FALSE	FALSE	FALSE	FALSE	3.91261e-30	1.23705e-31	53.6944	61715.41	21	22	21	7	14	12	Cytoplasm	Soluble	NA	+	F2_F4	2.67735	0.00340789	3.1792	7.07872
PITG_08591	actin-depolymerizing factor, putative | transcript_product=actin-depolymerizing factor, putative | location=DS028130:2882469-2883072(-) | protein_length=143 | sequence_SO=supercontig | SO=protein_coding_gene | is_pseudo=false	5.93691	6.72747	6.78049	3.975	5.431	5.63581	6.48162	5.01394	1.46769	FALSE	FALSE	FALSE	FALSE	FALSE	FALSE	6.54473e-26	1.25964e-27	52.2405	15907.02	10	13	14	5	14	12	Cytoplasm	Soluble	NA	+	F2_F4	1.17026	0.0466013	1.46769	2.48884
PITG_08594	conserved hypothetical protein | transcript_product=conserved hypothetical protein | location=DS028130:2889288-2890372(-) | protein_length=338 | sequence_SO=supercontig | SO=protein_coding_gene | is_pseudo=false	0.849427	1.04087	0.752068	-0.190403	0.024559	0.186518	0.880788	0.00689133	0.873897	FALSE	FALSE	FALSE	FALSE	FALSE	FALSE	5.43432e-27	1.15099e-28	52.6249	35761.06	7	8	8	5	7	7	Nucleus	Soluble	NA	+	F2_F4	2.4942	0.003964	0.873897	6.32105
PITG_08598	6-phosphogluconolactonase, putative | transcript_product=6-phosphogluconolactonase, putative | location=DS028130:2909270-2910253(+) | protein_length=244 | sequence_SO=supercontig | SO=protein_coding_gene | is_pseudo=false	4.13755	4.47391	4.39854	2.23878	2.91867	2.96535	4.33667	2.7076	1.62907	FALSE	FALSE	FALSE	FALSE	FALSE	FALSE	1.10906e-29	3.2854e-31	53.5445	26328.23	12	15	15	11	12	15	Cytoplasm	Soluble	NA	+	F2_F4	2.50522	0.00389445	1.62907	6.36457
PITG_08600	vesicle-fusing ATPase, putative | transcript_product=vesicle-fusing ATPase, putative | location=DS028130:2913126-2915547(+) | protein_length=765 | sequence_SO=supercontig | SO=protein_coding_gene | is_pseudo=false	5.79405	5.9402	5.93428	4.67354	4.96363	5.07255	5.88951	4.90324	0.98627	FALSE	FALSE	FALSE	FALSE	FALSE	FALSE	4.30051e-34	2.62949e-35	54.9541	84090.77	58	62	61	42	54	57	Cytoplasm	Soluble	NA	+	F2_F4	2.81243	0.00255527	0.98627	7.68738
PITG_08601	conserved hypothetical protein | transcript_product=conserved hypothetical protein | location=DS028130:2915705-2916904(+) | protein_length=283 | sequence_SO=supercontig | SO=protein_coding_gene | is_pseudo=false	1.2892	1.44267	2.22371	0.722593	0.942997	0.20903	1.65186	0.624873	1.02699	FALSE	FALSE	FALSE	FALSE	FALSE	FALSE	2.15838e-28	5.38632e-30	53.1101	31226.19	12	15	17	12	14	10	Nucleus	Soluble	NA	+	F2_F4	1.32803	0.0320651	1.02699	2.83751
PITG_08604	Arsenical Resistance-3 (ACR3) Family | transcript_product=Arsenical Resistance-3 (ACR3) Family | location=DS028130:2920087-2921274(+) | protein_length=395 | sequence_SO=supercontig | SO=protein_coding_gene | is_pseudo=false	1.36921	1.00646	0.302898	-1.54065	-4.33124	-4.66702	0.892856	-3.51297	4.40583	FALSE	FALSE	FALSE	FALSE	FALSE	FALSE	1.65537e-13	1.8552e-15	46.8697	43054.43	4	3	3	3	1	1	Lysosome/Vacuole	Soluble	NA	+	F2_F4	1.87725	0.0102435	4.40583	4.23973
PITG_08613	cell 5A endo-1,4-betaglucanase, putative | transcript_product=cell 5A endo-1,4-betaglucanase, putative | location=DS028130:2947169-2948917(-) | protein_length=582 | sequence_SO=supercontig | SO=protein_coding_gene | is_pseudo=false	4.32331	4.21158	4.17914	2.49006	2.97715	3.03448	4.23801	2.8339	1.40411	FALSE	FALSE	FALSE	FALSE	FALSE	FALSE	1.41813e-35	1.19028e-36	55.4042	64120.17	24	30	29	22	26	26	Lysosome/Vacuole	Soluble	GH5	+	F2_F4	2.85357	0.00266131	1.40411	7.88175
PITG_08640	phosphatidylinositol kinase (PIK-G3) | transcript_product=phosphatidylinositol kinase (PIK-G3) | location=DS028130:3100842-3104027(+) | protein_length=1061 | sequence_SO=supercontig | SO=protein_coding_gene | is_pseudo=false	0.66623	-0.0334511	-0.380177	-2.53802	NA	-3.24443	0.0842006	-2.89122	2.97543	FALSE	FALSE	FALSE	FALSE	FALSE	FALSE	6.33721e-37	7.30814e-38	55.805	118335.93	19	16	13	7	0	4	Cytoplasm	Soluble	NA	+	F2_F4	2.08142	0.00717008	2.97543	6.24294
PITG_08660	conserved hypothetical protein | transcript_product=conserved hypothetical protein | location=DS028133:170251-170789(+) | protein_length=129 | sequence_SO=supercontig | SO=protein_coding_gene | is_pseudo=false	0.48952	1.38708	1.46789	-0.800249	-0.266634	-0.152361	1.11483	-0.406415	1.52124	FALSE	FALSE	FALSE	FALSE	FALSE	FALSE	1.17721e-28	3.0464e-30	53.1998	14604.55	7	8	9	3	6	5	Cytoplasm	Soluble	NA	+	F2_F4	1.82557	0.0112167	1.52124	4.09265
PITG_08676	26S proteasome non-ATPase regulatory subunit 14, putative | transcript_product=26S proteasome non-ATPase regulatory subunit 14, putative | location=DS028133:307163-308233(+) | protein_length=311 | sequence_SO=supercontig | SO=protein_coding_gene | is_pseudo=false	2.99998	3.05498	2.94504	2.12804	2.38339	2.48989	3	2.33377	0.666227	FALSE	FALSE	FALSE	FALSE	FALSE	FALSE	3.64854e-41	1.25812e-41	57.0135	34703.05	11	12	12	12	11	12	Cytoplasm	Soluble	NA	+	F2_F4	2.3978	0.00448359	0.666227	5.95083
PITG_08677	inositol 2-dehydrogenase, putative | transcript_product=inositol 2-dehydrogenase, putative | location=DS028133:308461-309630(-) | protein_length=324 | sequence_SO=supercontig | SO=protein_coding_gene | is_pseudo=false	-0.691852	-1.21922	-0.68648	-2.13555	-3.07086	-2.38117	-0.865851	-2.52919	1.66334	FALSE	FALSE	FALSE	FALSE	FALSE	FALSE	6.61274e-25	1.17575e-26	51.8747	35098.18	7	7	8	4	4	7	Mitochondrion	Soluble	NA	+	F2_F4	2.13296	0.00639515	1.66334	5.02436
PITG_08692	conserved hypothetical protein | transcript_product=conserved hypothetical protein | location=DS028133:360475-361703(+) | protein_length=270 | sequence_SO=supercontig | SO=protein_coding_gene | is_pseudo=false	2.9003	3.44209	3.35431	-0.770489	0.216934	0.436365	3.23223	-0.0390633	3.2713	FALSE	FALSE	FALSE	FALSE	FALSE	FALSE	7.54686e-40	1.85361e-40	56.6462	28824.6	15	15	16	8	11	11	Cell membrane	Membrane	NA	+	F2_F4	2.88441	0.00261838	3.2713	8.0304
PITG_08693	hook domain-containing protein | transcript_product=hook domain-containing protein | location=DS028133:361893-364643(-) | protein_length=793 | sequence_SO=supercontig | SO=protein_coding_gene | is_pseudo=false	2.10569	2.62121	2.62603	0.464396	1.26937	1.40501	2.45098	1.04626	1.40472	FALSE	FALSE	FALSE	FALSE	FALSE	FALSE	1.65102e-31	6.36758e-33	54.142	88502.59	33	32	32	18	24	28	Cytoplasm	Soluble	NA	+	F2_F4	1.83695	0.0110834	1.40472	4.12472
PITG_08701	conserved hypothetical protein | transcript_product=conserved hypothetical protein | location=DS028133:406370-407774(+) | protein_length=444 | sequence_SO=supercontig | SO=protein_coding_gene | is_pseudo=false	-1.58786	-1.09534	-1.44856	-2.9981	-2.40333	-2.30114	-1.37725	-2.56752	1.19027	FALSE	FALSE	FALSE	FALSE	FALSE	FALSE	2.01099e-31	7.67972e-33	54.1144	49824	6	7	6	7	5	5	Cytoplasm	Soluble	NA	+	F2_F4	1.97926	0.00871016	1.19027	4.54099
PITG_08711	hsp90-like protein | transcript_product=hsp90-like protein | location=DS028133:487664-488863(-) | protein_length=399 | sequence_SO=supercontig | SO=protein_coding_gene | is_pseudo=false	2.1055	2.55894	2.8177	0.740053	1.71358	1.90741	2.49405	1.45368	1.04037	FALSE	FALSE	FALSE	FALSE	FALSE	FALSE	2.63721e-34	1.69222e-35	55.0193	42948.5	16	17	18	9	15	15	Cytoplasm	Soluble	NA	+	F2_F4	1.17346	0.0462911	1.04037	2.49574
PITG_08714	lysyl-tRNA synthetase | transcript_product=lysyl-tRNA synthetase | location=DS028133:491138-493093(+) | protein_length=651 | sequence_SO=supercontig | SO=protein_coding_gene | is_pseudo=false	4.43425	4.46305	4.51526	3.26565	3.62314	3.93293	4.47085	3.60724	0.863613	FALSE	FALSE	FALSE	FALSE	FALSE	FALSE	3.55875e-39	7.26276e-40	56.4556	72727.25	36	38	40	32	35	37	Cytoplasm	Soluble	NA	+	F2_F4	1.94764	0.00915031	0.863613	4.44603
PITG_08734	Chloride Channel (ClC) Family | transcript_product=Chloride Channel (ClC) Family | location=DS028133:550446-553319(+) | protein_length=957 | sequence_SO=supercontig | SO=protein_coding_gene | is_pseudo=false	4.42169	4.37108	4.11551	3.50282	3.39304	3.17457	4.30276	3.35681	0.94595	FALSE	FALSE	FALSE	FALSE	FALSE	FALSE	4.74862e-34	2.88294e-35	54.9409	106327.78	38	39	39	27	37	35	Cell membrane	Membrane	NA	+	F2_F4	2.65804	0.00333119	0.94595	6.99529
PITG_08736	conserved hypothetical protein | transcript_product=conserved hypothetical protein | location=DS028133:555514-558041(+) | protein_length=712 | sequence_SO=supercontig | SO=protein_coding_gene | is_pseudo=false	-2.42907	-2.2432	-2.52877	-3.00442	-3.11458	-3.60206	-2.40035	-3.24035	0.840007	FALSE	FALSE	FALSE	FALSE	FALSE	FALSE	1.47299e-22	2.2381e-24	50.984	79590.23	5	7	7	6	5	5	Cytoplasm	Soluble	NA	+	F2_F4	1.85033	0.0107657	0.840007	4.16267
PITG_08744	long-chain-fatty-acid-CoA ligase | transcript_product=long-chain-fatty-acid-CoA ligase | location=DS028133:578947-581043(+) | protein_length=646 | sequence_SO=supercontig | SO=protein_coding_gene | is_pseudo=false	10.0056	9.6605	9.68825	8.39351	8.48407	8.23779	9.78478	8.37179	1.41299	FALSE	FALSE	FALSE	FALSE	FALSE	FALSE	2.38914e-31	9.05468e-33	54.0903	70790.01	61	66	64	46	65	65	Cytoplasm	Soluble	NA	+	F2_F4	3.36484	0.00143333	1.41299	10.7037
PITG_08776	conserved hypothetical protein | transcript_product=conserved hypothetical protein | location=DS028133:744130-745941(+) | protein_length=603 | sequence_SO=supercontig | SO=protein_coding_gene | is_pseudo=false	0.861058	0.48035	0.41263	-1.11815	-1.51353	-1.85865	0.584679	-1.49678	2.08146	FALSE	FALSE	FALSE	FALSE	FALSE	FALSE	1.58596e-29	4.57803e-31	53.4928	67779.74	19	17	19	9	11	9	Nucleus	Soluble	NA	+	F2_F4	2.90863	0.00234483	2.08146	8.14888
PITG_08780	Sulfate Permease (SulP) Family | transcript_product=Sulfate Permease (SulP) Family | location=DS028133:774725-777529(+) | protein_length=934 | sequence_SO=supercontig | SO=protein_coding_gene | is_pseudo=false	3.48617	3.20443	3.13314	2.07681	2.53445	2.27599	3.27458	2.29575	0.97883	FALSE	FALSE	FALSE	FALSE	FALSE	FALSE	3.02025e-28	7.37161e-30	53.0603	102787.89	32	35	32	26	28	32	Cell membrane	Membrane	NA	+	F2_F4	2.33828	0.00502108	0.97883	5.73145
PITG_08781	conserved hypothetical protein | transcript_product=conserved hypothetical protein | location=DS028133:778043-779560(-) | protein_length=481 | sequence_SO=supercontig | SO=protein_coding_gene | is_pseudo=false	0.674232	1.44909	1.06244	-0.328533	0.506483	-0.0609589	1.06192	0.038997	1.02292	FALSE	FALSE	FALSE	FALSE	FALSE	FALSE	4.0001e-30	1.26129e-31	53.6912	53417.14	12	16	15	10	13	12	Nucleus	Soluble	NA	+	F2_F4	1.43064	0.0255527	1.02292	3.07535
PITG_08800	conserved hypothetical protein | transcript_product=conserved hypothetical protein | location=DS028133:971157-972296(+) | protein_length=334 | sequence_SO=supercontig | SO=protein_coding_gene | is_pseudo=false	0.742364	0.249468	0.225515	-0.546999	-1.68167	-0.776892	0.405782	-1.00185	1.40764	FALSE	FALSE	FALSE	FALSE	FALSE	FALSE	1.10754e-32	5.30647e-34	54.5152	38706.67	12	10	8	6	7	5	Nucleus	Soluble	NA	+	F2_F4	1.66408	0.0150304	1.40764	3.65513
PITG_08804	metalloprotease family M01, putative | transcript_product=metalloprotease family M01, putative | location=DS028133:987347-990195(-) | protein_length=923 | sequence_SO=supercontig | SO=protein_coding_gene | is_pseudo=false	2.32268	2.31093	2.45518	1.07053	0.7209	0.659624	2.36293	0.817018	1.54591	FALSE	FALSE	FALSE	FALSE	FALSE	FALSE	2.59883e-28	6.40107e-30	53.0826	104621.93	32	28	31	26	22	22	Cytoplasm	Soluble	NA	+	F2_F4	3.46546	0.00138158	1.54591	11.3599
PITG_08822	conserved hypothetical protein | transcript_product=conserved hypothetical protein | location=DS028133:1102609-1103711(+) | protein_length=244 | sequence_SO=supercontig | SO=protein_coding_gene | is_pseudo=false	-4.5838	-5.66198	-4.66975	-6.76048	-7.99077	NA	-4.97184	-7.37563	2.40378	FALSE	FALSE	FALSE	FALSE	FALSE	FALSE	9.96676e-21	1.3851e-22	50.2501	26256.42	2	2	1	2	1	0	Mitochondrion	Soluble	NA	+	F2_F4	1.48158	0.0225757	2.40378	3.75543
PITG_08845	mannitol dehydrogenase, putative | transcript_product=mannitol dehydrogenase, putative | location=DS028133:1224986-1226050(+) | protein_length=338 | sequence_SO=supercontig | SO=protein_coding_gene | is_pseudo=false	0.693597	1.3273	1.57862	-0.557384	0.0768833	0.216003	1.19984	-0.0881659	1.288	FALSE	FALSE	FALSE	FALSE	FALSE	FALSE	1.93834e-33	1.05181e-34	54.752	36678.19	13	15	15	10	12	14	Cytoplasm	Soluble	NA	+	F2_F4	1.65394	0.0153135	1.288	3.62872
PITG_08846	mannitol dehydrogenase, putative | transcript_product=mannitol dehydrogenase, putative | location=DS028133:1226250-1227317(-) | protein_length=355 | sequence_SO=supercontig | SO=protein_coding_gene | is_pseudo=false	4.82409	5.06929	5.1962	2.79584	3.27807	3.74809	5.02986	3.274	1.75586	FALSE	FALSE	FALSE	FALSE	FALSE	FALSE	3.41833e-34	2.13646e-35	54.9848	37592.95	24	25	26	18	22	23	Cytoplasm	Soluble	NA	+	F2_F4	2.39383	0.00446215	1.75586	5.936
PITG_08867;PITG_08869	mannitol dehydrogenase, putative | transcript_product=mannitol dehydrogenase, putative | location=DS028133:1352301-1355142(-) | protein_length=443 | sequence_SO=supercontig | SO=protein_coding_gene | is_pseudo=false;mannitol dehydrogenase, putative | transcript_product=mannitol dehydrogenase, putative | location=DS028133:1361554-1362621(+) | protein_length=355 | sequence_SO=supercontig | SO=prote…	-0.434281	-0.319174	-0.305286	-2.98298	-2.8214	-2.24874	-0.352914	-2.68437	2.33146	FALSE	FALSE	FALSE	FALSE	FALSE	FALSE	1.50028e-23	2.42255e-25	51.3668	47116.62;37997.23	9	7	10	6	4	8	Mitochondrion;Cytoplasm	Soluble;Soluble	NA	+	F2_F4	3.29912	0.00131633	2.33146	10.2945
PITG_08876	conserved hypothetical protein | transcript_product=conserved hypothetical protein | location=DS028133:1375710-1376287(-) | protein_length=170 | sequence_SO=supercontig | SO=protein_coding_gene | is_pseudo=false	-0.654742	-0.142897	-0.236485	-2.93283	-1.62532	-2.01712	-0.344708	-2.19176	1.84705	FALSE	FALSE	FALSE	FALSE	FALSE	FALSE	2.96327e-22	4.42091e-24	50.8648	19395.03	6	5	6	4	4	3	Nucleus	Soluble	NA	+	F2_F4	1.93794	0.00928438	1.84705	4.41719
PITG_08898	protein kinase, putative | transcript_product=protein kinase, putative | location=DS028133:1549383-1551419(+) | protein_length=678 | sequence_SO=supercontig | SO=protein_coding_gene | is_pseudo=false	3.75328	3.62517	3.78969	0.539766	0.787071	0.679483	3.72271	0.668773	3.05394	FALSE	FALSE	FALSE	FALSE	FALSE	FALSE	5.09502e-40	1.31606e-40	56.6942	74271.15	22	22	21	12	11	11	Cell membrane	Membrane	NA	+	F2_F4	5.40037	0	3.05394	34.9978
PITG_08901	protein kinase, putative | transcript_product=protein kinase, putative | location=DS028133:1555852-1557423(-) | protein_length=523 | sequence_SO=supercontig | SO=protein_coding_gene | is_pseudo=false	3.64514	3.60194	3.28403	0.375977	0.504753	0.616188	3.51037	0.498973	3.0114	FALSE	FALSE	FALSE	FALSE	FALSE	FALSE	5.75128e-27	1.21481e-28	52.6163	57247.76	22	24	22	11	13	13	Cell membrane	Membrane	NA	+	F2_F4	4.64272	0	3.0114	22.5842
PITG_08926	adherance factor, putative | transcript_product=adherance factor, putative | location=DS028133:1736747-1742938(+) | protein_length=2063 | sequence_SO=supercontig | SO=protein_coding_gene | is_pseudo=false	2.00994	2.01689	2.31962	1.22457	1.2798	0.868973	2.11548	1.12445	0.991036	FALSE	FALSE	FALSE	FALSE	FALSE	FALSE	2.80774e-32	1.24868e-33	54.3876	230771.83	44	40	38	36	36	33	Cytoplasm	Soluble	NA	+	F2_F4	2.41936	0.0044743	0.991036	6.03203
PITG_08946	conserved hypothetical protein | transcript_product=conserved hypothetical protein | location=DS028133:1922076-1922947(-) | protein_length=268 | sequence_SO=supercontig | SO=protein_coding_gene | is_pseudo=false	3.45557	2.4333	2.44066	0.461378	-1.22796	-0.130129	2.77651	-0.298904	3.07541	FALSE	FALSE	FALSE	FALSE	FALSE	FALSE	4.29845e-26	8.39776e-28	52.3061	30155.12	12	14	13	10	4	7	Peroxisome	Membrane	NA	+	F2_F4	2.16325	0.00640451	3.07541	5.12407
PITG_08967	protein kinase, putative | transcript_product=protein kinase, putative | location=DS028133:2088143-2089813(+) | protein_length=556 | sequence_SO=supercontig | SO=protein_coding_gene | is_pseudo=false	4.13848	4.80809	4.18809	1.36955	2.02623	1.31162	4.37822	1.56913	2.80909	FALSE	FALSE	FALSE	FALSE	FALSE	FALSE	2.28279e-29	6.42522e-31	53.4399	60234.08	23	27	26	15	19	20	Cell membrane	Membrane	NA	+	F2_F4	3.06102	0.00237387	2.80909	8.93165
PITG_08968	protein kinase, putative | transcript_product=protein kinase, putative | location=DS028133:2090174-2091841(+) | protein_length=555 | sequence_SO=supercontig | SO=protein_coding_gene | is_pseudo=false	0.708562	1.88505	0.222498	-2.42369	-0.608561	-2.8898	0.938703	-1.97402	2.91272	FALSE	FALSE	FALSE	FALSE	FALSE	FALSE	3.41346e-29	9.40719e-31	53.3813	59956.16	13	11	12	4	3	3	Cell membrane	Membrane	NA	+	F2_F4	1.56988	0.0188986	2.91272	3.41422
PITG_08984	protein kinase, putative | transcript_product=protein kinase, putative | location=DS028133:2206107-2208331(+) | protein_length=713 | sequence_SO=supercontig | SO=protein_coding_gene | is_pseudo=false	2.17723	2.26825	2.15109	-0.614853	-0.15057	0.473343	2.19886	-0.09736	2.29622	FALSE	FALSE	FALSE	FALSE	FALSE	FALSE	2.48949e-29	6.96222e-31	53.4273	80682.8	23	24	23	17	17	20	Nucleus	Soluble	NA	+	F2_F4	2.71362	0.003296	2.29622	7.23781
PITG_09005	conserved hypothetical protein | transcript_product=conserved hypothetical protein | location=DS028133:2309585-2311496(-) | protein_length=557 | sequence_SO=supercontig | SO=protein_coding_gene | is_pseudo=false	3.14322	2.92683	2.84088	2.1277	2.21621	2.21776	2.97031	2.18722	0.783087	FALSE	FALSE	FALSE	FALSE	FALSE	FALSE	4.8377e-30	1.50841e-31	53.664	61049.95	24	21	20	22	18	21	Peroxisome	Soluble	NA	+	F2_F4	2.93215	0.00245045	0.783087	8.26547
PITG_09006	conserved hypothetical protein | transcript_product=conserved hypothetical protein | location=DS028133:2311999-2315072(+) | protein_length=980 | sequence_SO=supercontig | SO=protein_coding_gene | is_pseudo=false	2.99925	2.18758	2.2921	1.83725	1.13415	1.32446	2.49298	1.43195	1.06102	FALSE	FALSE	FALSE	FALSE	FALSE	FALSE	7.6531e-28	1.77743e-29	52.9215	109326.84	41	35	35	36	26	23	Plastid	Soluble	NA	+	F2_F4	1.48803	0.0223937	1.06102	3.21267
PITG_09091	aquaporin, putative | transcript_product=aquaporin, putative | location=DS028131:283842-284768(+) | protein_length=308 | sequence_SO=supercontig | SO=protein_coding_gene | is_pseudo=false	-0.712846	-1.996	-1.9363	-3.86473	NA	-4.85042	-1.54838	-4.35757	2.80919	FALSE	FALSE	FALSE	FALSE	FALSE	FALSE	1.64731e-12	1.81393e-14	46.314	34161.08	5	2	3	3	0	2	Lysosome/Vacuole	Membrane	NA	+	F2_F4	1.63628	0.0156793	2.80919	4.30242
PITG_09193	aquaporin, putative | transcript_product=aquaporin, putative | location=DS028131:1254794-1255735(-) | protein_length=313 | sequence_SO=supercontig | SO=protein_coding_gene | is_pseudo=false	6.2409	5.01178	4.66814	3.75194	2.51586	2.44674	5.30694	2.90485	2.40209	FALSE	FALSE	FALSE	FALSE	FALSE	FALSE	9.33289e-22	1.35737e-23	50.6671	33956.16	7	7	7	6	7	6	Cell membrane	Membrane	NA	+	F2_F4	1.70464	0.0142521	2.40209	3.762
PITG_09218	secreted RxLR effector peptide protein, putative | transcript_product=secreted RxLR effector peptide protein, putative | location=DS028131:1462403-1462900(+) | protein_length=165 | sequence_SO=supercontig | SO=protein_coding_gene | is_pseudo=false	1.61	2.17468	2.02722	1.03873	1.56673	0.938658	1.9373	1.18137	0.755927	FALSE	FALSE	FALSE	FALSE	FALSE	FALSE	2.1699e-20	2.96898e-22	50.1104	17245.91	3	3	3	3	2	3	Extracellular	Soluble	NA	+	F2_F4	1.3685	0.0292684	0.755927	2.93019
PITG_09221	glutaredoxin, putative | transcript_product=glutaredoxin, putative | location=DS028131:1476506-1477189(+) | protein_length=227 | sequence_SO=supercontig | SO=protein_coding_gene | is_pseudo=false	2.88398	2.91491	3.01307	1.20865	1.33896	1.38865	2.93732	1.31209	1.62523	FALSE	FALSE	FALSE	FALSE	FALSE	FALSE	5.76532e-30	1.77707e-31	53.6388	25640.45	13	10	12	11	8	9	Cytoplasm	Soluble	NA	+	F2_F4	4.78444	0	1.62523	24.5159
PITG_09248	Proton-dependent Oligopeptide Transporter (POT) Family | transcript_product=Proton-dependent Oligopeptide Transporter (POT) Family | location=DS028131:1645371-1647200(+) | protein_length=609 | sequence_SO=supercontig | SO=protein_coding_gene | is_pseudo=false	1.19937	0.991491	0.574228	0.453856	-0.162214	-0.00349808	0.921696	0.096048	0.825648	FALSE	FALSE	FALSE	FALSE	FALSE	FALSE	1.51794e-20	2.09082e-22	50.1747	66112.27	6	3	3	5	2	3	Cell membrane	Membrane	NA	+	F2_F4	1.46983	0.0232984	0.825648	3.16877
PITG_09261	Equilibrative Nucleoside Transporter (ENT) Family | transcript_product=Equilibrative Nucleoside Transporter (ENT) Family | location=DS028131:1716650-1718005(-) | protein_length=451 | sequence_SO=supercontig | SO=protein_coding_gene | is_pseudo=false	-0.519385	-0.605583	0.160208	-2.99689	NA	-4.42329	-0.321587	-3.71009	3.3885	FALSE	FALSE	FALSE	FALSE	FALSE	FALSE	8.47434e-24	1.38859e-25	51.461	49377.53	4	3	3	3	0	1	Lysosome/Vacuole	Membrane	NA	+	F2_F4	1.92581	0.00970026	3.3885	5.49444
PITG_09281	conserved hypothetical protein | transcript_product=conserved hypothetical protein | location=DS028131:1901851-1904661(+) | protein_length=600 | sequence_SO=supercontig | SO=protein_coding_gene | is_pseudo=false	0.353467	0.478954	-0.0155735	-1.43173	-2.07098	-1.77013	0.272282	-1.75761	2.0299	FALSE	FALSE	FALSE	FALSE	FALSE	FALSE	1.3459e-20	1.85715e-22	50.1963	67578.29	12	10	9	9	6	7	Cytoplasm	Soluble	NA	+	F2_F4	2.99195	0.00249427	2.0299	8.56869
PITG_09296	sterol 3-beta-glucosyltransferase, putative | transcript_product=sterol 3-beta-glucosyltransferase, putative | location=DS028131:1994571-2001335(-) | protein_length=2195 | sequence_SO=supercontig | SO=protein_coding_gene | is_pseudo=false	2.2222	2.08923	1.8004	1.63187	1.34415	1.26527	2.03728	1.41376	0.623513	FALSE	FALSE	FALSE	FALSE	FALSE	FALSE	2.52256e-35	2.01115e-36	55.329	245363.53	30	28	28	32	26	28	Cytoplasm	Soluble	GT1	+	F2_F4	1.69335	0.0144339	0.623513	3.73206
PITG_09298	conserved hypothetical protein | transcript_product=conserved hypothetical protein | location=DS028131:2003211-2004002(+) | protein_length=263 | sequence_SO=supercontig | SO=protein_coding_gene | is_pseudo=false	-1.67255	-2.24761	-2.46571	-5.61649	-6.1536	-5.30464	-2.12862	-5.69158	3.56295	FALSE	FALSE	FALSE	FALSE	FALSE	FALSE	3.15125e-34	1.99086e-35	54.9956	29763.43	5	5	6	2	2	3	Nucleus	Soluble	NA	+	F2_F4	3.31581	0.00134026	3.56295	10.3971
PITG_09362	conserved hypothetical protein | transcript_product=conserved hypothetical protein | location=DS028131:2608407-2610524(+) | protein_length=705 | sequence_SO=supercontig | SO=protein_coding_gene | is_pseudo=false	-0.540559	-1.13949	-0.966845	-2.74238	-4.04458	-3.37593	-0.882298	-3.38763	2.50533	FALSE	FALSE	FALSE	FALSE	FALSE	FALSE	6.87729e-27	1.44135e-28	52.589	77441.44	10	8	8	4	4	4	Nucleus	Soluble	NA	+	F2_F4	2.41697	0.00454876	2.50533	6.02297
PITG_09367	sterol 3-beta-glucosyltransferase, putative | transcript_product=sterol 3-beta-glucosyltransferase, putative | location=DS028131:2654494-2659334(+) | protein_length=1401 | sequence_SO=supercontig | SO=protein_coding_gene | is_pseudo=false	6.40811	6.28768	5.85997	5.13715	4.83852	4.84187	6.18525	4.93918	1.24607	FALSE	FALSE	FALSE	FALSE	FALSE	FALSE	3.90704e-38	5.92922e-39	56.1575	154671.78	80	80	78	57	73	71	Cytoplasm	Soluble	GT1	+	F2_F4	2.5237	0.00383395	1.24607	6.43814
PITG_09370	conserved hypothetical protein | transcript_product=conserved hypothetical protein | location=DS028131:2677449-2679122(+) | protein_length=557 | sequence_SO=supercontig | SO=protein_coding_gene | is_pseudo=false	2.24127	1.61724	1.56012	-0.083147	-0.11528	-0.432209	1.80621	-0.210212	2.01642	FALSE	FALSE	FALSE	FALSE	FALSE	FALSE	1.18554e-28	3.06517e-30	53.1987	62044.88	21	22	21	12	15	15	Nucleus	Soluble	NA	+	F2_F4	2.92546	0.00242496	2.01642	8.23215
PITG_09400	pyruvate kinase | transcript_product=pyruvate kinase | location=DS028131:3008310-3009871(+) | protein_length=506 | sequence_SO=supercontig | SO=protein_coding_gene | is_pseudo=false	6.51147	6.87393	7.2078	4.47087	4.88069	5.36975	6.8644	4.9071	1.9573	FALSE	FALSE	FALSE	FALSE	FALSE	FALSE	1.53612e-37	2.03653e-38	55.9851	54451.05	35	42	43	26	34	38	Cytoplasm	Soluble	NA	+	F2_F4	2.39961	0.00442088	1.9573	5.95764
PITG_09402	phosphoglycerate kinase | transcript_product=phosphoglycerate kinase | location=DS028131:3013451-3014179(-) | protein_length=242 | sequence_SO=supercontig | SO=protein_coding_gene | is_pseudo=false	6.85548	7.64473	7.44952	4.74421	5.73138	5.90099	7.31658	5.45886	1.85772	FALSE	FALSE	FALSE	FALSE	FALSE	FALSE	3.08865e-32	1.36666e-33	54.3745	25201.17	20	24	25	18	24	24	Cytoplasm	Soluble	NA	+	F2_F4	1.89901	0.0100548	1.85772	4.30278
PITG_09414	conserved hypothetical protein | transcript_product=conserved hypothetical protein | location=DS028131:3066557-3067336(+) | protein_length=259 | sequence_SO=supercontig | SO=protein_coding_gene | is_pseudo=false	1.97002	1.89723	1.75561	0.384007	1.18009	0.988207	1.87429	0.850768	1.02352	FALSE	FALSE	FALSE	FALSE	FALSE	FALSE	4.49137e-23	7.02717e-25	51.1843	27498.34	10	11	10	9	11	9	Nucleus	Soluble	NA	+	F2_F4	1.83787	0.011054	1.02352	4.12732
PITG_09419	gamma-soluble NSF attachment protein, putative | transcript_product=gamma-soluble NSF attachment protein, putative | location=DS028132:48220-51045(+) | protein_length=580 | sequence_SO=supercontig | SO=protein_coding_gene | is_pseudo=false	3.51371	3.87716	3.84637	2.50017	2.58971	2.43218	3.74575	2.50735	1.23839	FALSE	FALSE	FALSE	FALSE	FALSE	FALSE	7.90961e-30	2.37832e-31	53.5933	63000.94	30	32	29	25	26	25	Cytoplasm	Soluble	NA	+	F2_F4	3.23484	0.00179343	1.23839	9.90869
PITG_09435	conserved hypothetical protein | transcript_product=conserved hypothetical protein | location=DS028132:232544-235864(+) | protein_length=817 | sequence_SO=supercontig | SO=protein_coding_gene | is_pseudo=false	-0.167966	-0.164402	-0.147783	-3.71528	-4.82683	-4.1405	-0.16005	-4.22754	4.06749	FALSE	FALSE	FALSE	FALSE	FALSE	FALSE	1.53242e-30	5.13249e-32	53.8281	91964.11	9	10	11	4	2	3	Nucleus	Soluble	NA	+	F2_F4	3.63579	0.000831858	4.06749	12.5588
PITG_09443	prefoldin subunit 2, putative | transcript_product=prefoldin subunit 2, putative | location=DS028132:243410-243748(+) | protein_length=112 | sequence_SO=supercontig | SO=protein_coding_gene | is_pseudo=false	2.87223	3.47844	3.49427	0.777628	1.72926	2.42433	3.28165	1.64374	1.63791	FALSE	FALSE	FALSE	FALSE	FALSE	FALSE	2.27461e-30	7.44033e-32	53.7719	12975.71	10	11	9	8	8	8	Cytoplasm	Soluble	NA	+	F2_F4	1.46358	0.0235438	1.63791	3.15377
PITG_09447	conserved hypothetical protein | transcript_product=conserved hypothetical protein | location=DS028132:246977-251242(-) | protein_length=1385 | sequence_SO=supercontig | SO=protein_coding_gene | is_pseudo=false	-0.11213	0.184008	0.433447	-0.904568	-0.501696	-0.193325	0.168442	-0.533196	0.701638	FALSE	FALSE	FALSE	FALSE	FALSE	FALSE	1.74025e-41	6.47966e-42	57.1023	148431.69	19	21	25	17	19	19	Cytoplasm	Soluble	NA	+	F2_F4	1.26921	0.0368749	0.701638	2.70524
PITG_09453	conserved hypothetical protein | transcript_product=conserved hypothetical protein | location=DS028132:264714-265821(-) | protein_length=355 | sequence_SO=supercontig | SO=protein_coding_gene | is_pseudo=false	1.84511	1.22494	1.68135	0.76038	0.563913	0.307613	1.5838	0.543969	1.03983	FALSE	FALSE	FALSE	FALSE	FALSE	FALSE	2.10677e-30	6.91717e-32	53.7828	40224.18	14	14	14	13	11	14	Cytoplasm	Soluble	NA	+	F2_F4	1.99114	0.00847428	1.03983	4.57705
PITG_09482	conserved hypothetical protein | transcript_product=conserved hypothetical protein | location=DS028132:590474-592021(-) | protein_length=515 | sequence_SO=supercontig | SO=protein_coding_gene | is_pseudo=false	3.90738	4.00507	3.57507	1.41653	1.57453	1.66478	3.82917	1.55195	2.27723	FALSE	FALSE	FALSE	FALSE	FALSE	FALSE	6.15229e-44	3.95101e-44	57.7669	56385.63	24	27	28	18	20	21	Cytoplasm	Soluble	NA	+	F2_F4	3.97104	0.00141353	2.27723	15.2835
PITG_09483	conserved hypothetical protein | transcript_product=conserved hypothetical protein | location=DS028132:592908-594365(+) | protein_length=410 | sequence_SO=supercontig | SO=protein_coding_gene | is_pseudo=false	-1.89113	-1.46696	-1.47146	-3.11548	-1.96375	-3.20866	-1.60985	-2.76263	1.15278	FALSE	FALSE	FALSE	FALSE	FALSE	FALSE	2.92961e-24	4.97386e-26	51.6346	46069.95	7	7	7	5	7	5	Cytoplasm	Soluble	NA	+	F2_F4	1.27435	0.0365239	1.15278	2.7167
PITG_09484	deoxyhypusine hydroxylase, putative | transcript_product=deoxyhypusine hydroxylase, putative | location=DS028132:594474-595406(-) | protein_length=310 | sequence_SO=supercontig | SO=protein_coding_gene | is_pseudo=false	1.15317	1.67714	1.84894	-0.82243	-0.84626	-0.0832577	1.55975	-0.583983	2.14373	FALSE	FALSE	FALSE	FALSE	FALSE	FALSE	1.03488e-43	6.24495e-44	57.7066	34328	12	13	15	10	13	13	Cytoplasm	Soluble	NA	+	F2_F4	2.556	0.00371943	2.14373	6.56848
PITG_09536	phosphoribosylaminoimidazole-succinocarboxamide synthase | transcript_product=phosphoribosylaminoimidazole-succinocarboxamide synthase | location=DS028132:959195-960223(-) | protein_length=342 | sequence_SO=supercontig | SO=protein_coding_gene | is_pseudo=false	3.59013	2.3845	2.67669	1.31923	0.969889	1.34568	2.88377	1.2116	1.67217	FALSE	FALSE	FALSE	FALSE	FALSE	FALSE	3.20909e-28	7.80529e-30	53.0512	39110.46	26	23	26	19	19	21	Cytoplasm	Soluble	NA	+	F2_F4	1.9215	0.0097728	1.67217	4.3686
PITG_09556	guanine nucleotide-binding protein subunit beta-2-like protein | transcript_product=guanine nucleotide-binding protein subunit beta-2-like protein | location=DS028132:1056427-1057380(-) | protein_length=317 | sequence_SO=supercontig | SO=protein_coding_gene | is_pseudo=false	5.83857	5.5721	5.84619	4.64497	4.10478	4.60271	5.75229	4.45082	1.30147	FALSE	FALSE	FALSE	FALSE	FALSE	FALSE	2.63766e-30	8.5559e-32	53.7508	34949.33	25	27	27	17	25	26	Cytoplasm	Soluble	NA	+	F2_F4	2.57795	0.00380971	1.30147	6.65833
PITG_09566	inositol monophosphatase, putative | transcript_product=inositol monophosphatase, putative | location=DS028132:1132648-1135415(+) | protein_length=756 | sequence_SO=supercontig | SO=protein_coding_gene | is_pseudo=false	2.04222	1.5513	1.68494	0.562155	0.442493	0.675489	1.75949	0.560046	1.19944	FALSE	FALSE	FALSE	FALSE	FALSE	FALSE	3.14202e-30	1.00844e-31	53.7258	84550.44	14	13	13	11	11	12	Endoplasmic reticulum	Membrane	NA	+	F2_F4	2.75848	0.00304739	1.19944	7.43892
PITG_09567	conserved hypothetical protein | transcript_product=conserved hypothetical protein | location=DS028132:1135519-1136204(-) | protein_length=136 | sequence_SO=supercontig | SO=protein_coding_gene | is_pseudo=false	1.16443	1.09188	0.421173	-1.95133	-0.557394	-1.04362	0.892494	-1.18411	2.07661	FALSE	FALSE	FALSE	FALSE	FALSE	FALSE	5.26967e-23	8.20638e-25	51.1575	14577.83	4	3	4	3	1	2	Cytoplasm	Soluble	NA	+	F2_F4	1.93185	0.009577	2.07661	4.39913
PITG_09576	orotidine 5'-phosphate decarboxylase, putative | transcript_product=orotidine 5'-phosphate decarboxylase, putative | location=DS028132:1301873-1303494(-) | protein_length=480 | sequence_SO=supercontig | SO=protein_coding_gene | is_pseudo=false	3.47189	3.41859	3.64072	1.7839	2.0072	2.3737	3.5104	2.05493	1.45547	FALSE	FALSE	FALSE	FALSE	FALSE	FALSE	1.02509e-29	3.05087e-31	53.5559	50568.34	23	26	26	13	22	24	Peroxisome	Soluble	NA	+	F2_F4	2.85501	0.00267204	1.45547	7.88864
PITG_09582;PITG_09640	ATP phosphoribosyltransferase | transcript_product=ATP phosphoribosyltransferase | location=DS028132:1319047-1319946(-) | protein_length=299 | sequence_SO=supercontig | SO=protein_coding_gene | is_pseudo=false;ATP phosphoribosyltransferase | transcript_product=ATP phosphoribosyltransferase | location=DS028132:1583899-1584798(-) | protein_length=299 | sequence_SO=supercontig | SO=protein_coding_ge…	3.67187	3.85779	3.35334	2.34594	2.56333	2.35363	3.62767	2.42097	1.2067	FALSE	FALSE	FALSE	FALSE	FALSE	FALSE	6.44591e-30	1.97123e-31	53.6227	32140.13;32140.13	16	18	18	13	16	15	Cytoplasm;Cytoplasm	Soluble;Soluble	NA	+	F2_F4	2.74451	0.00297156	1.2067	7.37577
PITG_09593	conserved hypothetical protein | transcript_product=conserved hypothetical protein | location=DS028132:1386766-1387397(+) | protein_length=166 | sequence_SO=supercontig | SO=protein_coding_gene | is_pseudo=false	0.448232	0.209162	-0.376951	-0.812098	-0.508574	-0.816772	0.093481	-0.712481	0.805962	FALSE	FALSE	FALSE	FALSE	FALSE	FALSE	1.31784e-22	2.00672e-24	51.0029	18663.81	6	5	4	5	4	4	Endoplasmic reticulum	Membrane	NA	+	F2_F4	1.41383	0.0263431	0.805962	3.03574
PITG_09596	nucleoside diphosphate kinase B | transcript_product=nucleoside diphosphate kinase B | location=DS028132:1390062-1390517(+) | protein_length=151 | sequence_SO=supercontig | SO=protein_coding_gene | is_pseudo=false	6.25939	6.68351	6.71046	4.11979	4.65228	4.61742	6.55112	4.46316	2.08796	FALSE	FALSE	FALSE	FALSE	FALSE	FALSE	1.50656e-32	7.01191e-34	54.4731	16968.44	15	17	17	13	16	16	Cytoplasm	Soluble	NA	+	F2_F4	3.12013	0.00219406	2.08796	9.25337
PITG_09599	2OG-Fe(II) oxygenase superfamily protein | transcript_product=2OG-Fe(II) oxygenase superfamily protein | location=DS028132:1433444-1434457(+) | protein_length=317 | sequence_SO=supercontig | SO=protein_coding_gene | is_pseudo=false	-2.51162	-2.30579	-3.22584	-6.14019	-6.40466	-4.49865	-2.68108	-5.68117	3.00008	FALSE	FALSE	FALSE	FALSE	FALSE	FALSE	2.66213e-26	5.29551e-28	52.3805	35254.73	3	3	3	2	1	3	Cytoplasm	Soluble	NA	+	F2_F4	1.98503	0.00860593	3.00008	4.55849
PITG_09635	orotidine 5'-phosphate decarboxylase, putative | transcript_product=orotidine 5'-phosphate decarboxylase, putative | location=DS028132:1574715-1576335(-) | protein_length=477 | sequence_SO=supercontig | SO=protein_coding_gene | is_pseudo=false	0.55289	0.407698	0.980425	-0.985361	-1.17138	-0.667315	0.647004	-0.941352	1.58836	FALSE	FALSE	FALSE	FALSE	FALSE	FALSE	1.64505e-20	2.26101e-22	50.1603	50417.36	4	5	5	3	4	4	Cytoplasm	Soluble	NA	+	F2_F4	2.66358	0.00334914	1.58836	7.01915
PITG_09664	protein kinase, putative | transcript_product=protein kinase, putative | location=DS028132:1775636-1778097(+) | protein_length=760 | sequence_SO=supercontig | SO=protein_coding_gene | is_pseudo=false	-2.70728	-2.69101	-2.80756	NA	-4.14461	-5.18914	-2.73528	-4.66688	1.93159	FALSE	FALSE	FALSE	FALSE	FALSE	FALSE	3.50153e-15	4.05002e-17	47.7427	82872.69	3	3	3	0	3	2	Cell membrane	Membrane	NA	+	F2_F4	1.79501	0.0120126	1.93159	4.9262
PITG_09665	protein kinase, putative | transcript_product=protein kinase, putative | location=DS028132:1778740-1781138(-) | protein_length=714 | sequence_SO=supercontig | SO=protein_coding_gene | is_pseudo=false	4.01402	3.78577	3.84543	1.76084	1.57712	1.76239	3.88174	1.70012	2.18162	FALSE	FALSE	FALSE	FALSE	FALSE	FALSE	1.1993e-37	1.6174e-38	56.0164	77218.48	20	22	22	14	15	17	Cell membrane	Membrane	NA	+	F2_F4	4.72803	0	2.18162	23.7282
PITG_09680	conserved hypothetical protein | transcript_product=conserved hypothetical protein | location=DS028132:1842725-1843927(+) | protein_length=400 | sequence_SO=supercontig | SO=protein_coding_gene | is_pseudo=false	1.09908	0.899597	0.770487	0.163746	-0.627403	-0.104303	0.923055	-0.18932	1.11237	FALSE	FALSE	FALSE	FALSE	FALSE	FALSE	8.27893e-20	1.10618e-21	49.8665	43879.34	6	7	8	6	6	8	Cell membrane	Membrane	NA	+	F2_F4	1.94166	0.00922182	1.11237	4.42822
PITG_09703	unc-45 family protein | transcript_product=unc-45 family protein | location=DS028132:2143518-2146736(+) | protein_length=1072 | sequence_SO=supercontig | SO=protein_coding_gene | is_pseudo=false	2.04759	2.18287	2.14019	0.798418	0.809261	1.36321	2.12355	0.990296	1.13325	FALSE	FALSE	FALSE	FALSE	FALSE	FALSE	5.89575e-34	3.52436e-35	54.912	116809.76	31	36	34	24	28	32	Cytoplasm	Soluble	NA	+	F2_F4	2.39551	0.00446571	1.13325	5.94229
PITG_09705	SUMO-conjugating enzyme (SCE), putative | transcript_product=SUMO-conjugating enzyme (SCE), putative | location=DS028132:2147419-2147901(+) | protein_length=160 | sequence_SO=supercontig | SO=protein_coding_gene | is_pseudo=false	0.661439	0.681511	0.625393	-1.66791	-0.822016	-0.027956	0.656114	-0.839294	1.49541	FALSE	FALSE	FALSE	FALSE	FALSE	FALSE	6.9645e-23	1.07572e-24	51.1106	18327.95	6	7	6	6	5	6	Nucleus	Soluble	NA	+	F2_F4	1.46466	0.0235243	1.49541	3.15635
PITG_09706	proteasome subunit beta, putative | transcript_product=proteasome subunit beta, putative | location=DS028132:2148068-2148885(-) | protein_length=247 | sequence_SO=supercontig | SO=protein_coding_gene | is_pseudo=false	3.15478	3.41941	3.12955	1.99743	1.74275	1.93856	3.23458	1.89291	1.34167	FALSE	FALSE	FALSE	FALSE	FALSE	FALSE	4.82054e-25	8.66335e-27	51.9252	27212.67	14	15	15	8	14	13	Cytoplasm	Soluble	NA	+	F2_F4	3.43152	0.0012963	1.34167	11.1344
PITG_09767	conserved hypothetical protein | transcript_product=conserved hypothetical protein | location=DS028132:2839195-2840836(-) | protein_length=320 | sequence_SO=supercontig | SO=protein_coding_gene | is_pseudo=false	2.11664	2.35714	2.00368	-0.213423	-0.135323	-0.800682	2.15915	-0.383143	2.5423	FALSE	FALSE	FALSE	FALSE	FALSE	FALSE	1.53631e-25	2.86778e-27	52.1065	33947.53	2	2	2	2	2	2	Cell membrane	Membrane	NA	+	F2_F4	3.38695	0.00147851	2.5423	10.8447
PITG_09782	palmitoyltransferase, putative | transcript_product=palmitoyltransferase, putative | location=DS028132:2932605-2934801(-) | protein_length=679 | sequence_SO=supercontig | SO=protein_coding_gene | is_pseudo=false	1.42929	1.4363	1.1343	-0.261099	0.0593052	0.141541	1.3333	-0.0200843	1.35338	FALSE	FALSE	FALSE	FALSE	FALSE	FALSE	2.38014e-22	3.57301e-24	50.9023	74391.38	13	11	10	11	8	9	Cell membrane	Membrane	NA	+	F2_F4	2.99051	0.00247403	1.35338	8.56131
PITG_09783	conserved hypothetical protein | transcript_product=conserved hypothetical protein | location=DS028132:2935096-2936199(+) | protein_length=367 | sequence_SO=supercontig | SO=protein_coding_gene | is_pseudo=false	2.13697	2.73489	2.88484	0.464367	0.801718	1.2807	2.58557	0.848928	1.73664	FALSE	FALSE	FALSE	FALSE	FALSE	FALSE	9.60871e-26	1.82378e-27	52.1804	41298.9	15	15	15	12	11	13	Cytoplasm	Soluble	NA	+	F2_F4	2.20904	0.00578009	1.73664	5.27773
PITG_09789	conserved hypothetical protein | transcript_product=conserved hypothetical protein | location=DS028132:2971737-2974667(+) | protein_length=894 | sequence_SO=supercontig | SO=protein_coding_gene | is_pseudo=false	3.65075	3.96214	4.11881	2.87094	3.61939	3.23005	3.91057	3.24013	0.67044	FALSE	FALSE	FALSE	FALSE	FALSE	FALSE	4.07441e-33	2.1111e-34	54.6515	97581.05	47	51	49	40	47	45	Cytoplasm	Soluble	NA	+	F2_F4	1.22929	0.0398486	0.67044	2.61706
PITG_09796;PITG_10219	V-type proton ATPase subunit E, putative | transcript_product=V-type proton ATPase subunit E, putative | location=DS028132:2984844-2985667(+) | protein_length=226 | sequence_SO=supercontig | SO=protein_coding_gene | is_pseudo=false;V-type proton ATPase subunit E, putative | transcript_product=V-type proton ATPase subunit E, putative | location=DS028134:2545447-2546270(-) | protein_length=226 | se…	5.25966	5.92102	5.63348	4.20225	4.65989	4.34537	5.60472	4.4025	1.20222	FALSE	FALSE	FALSE	FALSE	FALSE	FALSE	4.85361e-35	3.64151e-36	55.2431	25877.13;25877.13	19	21	20	12	18	18	Lysosome/Vacuole;Lysosome/Vacuole	Soluble;Soluble	NA	+	F2_F4	2.16496	0.00642059	1.20222	5.12974
PITG_09798	glucan 1,3-beta-glucosidase, putative | transcript_product=glucan 1,3-beta-glucosidase, putative | location=DS028132:2986997-2989234(-) | protein_length=694 | sequence_SO=supercontig | SO=protein_coding_gene | is_pseudo=false	7.9988	8.22719	7.94533	7.20246	7.44264	6.74702	8.05711	7.13071	0.9264	FALSE	FALSE	FALSE	FALSE	FALSE	FALSE	1.20257e-33	6.77774e-35	54.8163	77549.97	39	44	43	28	42	41	Cell membrane	Membrane	GH5	+	F2_F4	1.85697	0.0105832	0.9264	4.18158
PITG_09815	anthranilate synthase component 2, putative | transcript_product=anthranilate synthase component 2, putative | location=DS028134:162152-163306(+) | protein_length=236 | sequence_SO=supercontig | SO=protein_coding_gene | is_pseudo=false	-0.298041	-0.147713	0.0529327	-3.71384	-1.72145	-1.50226	-0.13094	-2.31252	2.18158	FALSE	FALSE	FALSE	FALSE	FALSE	FALSE	4.09561e-19	5.32491e-21	49.5694	26227.34	5	5	5	2	4	3	Mitochondrion	Soluble	NA	+	F2_F4	1.42799	0.0257997	2.18158	3.0691
PITG_09831	conserved hypothetical protein | transcript_product=conserved hypothetical protein | location=DS028134:254814-255206(+) | protein_length=130 | sequence_SO=supercontig | SO=protein_coding_gene | is_pseudo=false	-1.62741	-1.79594	-1.73281	-2.66569	-2.80516	NA	-1.71872	-2.73543	1.0167	FALSE	FALSE	FALSE	FALSE	FALSE	FALSE	1.96373e-24	3.37162e-26	51.6995	14146.62	2	3	3	1	3	0	Extracellular	Soluble	NA	+	F2_F4	2.94626	0.0024916	1.0167	12.3941
PITG_09898	ras-like protein | transcript_product=ras-like protein | location=DS028134:601335-602443(-) | protein_length=269 | sequence_SO=supercontig | SO=protein_coding_gene | is_pseudo=false	3.96919	3.68864	3.72463	1.73402	1.84272	1.63072	3.79415	1.73582	2.05833	FALSE	FALSE	FALSE	FALSE	FALSE	FALSE	2.94243e-28	7.19925e-30	53.0642	30351.65	15	18	16	6	10	12	Cell membrane	Membrane	NA	+	F2_F4	4.36132	0.00264789	2.05833	19.1828
PITG_09899	cleavage induced hypothetical protein | transcript_product=cleavage induced hypothetical protein | location=DS028134:603486-605993(+) | protein_length=835 | sequence_SO=supercontig | SO=protein_coding_gene | is_pseudo=false	-1.52737	-2.59351	-1.60454	-5.75584	-3.87003	NA	-1.90847	-4.81294	2.90446	FALSE	FALSE	FALSE	FALSE	FALSE	FALSE	4.95428e-22	7.31027e-24	50.7766	91988.08	5	4	5	2	4	0	Nucleus	Soluble	NA	+	F2_F4	1.40231	0.0270721	2.90446	3.49584
PITG_09922	conserved hypothetical protein | transcript_product=conserved hypothetical protein | location=DS028134:779472-780409(+) | protein_length=256 | sequence_SO=supercontig | SO=protein_coding_gene | is_pseudo=false	-2.90673	-2.21837	-3.38748	NA	-5.41884	-5.53905	-2.83753	-5.47895	2.64142	FALSE	FALSE	FALSE	FALSE	FALSE	FALSE	7.50082e-12	8.17973e-14	45.9307	28678.63	2	2	2	0	1	1	Cytoplasm	Soluble	NA	+	F2_F4	2.0327	0.00799776	2.64142	5.99953
PITG_09930	type II inositol-3,4-bisphosphate 4-phosphatase, putative | transcript_product=type II inositol-3,4-bisphosphate 4-phosphatase, putative | location=DS028134:812397-816156(+) | protein_length=1221 | sequence_SO=supercontig | SO=protein_coding_gene | is_pseudo=false	2.44332	2.45348	2.56713	-0.201439	0.260801	0.284161	2.48798	0.114508	2.37347	FALSE	FALSE	FALSE	FALSE	FALSE	FALSE	5.92577e-30	1.82412e-31	53.6348	133703.14	41	41	38	20	22	21	Cytoplasm	Soluble	NA	+	F2_F4	3.88794	0.00124503	2.37347	14.5593
PITG_09932	translation initiation factor eIF-2B subunit epsilon, putative | transcript_product=translation initiation factor eIF-2B subunit epsilon, putative | location=DS028134:817877-820105(+) | protein_length=742 | sequence_SO=supercontig | SO=protein_coding_gene | is_pseudo=false	0.658225	0.446829	0.928007	-0.481264	-0.119865	0.229294	0.677687	-0.123945	0.801632	FALSE	FALSE	FALSE	FALSE	FALSE	FALSE	4.98891e-19	6.46591e-21	49.5323	82786.61	14	12	17	13	12	13	Nucleus	Soluble	NA	+	F2_F4	1.49656	0.0218856	0.801632	3.23334
PITG_09936	conserved hypothetical protein | transcript_product=conserved hypothetical protein | location=DS028134:874475-875332(+) | protein_length=285 | sequence_SO=supercontig | SO=protein_coding_gene | is_pseudo=false	-3.05834	-1.98274	-2.71412	-4.3822	-3.38877	-4.01908	-2.58507	-3.93002	1.34495	FALSE	FALSE	FALSE	FALSE	FALSE	FALSE	1.72612e-14	1.97271e-16	47.3898	31609.88	3	5	5	3	4	2	Plastid	Membrane	NA	+	F2_F4	1.45307	0.0238491	1.34495	3.12865
PITG_09939	conserved hypothetical protein | transcript_product=conserved hypothetical protein | location=DS028134:878579-879076(-) | protein_length=165 | sequence_SO=supercontig | SO=protein_coding_gene | is_pseudo=false	2.07014	2.43813	2.8557	0.357857	1.28104	1.08421	2.45466	0.907702	1.54695	FALSE	FALSE	FALSE	FALSE	FALSE	FALSE	2.341e-25	4.31123e-27	52.04	17958.15	11	12	13	7	12	11	Nucleus	Soluble	NA	+	F2_F4	1.89306	0.0102659	1.54695	4.28546
PITG_09941	myosin-like protein | transcript_product=myosin-like protein | location=DS028134:881591-883833(-) | protein_length=648 | sequence_SO=supercontig | SO=protein_coding_gene | is_pseudo=false	4.00911	3.9015	3.99474	1.80797	1.19993	1.69434	3.96845	1.56741	2.40104	FALSE	FALSE	FALSE	FALSE	FALSE	FALSE	4.07713e-35	3.11231e-36	55.266	75682.23	28	28	28	19	19	21	Cytoplasm	Soluble	NA	+	F2_F4	3.6493	0.000854545	2.40104	12.659
PITG_09963	cellulose synthase catalytic subunit, putative | transcript_product=cellulose synthase catalytic subunit, putative | location=DS028134:1036323-1040342(-) | protein_length=1081 | sequence_SO=supercontig | SO=protein_coding_gene | is_pseudo=false	5.87538	5.3987	5.55488	4.97786	4.46526	4.42215	5.60965	4.62176	0.987897	FALSE	FALSE	FALSE	FALSE	FALSE	FALSE	9.94869e-33	4.80282e-34	54.5299	122605.7	62	58	58	54	53	53	Cell membrane	Membrane	GT2	+	F2_F4	1.91565	0.00989367	0.987897	4.35139
PITG_09964	cellulose synthase 2 | transcript_product=cellulose synthase 2 | location=DS028134:1041185-1044265(-) | protein_length=1026 | sequence_SO=supercontig | SO=protein_coding_gene | is_pseudo=false	6.06007	5.69254	5.60402	5.26254	4.97661	5.06643	5.78554	5.10186	0.683683	FALSE	FALSE	FALSE	FALSE	FALSE	FALSE	9.09406e-37	1.01691e-37	55.7589	116202.93	49	48	47	40	44	47	Cell membrane	Membrane	GT2	+	F2_F4	1.86001	0.0106034	0.683683	4.19028
PITG_09985	pro-apoptotic serine protease nma111-like protein | transcript_product=pro-apoptotic serine protease nma111-like protein | location=DS028134:1235027-1237888(-) | protein_length=953 | sequence_SO=supercontig | SO=protein_coding_gene | is_pseudo=false	2.08172	1.77384	1.61832	1.54999	0.910042	1.11237	1.82463	1.1908	0.633826	FALSE	FALSE	FALSE	FALSE	FALSE	FALSE	1.31936e-31	5.15952e-33	54.1732	104452.54	25	24	23	21	17	20	Peroxisome	Soluble	NA	+	F2_F4	1.2769	0.0364062	0.633826	2.72238
PITG_09986	conserved hypothetical protein | transcript_product=conserved hypothetical protein | location=DS028134:1239348-1242264(-) | protein_length=777 | sequence_SO=supercontig | SO=protein_coding_gene | is_pseudo=false	3.00801	3.21495	3.46863	0.673155	0.909718	1.11133	3.23053	0.898068	2.33246	FALSE	FALSE	FALSE	FALSE	FALSE	FALSE	1.04149e-31	4.147e-33	54.2062	84764.33	33	34	36	20	22	19	Nucleus	Soluble	NA	+	F2_F4	3.65367	0.00087037	2.33246	12.6916
PITG_09992	conserved hypothetical protein | transcript_product=conserved hypothetical protein | location=DS028134:1253195-1255112(-) | protein_length=506 | sequence_SO=supercontig | SO=protein_coding_gene | is_pseudo=false	-2.63562	-2.21078	-2.50057	-4.12092	-3.10517	-3.05533	-2.44899	-3.42714	0.97815	FALSE	FALSE	FALSE	FALSE	FALSE	FALSE	1.07261e-16	1.29186e-18	48.4784	56630.76	4	4	4	4	4	4	Plastid	Soluble	NA	+	F2_F4	1.24426	0.0385698	0.97815	2.64999
PITG_09998	conserved hypothetical protein | transcript_product=conserved hypothetical protein | location=DS028134:1336409-1337173(+) | protein_length=254 | sequence_SO=supercontig | SO=protein_coding_gene | is_pseudo=false	2.00848	2.1949	1.82603	-0.196831	-0.150364	-0.494493	2.0098	-0.280563	2.29037	FALSE	FALSE	FALSE	FALSE	FALSE	FALSE	1.35217e-25	2.53622e-27	52.1267	26233.07	4	4	4	2	3	4	Cell membrane	Membrane	NA	+	F2_F4	3.95207	0.00138235	2.29037	15.1152
PITG_10007	diaminopimelate decarboxylase, putative | transcript_product=diaminopimelate decarboxylase, putative | location=DS028134:1353755-1355338(-) | protein_length=527 | sequence_SO=supercontig | SO=protein_coding_gene | is_pseudo=false	-0.940724	-0.595369	-1.01181	-4.2719	-3.38877	-2.85541	-0.849301	-3.50536	2.65606	FALSE	FALSE	FALSE	FALSE	FALSE	FALSE	3.13885e-30	1.00789e-31	53.7259	57476.88	9	10	10	3	3	6	Cytoplasm	Soluble	NA	+	F2_F4	2.4476	0.0043339	2.65606	6.13975
PITG_10022	vacuolar protein sorting-associated protein 8 | transcript_product=vacuolar protein sorting-associated protein 8 | location=DS028134:1392090-1397411(-) | protein_length=1759 | sequence_SO=supercontig | SO=protein_coding_gene | is_pseudo=false	4.18863	4.18708	4.36394	3.56298	3.4135	3.58861	4.24655	3.5217	0.724853	FALSE	FALSE	FALSE	FALSE	FALSE	FALSE	9.80643e-35	6.88576e-36	55.1504	193696.5	68	72	69	56	65	62	Nucleus	Soluble	NA	+	F2_F4	3.08149	0.00225564	0.724853	9.04185
PITG_10030	conserved hypothetical protein | transcript_product=conserved hypothetical protein | location=DS028134:1411867-1412487(-) | protein_length=206 | sequence_SO=supercontig | SO=protein_coding_gene | is_pseudo=false	-1.05952	-1.05414	-0.820976	-5.48455	-5.58895	-6.2886	-0.978212	-5.78737	4.80915	FALSE	FALSE	FALSE	FALSE	FALSE	FALSE	3.15905e-27	6.87391e-29	52.7075	22510.12	2	2	2	1	1	1	Nucleus	Soluble	NA	+	F2_F4	4.26987	0.00232099	4.80915	18.1899
PITG_10032	6-phosphogluconate dehydrogenase | transcript_product=6-phosphogluconate dehydrogenase | location=DS028134:1419082-1420551(-) | protein_length=489 | sequence_SO=supercontig | SO=protein_coding_gene | is_pseudo=false	8.70753	8.89169	8.68349	6.66191	7.15437	7.22011	8.7609	7.01213	1.74877	FALSE	FALSE	FALSE	FALSE	FALSE	FALSE	2.31562e-43	1.27633e-43	57.6127	53259.52	52	55	54	34	49	51	Cytoplasm	Soluble	NA	+	F2_F4	3.1288	0.00224291	1.74877	9.30145
PITG_10045	ser/thr kinase | transcript_product=ser/thr kinase | location=DS028134:1445386-1449392(-) | protein_length=1176 | sequence_SO=supercontig | SO=protein_coding_gene | is_pseudo=false	-0.89977	-0.78772	-1.06744	-2.18925	-1.59728	-1.97061	-0.91831	-1.91905	1.00074	FALSE	FALSE	FALSE	FALSE	FALSE	FALSE	2.69468e-23	4.28504e-25	51.2696	130549.64	10	7	7	9	7	6	Cytoplasm	Soluble	NA	+	F2_F4	2.1979	0.00592412	1.00074	5.24001
PITG_10080	uroporphyrinogen-III synthase, putative | transcript_product=uroporphyrinogen-III synthase, putative | location=DS028134:1566178-1567051(-) | protein_length=268 | sequence_SO=supercontig | SO=protein_coding_gene | is_pseudo=false	-0.140944	0.133089	0.0730553	-1.38865	-2.06821	-1.10285	0.0217334	-1.5199	1.54164	FALSE	FALSE	FALSE	FALSE	FALSE	FALSE	8.46697e-45	6.65941e-45	57.9956	29475.12	7	8	8	6	3	6	Cytoplasm	Soluble	NA	+	F2_F4	2.17734	0.00620698	1.54164	5.17097
PITG_10141	conserved hypothetical protein | transcript_product=conserved hypothetical protein | location=DS028134:1889088-1891433(+) | protein_length=781 | sequence_SO=supercontig | SO=protein_coding_gene | is_pseudo=false	4.20925	4.16217	3.96652	1.05345	1.32114	1.22716	4.11265	1.20058	2.91206	FALSE	FALSE	FALSE	FALSE	FALSE	FALSE	3.87046e-31	1.41331e-32	54.0226	87134.19	36	35	35	23	19	24	Cytoplasm	Soluble	NA	+	F2_F4	4.94841	0	2.91206	26.9554
PITG_10148	conserved hypothetical protein | transcript_product=conserved hypothetical protein | location=DS028134:1930780-1931574(-) | protein_length=264 | sequence_SO=supercontig | SO=protein_coding_gene | is_pseudo=false	1.35597	1.49002	1.12067	-0.294203	1.00656	0.0988255	1.32222	0.270394	1.05183	FALSE	FALSE	FALSE	FALSE	FALSE	FALSE	9.87068e-38	1.36013e-38	56.041	28793.04	11	9	10	8	9	8	Nucleus	Soluble	NA	+	F2_F4	1.23494	0.0393113	1.05183	2.62948
PITG_10154	conserved hypothetical protein | transcript_product=conserved hypothetical protein | location=DS028134:1948083-1949169(+) | protein_length=337 | sequence_SO=supercontig | SO=protein_coding_gene | is_pseudo=false	-1.74714	-1.62575	-0.825859	-3.05654	-2.37729	-1.99475	-1.39958	-2.47619	1.07661	FALSE	FALSE	FALSE	FALSE	FALSE	FALSE	2.92855e-19	3.82745e-21	49.6323	38296.95	5	5	6	3	3	5	Cytoplasm	Soluble	NA	+	F2_F4	1.19312	0.0439823	1.07661	2.53821
PITG_10185	conserved hypothetical protein | transcript_product=conserved hypothetical protein | location=DS028134:2383414-2383917(-) | protein_length=167 | sequence_SO=supercontig | SO=protein_coding_gene | is_pseudo=false	5.33584	6.10276	6.29387	4.08597	4.24525	4.4956	5.91082	4.27561	1.63522	FALSE	FALSE	FALSE	FALSE	FALSE	FALSE	1.12591e-36	1.22763e-37	55.7316	18732.29	16	16	16	13	15	14	Cytoplasm	Soluble	NA	+	F2_F4	2.17806	0.00621488	1.63522	5.17338
PITG_10196	conserved hypothetical protein | transcript_product=conserved hypothetical protein | location=DS028134:2427071-2427514(-) | protein_length=147 | sequence_SO=supercontig | SO=protein_coding_gene | is_pseudo=false	-0.207623	0.0238514	0.157024	NA	-1.91128	-1.97447	-0.00891587	-1.94287	1.93396	FALSE	FALSE	FALSE	FALSE	FALSE	FALSE	9.62208e-16	1.12803e-17	48.0207	16561.62	3	3	3	0	3	3	Cytoplasm	Soluble	NA	+	F2_F4	3.08991	0.00212261	1.93396	13.8602
PITG_10198	adenosylhomocysteinase | transcript_product=adenosylhomocysteinase | location=DS028134:2429017-2430459(+) | protein_length=480 | sequence_SO=supercontig | SO=protein_coding_gene | is_pseudo=false	6.33175	6.58162	6.7086	4.34143	4.35177	4.79849	6.54066	4.49723	2.04343	FALSE	FALSE	FALSE	FALSE	FALSE	FALSE	8.71496e-35	6.19966e-36	55.166	52485.08	36	39	39	25	32	36	Cytoplasm	Soluble	NA	+	F2_F4	3.40018	0.00152212	2.04343	10.93
PITG_10201	conserved hypothetical protein | transcript_product=conserved hypothetical protein | location=DS028134:2432543-2433484(+) | protein_length=313 | sequence_SO=supercontig | SO=protein_coding_gene | is_pseudo=false	-0.559182	-0.367762	0.201372	-1.39907	-1.05612	-0.73435	-0.241857	-1.06318	0.821323	FALSE	FALSE	FALSE	FALSE	FALSE	FALSE	9.31791e-31	3.22419e-32	53.8987	34827.51	11	13	15	6	12	11	Nucleus	Soluble	NA	+	F2_F4	1.29063	0.0350575	0.821323	2.75308
PITG_10272	conserved hypothetical protein | transcript_product=conserved hypothetical protein | location=DS028135:362166-362722(-) | protein_length=147 | sequence_SO=supercontig | SO=protein_coding_gene | is_pseudo=false	-1.90473	-1.545	-1.59874	-2.86411	-3.56217	-3.34142	-1.68282	-3.2559	1.57308	FALSE	FALSE	FALSE	FALSE	FALSE	FALSE	4.41116e-10	4.68988e-12	44.8285	16166.03	3	4	4	3	3	4	Nucleus	Soluble	NA	+	F2_F4	2.59007	0.00375494	1.57308	6.70841
PITG_10275	conserved hypothetical protein | transcript_product=conserved hypothetical protein | location=DS028135:370303-373158(+) | protein_length=951 | sequence_SO=supercontig | SO=protein_coding_gene | is_pseudo=false	0.00679493	0.859358	0.50703	-2.04025	-1.06484	-0.983086	0.457728	-1.36273	1.82045	FALSE	FALSE	FALSE	FALSE	FALSE	FALSE	2.63903e-23	4.19846e-25	51.2731	104958.65	12	14	14	8	8	8	Nucleus	Soluble	NA	+	F2_F4	1.90945	0.00990822	1.82045	4.33323
PITG_10315	UDP-sugar pyrophospharylase, putative | transcript_product=UDP-sugar pyrophospharylase, putative | location=DS028135:696284-698182(+) | protein_length=632 | sequence_SO=supercontig | SO=protein_coding_gene | is_pseudo=false	2.28788	2.00858	2.07251	0.454954	0.256357	0.467232	2.12299	0.392848	1.73014	FALSE	FALSE	FALSE	FALSE	FALSE	FALSE	3.89333e-39	7.8314e-40	56.4445	69596.72	19	20	19	12	12	12	Cytoplasm	Soluble	NA	+	F2_F4	4.04118	0.00163478	1.73014	15.922
PITG_10331;PITG_19240;PITG_22347	conserved hypothetical protein | transcript_product=conserved hypothetical protein | location=DS028135:769343-771405(+) | protein_length=204 | sequence_SO=supercontig | SO=protein_coding_gene | is_pseudo=false;conserved hypothetical protein | transcript_product=conserved hypothetical protein | location=DS028204:408370-409598(-) | protein_length=207 | sequence_SO=supercontig | SO=protein_coding_ge…	-2.79937	-2.90725	-2.30328	-5.03065	-3.82417	-3.36653	-2.66997	-4.07378	1.40382	FALSE	FALSE	FALSE	FALSE	FALSE	FALSE	3.08125e-31	1.14484e-32	54.0546	22965.55;22714.7;21158.85	2	2	2	2	2	2	Nucleus;Nucleus;Nucleus	Soluble;Soluble;Soluble	NA	+	F2_F4	1.2436	0.0385873	1.40382	2.64854
PITG_10343	conserved hypothetical protein | transcript_product=conserved hypothetical protein | location=DS028135:868768-873120(-) | protein_length=1375 | sequence_SO=supercontig | SO=protein_coding_gene | is_pseudo=false	4.43989	4.29781	4.49738	3.72414	3.8292	3.71059	4.41169	3.75464	0.65705	FALSE	FALSE	FALSE	FALSE	FALSE	FALSE	6.63414e-35	4.81233e-36	55.202	156173.94	65	61	62	57	58	57	Cytoplasm	Soluble	NA	+	F2_F4	3.14014	0.00227984	0.65705	9.36472
PITG_10382	conserved hypothetical protein | transcript_product=conserved hypothetical protein | location=DS028135:1043460-1044722(-) | protein_length=420 | sequence_SO=supercontig | SO=protein_coding_gene | is_pseudo=false	0.432744	0.865807	0.795883	-3.52567	-2.26933	-2.37742	0.698145	-2.72414	3.42228	FALSE	FALSE	FALSE	FALSE	FALSE	FALSE	2.52408e-22	3.77695e-24	50.8923	47519.73	11	13	10	5	5	4	Nucleus	Soluble	NA	+	F2_F4	2.89363	0.00246629	3.42228	8.07531
PITG_10396	secreted RxLR effector peptide protein, putative | transcript_product=secreted RxLR effector peptide protein, putative | location=DS028135:1100103-1100534(+) | protein_length=143 | sequence_SO=supercontig | SO=protein_coding_gene | is_pseudo=false	-1.28663	-1.04831	-1.30311	NA	-2.46593	-2.82598	-1.21268	-2.64595	1.43327	FALSE	FALSE	FALSE	FALSE	FALSE	FALSE	6.90071e-19	8.89266e-21	49.471	16352.14	2	2	2	0	2	2	Extracellular	Soluble	NA	+	F2_F4	2.44707	0.00433021	1.43327	8.3732
PITG_10420	conserved hypothetical protein | transcript_product=conserved hypothetical protein | location=DS028135:1160487-1165654(+) | protein_length=1551 | sequence_SO=supercontig | SO=protein_coding_gene | is_pseudo=false	0.0809317	0.413408	0.247442	-0.701502	-0.273123	-0.555016	0.247261	-0.50988	0.757141	FALSE	FALSE	FALSE	FALSE	FALSE	FALSE	3.51275e-29	9.6656e-31	53.3771	171073.31	21	21	17	20	16	16	Cytoplasm	Soluble	NA	+	F2_F4	2.05905	0.00761009	0.757141	4.7873
PITG_10449	ATP-binding Cassette (ABC) Superfamily | transcript_product=ATP-binding Cassette (ABC) Superfamily | location=DS028135:1279743-1285638(-) | protein_length=1931 | sequence_SO=supercontig | SO=protein_coding_gene | is_pseudo=false	4.29012	3.77905	3.69402	3.09953	2.56951	2.39307	3.92106	2.68737	1.23369	FALSE	FALSE	FALSE	FALSE	FALSE	FALSE	1.9473e-31	7.44868e-33	54.1189	213273.61	47	42	43	35	35	33	Cell membrane	Membrane	NA	+	F2_F4	1.92181	0.00977778	1.23369	4.36952
PITG_10463	conserved hypothetical protein | transcript_product=conserved hypothetical protein | location=DS028135:1389513-1390428(-) | protein_length=256 | sequence_SO=supercontig | SO=protein_coding_gene | is_pseudo=false	-0.193923	0.306202	0.609123	-2.28852	-1.77304	-2.00014	0.240467	-2.02057	2.26103	FALSE	FALSE	FALSE	FALSE	FALSE	FALSE	3.05916e-25	5.59407e-27	51.9976	29129.7	14	15	14	8	8	6	Nucleus	Soluble	NA	+	F2_F4	2.90776	0.00234146	2.26103	8.1446
PITG_10513	proteasome subunit alpha type-6, putative | transcript_product=proteasome subunit alpha type-6, putative | location=DS028135:1649049-1649978(+) | protein_length=242 | sequence_SO=supercontig | SO=protein_coding_gene | is_pseudo=false	3.16495	3.54808	3.55695	1.48266	2.08886	2.1576	3.42333	1.90971	1.51362	FALSE	FALSE	FALSE	FALSE	FALSE	FALSE	4.92681e-29	1.33518e-30	53.3277	27194.87	17	20	23	16	19	18	Cytoplasm	Soluble	NA	+	F2_F4	2.42296	0.00448545	1.51362	6.04568
PITG_10520	kinesin-like protein | transcript_product=kinesin-like protein | location=DS028135:1678965-1681889(+) | protein_length=819 | sequence_SO=supercontig | SO=protein_coding_gene | is_pseudo=false	1.35138	0.28404	1.34022	-0.451334	-1.34306	-1.81294	0.99188	-1.20244	2.19432	FALSE	FALSE	FALSE	FALSE	FALSE	FALSE	5.43863e-35	4.01587e-36	55.2282	91030.76	18	18	18	14	12	10	Cytoplasm	Soluble	NA	+	F2_F4	1.8326	0.0110214	2.19432	4.11244
PITG_10540	secreted RxLR effector peptide protein, putative | transcript_product=secreted RxLR effector peptide protein, putative | location=DS028135:1775339-1776541(-) | protein_length=400 | sequence_SO=supercontig | SO=protein_coding_gene | is_pseudo=false	NA	-4.31523	-4.51165	-5.31928	NA	-5.43341	-4.41344	-5.37634	0.962905	FALSE	FALSE	FALSE	FALSE	FALSE	FALSE	2.82701e-21	4.02954e-23	50.4735	44616.45	0	2	2	1	0	1	Extracellular	Soluble	NA	+	F2_F4	1.86547	0.0104362	0.962905	8.47737
PITG_10659	conserved hypothetical protein | transcript_product=conserved hypothetical protein | location=DS028137:483133-483884(-) | protein_length=204 | sequence_SO=supercontig | SO=protein_coding_gene | is_pseudo=false	-0.438916	-0.0810585	0.258415	-2.78012	-1.69064	-1.36776	-0.0871865	-1.94617	1.85899	FALSE	FALSE	FALSE	FALSE	FALSE	FALSE	3.51975e-32	1.53032e-33	54.3564	22867.53	7	8	8	6	7	8	Mitochondrion	Soluble	NA	+	F2_F4	1.76907	0.0123508	1.85899	3.93586
PITG_10663	Multidrug/Oligosaccharidyl-lipid/Polysaccharide (MOP) Flippase Superfamily | transcript_product=Multidrug/Oligosaccharidyl-lipid/Polysaccharide (MOP) Flippase Superfamily | location=DS028137:495087-496754(+) | protein_length=555 | sequence_SO=supercontig | SO=protein_coding_gene | is_pseudo=false	2.03705	2.49595	2.27588	1.43084	1.33178	1.10063	2.26963	1.28775	0.981877	FALSE	FALSE	FALSE	FALSE	FALSE	FALSE	6.48874e-35	4.71208e-36	55.2049	59446.21	11	12	10	8	9	9	Cell membrane	Membrane	NA	+	F2_F4	2.40055	0.00443871	0.981877	5.96117
PITG_10674	CorA Metal Ion Transporter (MIT) Family | transcript_product=CorA Metal Ion Transporter (MIT) Family | location=DS028137:565835-567907(-) | protein_length=664 | sequence_SO=supercontig | SO=protein_coding_gene | is_pseudo=false	5.15248	5.11435	4.37238	3.08992	3.25515	2.6381	4.87974	2.99439	1.88535	FALSE	FALSE	FALSE	FALSE	FALSE	FALSE	1.10873e-39	2.63087e-40	56.5991	74830.38	32	35	32	26	27	23	Endoplasmic reticulum	Membrane	NA	+	F2_F4	2.41292	0.00450778	1.88535	6.00768
PITG_10675	protein kinase, putative | transcript_product=protein kinase, putative | location=DS028137:569864-571429(+) | protein_length=521 | sequence_SO=supercontig | SO=protein_coding_gene | is_pseudo=false	-0.234029	-0.556948	-0.772285	-2.81093	-5.11842	-3.26313	-0.521087	-3.73083	3.20974	FALSE	FALSE	FALSE	FALSE	FALSE	FALSE	4.14185e-23	6.4992e-25	51.1978	56984.28	8	8	8	4	2	4	Cell membrane	Membrane	NA	+	F2_F4	1.94526	0.00919082	3.20974	4.43892
PITG_10777	imidazoleglycerol-phosphate dehydratase | transcript_product=imidazoleglycerol-phosphate dehydratase | location=DS028137:1134699-1136069(-) | protein_length=426 | sequence_SO=supercontig | SO=protein_coding_gene | is_pseudo=false	0.476638	0.916113	0.955877	-0.425274	0.143633	0.0608025	0.782876	-0.0736128	0.856489	FALSE	FALSE	FALSE	FALSE	FALSE	FALSE	2.42378e-28	5.99099e-30	53.093	45559.12	10	11	10	11	10	9	Cytoplasm	Soluble	NA	+	F2_F4	1.66208	0.0151185	0.856489	3.64991
PITG_10783	CorA Metal Ion Transporter (MIT) Family | transcript_product=CorA Metal Ion Transporter (MIT) Family | location=DS028137:1204696-1206315(+) | protein_length=519 | sequence_SO=supercontig | SO=protein_coding_gene | is_pseudo=false	1.43016	0.721874	0.434868	-0.202391	-0.362492	-0.755249	0.862301	-0.440044	1.30234	FALSE	FALSE	FALSE	FALSE	FALSE	FALSE	1.01869e-24	1.78807e-26	51.8054	59966.6	16	12	11	11	8	6	Endoplasmic reticulum	Membrane	NA	+	F2_F4	1.73732	0.0131409	1.30234	3.84954
PITG_10828	conserved hypothetical protein | transcript_product=conserved hypothetical protein | location=DS028137:1452161-1454053(-) | protein_length=428 | sequence_SO=supercontig | SO=protein_coding_gene | is_pseudo=false	1.86952	2.05763	2.22251	0.253143	0.833887	0.879032	2.04989	0.655354	1.39453	FALSE	FALSE	FALSE	FALSE	FALSE	FALSE	5.54182e-36	5.12454e-37	55.5263	48832.61	20	20	22	13	17	14	Cytoplasm	Soluble	NA	+	F2_F4	2.45659	0.004179	1.39453	6.17438
PITG_10845	conserved hypothetical protein | transcript_product=conserved hypothetical protein | location=DS028137:1565452-1568127(-) | protein_length=717 | sequence_SO=supercontig | SO=protein_coding_gene | is_pseudo=false	0.808383	0.948973	1.07448	-0.389818	-0.236927	-0.751062	0.943945	-0.459269	1.40321	FALSE	FALSE	FALSE	FALSE	FALSE	FALSE	2.98934e-23	4.74069e-25	51.2523	79681.2	17	16	17	15	11	12	Nucleus	Soluble	NA	+	F2_F4	2.92302	0.00240708	1.40321	8.22004
PITG_10864	conserved hypothetical protein | transcript_product=conserved hypothetical protein | location=DS028137:1716566-1718031(+) | protein_length=312 | sequence_SO=supercontig | SO=protein_coding_gene | is_pseudo=false	-0.234004	-0.616693	-0.310633	-4.34147	-2.31564	NA	-0.38711	-3.32856	2.94144	FALSE	FALSE	FALSE	FALSE	FALSE	FALSE	1.2799e-12	1.41181e-14	46.3765	35141.26	7	6	6	2	4	0	Mitochondrion	Soluble	NA	+	F2_F4	1.50081	0.0217677	2.94144	3.82046
PITG_10866	spermidine synthase, putative | transcript_product=spermidine synthase, putative | location=DS028137:1721031-1721918(-) | protein_length=295 | sequence_SO=supercontig | SO=protein_coding_gene | is_pseudo=false	1.43554	1.53486	1.64988	-0.778658	-0.156301	0.181273	1.54009	-0.251229	1.79132	FALSE	FALSE	FALSE	FALSE	FALSE	FALSE	5.08339e-26	9.85152e-28	52.28	33454.26	12	12	13	7	11	9	Cytoplasm	Soluble	NA	+	F2_F4	2.46898	0.00404185	1.79132	6.22238
PITG_10893	proton myo-inositol cotransporter, putative | transcript_product=proton myo-inositol cotransporter, putative | location=DS028137:1880947-1882657(-) | protein_length=549 | sequence_SO=supercontig | SO=protein_coding_gene | is_pseudo=false	-0.613725	-0.893482	-1.04126	-1.14986	-1.59118	-2.09346	-0.849489	-1.6115	0.762011	FALSE	FALSE	FALSE	FALSE	FALSE	FALSE	2.07878e-19	2.73318e-21	49.6962	59369.85	6	4	3	5	3	3	Cell membrane	Membrane	NA	+	F2_F4	1.19385	0.0439562	0.762011	2.53979
PITG_10929	proteasome subunit alpha, putative | transcript_product=proteasome subunit alpha, putative | location=DS028136:169466-170429(+) | protein_length=253 | sequence_SO=supercontig | SO=protein_coding_gene | is_pseudo=false	3.44232	3.55983	3.88695	1.72655	1.89744	2.27224	3.6297	1.96541	1.66429	FALSE	FALSE	FALSE	FALSE	FALSE	FALSE	7.84604e-32	3.18205e-33	54.2455	28060.76	19	23	23	17	18	19	Cytoplasm	Soluble	NA	+	F2_F4	2.87082	0.00256831	1.66429	7.96458
PITG_10932	dipeptidyl peptidase, putative | transcript_product=dipeptidyl peptidase, putative | location=DS028136:173806-176211(-) | protein_length=787 | sequence_SO=supercontig | SO=protein_coding_gene | is_pseudo=false	2.7184	2.5729	2.57355	0.955921	0.458391	0.472008	2.62162	0.628773	1.99284	FALSE	FALSE	FALSE	FALSE	FALSE	FALSE	1.71534e-27	3.82521e-29	52.8	87327.04	36	33	32	27	19	22	Cytoplasm	Soluble	NA	+	F2_F4	3.51248	0.00111429	1.99284	11.6795
PITG_10938	protein phosphatase 2C, putative | transcript_product=protein phosphatase 2C, putative | location=DS028136:189884-191056(-) | protein_length=344 | sequence_SO=supercontig | SO=protein_coding_gene | is_pseudo=false	3.8274	4.02188	4.09447	1.48457	1.49141	1.71184	3.98125	1.56261	2.41864	FALSE	FALSE	FALSE	FALSE	FALSE	FALSE	1.90548e-30	6.29764e-32	53.7971	36743.99	23	25	24	14	18	20	Cytoplasm	Soluble	NA	+	F2_F4	4.60887	0	2.41864	22.1455
PITG_10952	conserved hypothetical protein | transcript_product=conserved hypothetical protein | location=DS028136:365001-368778(-) | protein_length=1154 | sequence_SO=supercontig | SO=protein_coding_gene | is_pseudo=false	0.429736	0.318699	0.597202	-0.91835	-0.0916176	-0.0668068	0.448546	-0.358925	0.80747	FALSE	FALSE	FALSE	FALSE	FALSE	FALSE	2.13242e-30	6.98883e-32	53.7811	127971.42	23	22	23	20	19	21	Nucleus	Soluble	NA	+	F2_F4	1.29913	0.0345088	0.80747	2.77217
PITG_10954	conserved hypothetical protein | transcript_product=conserved hypothetical protein | location=DS028136:371396-372827(-) | protein_length=363 | sequence_SO=supercontig | SO=protein_coding_gene | is_pseudo=false	-0.906419	-0.334694	-0.689451	-2.05873	-1.67075	-1.29443	-0.643521	-1.67464	1.03112	FALSE	FALSE	FALSE	FALSE	FALSE	FALSE	3.36742e-28	8.17335e-30	53.0441	40051.05	5	6	5	6	4	6	Nucleus	Soluble	NA	+	F2_F4	1.69228	0.0144219	1.03112	3.72923
PITG_10971	protein kinase, putative | transcript_product=protein kinase, putative | location=DS028136:502710-504208(+) | protein_length=399 | sequence_SO=supercontig | SO=protein_coding_gene | is_pseudo=false	6.50787	6.85275	6.56573	3.14742	3.33823	3.24435	6.64212	3.24333	3.39878	FALSE	FALSE	FALSE	FALSE	FALSE	FALSE	3.03552e-44	2.19058e-44	57.8487	45078.2	35	41	40	18	29	31	Cell membrane	Membrane	NA	+	F2_F4	5.03373	0	3.39878	28.3184
PITG_10980	phosphatidylinositol-4-phosphate-5-kinase (Pi-PIPK-D2) | transcript_product=phosphatidylinositol-4-phosphate-5-kinase (Pi-PIPK-D2) | location=DS028136:600612-603766(+) | protein_length=934 | sequence_SO=supercontig | SO=protein_coding_gene | is_pseudo=false	2.90076	3.06644	2.9859	1.60526	1.25958	0.959419	2.98437	1.27475	1.70961	FALSE	FALSE	FALSE	FALSE	FALSE	FALSE	8.56472e-33	4.1721e-34	54.5504	105868.61	33	28	29	20	24	21	Cell membrane	Membrane	NA	+	F2_F4	3.05047	0.00255714	1.70961	8.87529
PITG_10990	farnesyl pyrophosphate synthetase | transcript_product=farnesyl pyrophosphate synthetase | location=DS028136:632366-633785(-) | protein_length=345 | sequence_SO=supercontig | SO=protein_coding_gene | is_pseudo=false	-0.823197	-1.29297	-1.21109	-2.77168	-3.79478	-3.18716	-1.10909	-3.25121	2.14212	FALSE	FALSE	FALSE	FALSE	FALSE	FALSE	2.02735e-24	3.47914e-26	51.6944	39769.68	5	6	7	3	1	4	Cytoplasm	Soluble	NA	+	F2_F4	2.53439	0.0037726	2.14212	6.48102
PITG_11011	conserved hypothetical protein | transcript_product=conserved hypothetical protein | location=DS028136:711099-711635(-) | protein_length=159 | sequence_SO=supercontig | SO=protein_coding_gene | is_pseudo=false	1.36417	1.74038	1.19649	0.644953	0.760195	0.425577	1.43368	0.610242	0.823438	FALSE	FALSE	FALSE	FALSE	FALSE	FALSE	7.73623e-27	1.61315e-28	52.5709	17630.42	7	8	9	9	9	9	Nucleus	Soluble	NA	+	F2_F4	1.92228	0.00978276	0.823438	4.3709
PITG_11013	guanylate kinase | transcript_product=guanylate kinase | location=DS028136:713300-714112(+) | protein_length=270 | sequence_SO=supercontig | SO=protein_coding_gene | is_pseudo=false	0.549077	1.28515	0.839769	-0.89624	0.318747	0.060585	0.891332	-0.172303	1.06363	FALSE	FALSE	FALSE	FALSE	FALSE	FALSE	2.09464e-28	5.24408e-30	53.1146	30041.33	9	11	10	8	10	10	Cytoplasm	Soluble	NA	+	F2_F4	1.17104	0.0465602	1.06363	2.49053
PITG_11029	conserved hypothetical protein | transcript_product=conserved hypothetical protein | location=DS028136:752938-754196(-) | protein_length=329 | sequence_SO=supercontig | SO=protein_coding_gene | is_pseudo=false	2.01897	2.09769	2.31293	0.677399	1.36065	0.84202	2.1432	0.960023	1.18317	FALSE	FALSE	FALSE	FALSE	FALSE	FALSE	3.80988e-34	2.3601e-35	54.9703	33459.63	17	15	17	11	15	15	Mitochondrion	Membrane	NA	+	F2_F4	2.21144	0.00580274	1.18317	5.28589
PITG_11069	villin-like protein | transcript_product=villin-like protein | location=DS028136:1041523-1044397(+) | protein_length=879 | sequence_SO=supercontig | SO=protein_coding_gene | is_pseudo=false	6.27742	6.25918	6.77679	4.19197	5.14622	5.04397	6.4378	4.79405	1.64374	FALSE	FALSE	FALSE	FALSE	FALSE	FALSE	1.58968e-32	7.36936e-34	54.4658	96863.11	51	53	57	35	49	51	Cytoplasm	Soluble	NA	+	F2_F4	2.04399	0.00768831	1.64374	4.74006
PITG_11086	HIT domain-containing protein, putative | transcript_product=HIT domain-containing protein, putative | location=DS028136:1085990-1086424(-) | protein_length=144 | sequence_SO=supercontig | SO=protein_coding_gene | is_pseudo=false	2.90761	3.37739	3.50247	0.587191	1.30595	1.33036	3.26249	1.0745	2.18799	FALSE	FALSE	FALSE	FALSE	FALSE	FALSE	1.02141e-25	1.93192e-27	52.1708	15409.91	8	9	9	6	7	8	Cytoplasm	Soluble	NA	+	F2_F4	2.70632	0.00351584	2.18799	7.20553
PITG_11087	conserved hypothetical protein | transcript_product=conserved hypothetical protein | location=DS028136:1086667-1088507(+) | protein_length=527 | sequence_SO=supercontig | SO=protein_coding_gene | is_pseudo=false	1.09604	1.48074	1.57418	-1.69041	-0.785505	-0.40897	1.38365	-0.961628	2.34528	FALSE	FALSE	FALSE	FALSE	FALSE	FALSE	5.27852e-29	1.42169e-30	53.3176	59383.18	17	16	16	9	9	9	Mitochondrion	Soluble	NA	+	F2_F4	2.34509	0.00475529	2.34528	5.75621
PITG_11098	conserved hypothetical protein | transcript_product=conserved hypothetical protein | location=DS028136:1154789-1156866(+) | protein_length=541 | sequence_SO=supercontig | SO=protein_coding_gene | is_pseudo=false	0.935636	1.01857	1.353	-1.21652	-0.310749	-0.19982	1.1024	-0.575696	1.6781	FALSE	FALSE	FALSE	FALSE	FALSE	FALSE	8.91189e-36	7.85683e-37	55.4646	59823.54	14	13	15	9	11	12	Nucleus	Soluble	NA	+	F2_F4	2.0773	0.00727739	1.6781	4.84502
PITG_11100	conserved hypothetical protein | transcript_product=conserved hypothetical protein | location=DS028136:1158711-1160322(+) | protein_length=500 | sequence_SO=supercontig | SO=protein_coding_gene | is_pseudo=false	-0.0970049	0.213919	0.68704	-0.915621	-1.08795	-0.143946	0.267985	-0.715839	0.983824	FALSE	FALSE	FALSE	FALSE	FALSE	FALSE	9.50365e-24	1.55216e-25	51.4421	58344.32	12	13	16	16	9	13	Cytoplasm	Soluble	NA	+	F2_F4	1.25143	0.0381528	0.983824	2.66583
PITG_11139	P-type ATPase (P-ATPase) Superfamily | transcript_product=P-type ATPase (P-ATPase) Superfamily | location=DS028136:1287502-1290696(-) | protein_length=1064 | sequence_SO=supercontig | SO=protein_coding_gene | is_pseudo=false	3.46858	2.55053	2.83218	1.32208	0.422689	0.321388	2.95043	0.688719	2.26171	FALSE	FALSE	FALSE	FALSE	FALSE	FALSE	1.04008e-34	7.2371e-36	55.1427	116266.18	38	38	36	27	15	19	Cell membrane	Membrane	NA	+	F2_F4	2.24718	0.00545355	2.26171	5.4085
PITG_11153	conserved hypothetical protein | transcript_product=conserved hypothetical protein | location=DS028136:1419169-1420266(-) | protein_length=365 | sequence_SO=supercontig | SO=protein_coding_gene | is_pseudo=false	NA	-6.24346	-5.98269	-7.33328	-8.31189	-7.48176	-6.11308	-7.70898	1.5959	TRUE	TRUE	TRUE	TRUE	TRUE	TRUE	9.44019e-19	1.21095e-20	49.4115	40278.13	0	1	1	1	1	1	Nucleus	Soluble	NA	+	F2_F4	1.53591	0.0200504	1.5959	3.9412
PITG_11159	phospholipid-transporting ATPase, putative | transcript_product=phospholipid-transporting ATPase, putative | location=DS028136:1437194-1441009(+) | protein_length=1057 | sequence_SO=supercontig | SO=protein_coding_gene | is_pseudo=false	-4.72905	-5.03465	-5.11783	NA	-7.04015	-6.23154	-4.96051	-6.63584	1.67534	TRUE	TRUE	TRUE	TRUE	TRUE	TRUE	1.17018e-15	1.36818e-17	47.979	118031.26	1	1	1	0	1	1	Cell membrane	Membrane	NA	+	F2_F4	1.8031	0.0117831	1.67534	4.95983
PITG_11164	conserved hypothetical protein | transcript_product=conserved hypothetical protein | location=DS028136:1466828-1467568(-) | protein_length=246 | sequence_SO=supercontig | SO=protein_coding_gene | is_pseudo=false	0.697385	0.828928	0.737442	-1.82177	-0.815157	-0.794077	0.754585	-1.14367	1.89825	FALSE	FALSE	FALSE	FALSE	FALSE	FALSE	7.62408e-17	9.2126e-19	48.5481	27345.14	7	7	7	4	5	4	Cytoplasm	Soluble	NA	+	F2_F4	2.29081	0.00521125	1.89825	5.5613
PITG_11171	conserved hypothetical protein | transcript_product=conserved hypothetical protein | location=DS028136:1533447-1534817(+) | protein_length=456 | sequence_SO=supercontig | SO=protein_coding_gene | is_pseudo=false	3.22661	3.03956	3.11794	2.34561	2.67618	2.34515	3.12804	2.45565	0.67239	FALSE	FALSE	FALSE	FALSE	FALSE	FALSE	1.46323e-34	9.85814e-36	55.0975	50634.99	29	35	36	21	30	30	Cytoplasm	Soluble	NA	+	F2_F4	2.26539	0.00548883	0.67239	5.47186
PITG_11182	conserved hypothetical protein | transcript_product=conserved hypothetical protein | location=DS028136:1723774-1725912(-) | protein_length=712 | sequence_SO=supercontig | SO=protein_coding_gene | is_pseudo=false	1.30878	1.42971	1.33293	-1.38387	-1.46505	-1.4014	1.35714	-1.41677	2.77391	FALSE	FALSE	FALSE	FALSE	FALSE	FALSE	1.11297e-30	3.81341e-32	53.8735	79050.24	26	24	26	13	14	14	Nucleus	Soluble	NA	+	F2_F4	6.4045	0	2.77391	62.4421
PITG_11189	phosphoenolpyruvate carboxykinase | transcript_product=phosphoenolpyruvate carboxykinase | location=DS028136:1740797-1742398(-) | protein_length=533 | sequence_SO=supercontig | SO=protein_coding_gene | is_pseudo=false	-1.14705	-0.823999	-1.22016	-2.69841	-1.6012	-2.05239	-1.06374	-2.11733	1.0536	FALSE	FALSE	FALSE	FALSE	FALSE	FALSE	9.5984e-21	1.33523e-22	50.2568	59272.7	5	5	5	5	5	3	Cytoplasm	Soluble	NA	+	F2_F4	1.43721	0.0250864	1.0536	3.09093
PITG_11203	anoctamin-like protein | transcript_product=anoctamin-like protein | location=DS028136:1791235-1793964(+) | protein_length=909 | sequence_SO=supercontig | SO=protein_coding_gene | is_pseudo=false	0.475024	-0.142307	-1.17334	-2.80759	-2.97116	-5.21461	-0.280208	-3.66445	3.38425	FALSE	FALSE	FALSE	FALSE	FALSE	FALSE	9.0703e-19	1.16392e-20	49.4191	105544.3	18	11	11	9	7	3	Cell membrane	Membrane	NA	+	F2_F4	1.68326	0.0146815	3.38425	3.70543
PITG_11205	Rab2 family GTPase, putative | transcript_product=Rab2 family GTPase, putative | location=DS028136:1799841-1800744(+) | protein_length=210 | sequence_SO=supercontig | SO=protein_coding_gene | is_pseudo=false	6.80403	6.80227	6.52426	6.31655	6.07777	5.92408	6.71019	6.10613	0.604053	FALSE	FALSE	FALSE	FALSE	FALSE	FALSE	6.71058e-29	1.78405e-30	53.2824	23217.33	23	25	24	18	25	25	Golgi apparatus	Soluble	NA	+	F2_F4	1.82908	0.0111328	0.604053	4.10251
PITG_11215	DnaJ subfamily C protein | transcript_product=DnaJ subfamily C protein | location=DS028136:1898192-1899947(-) | protein_length=507 | sequence_SO=supercontig | SO=protein_coding_gene | is_pseudo=false	4.06646	4.32099	4.54581	2.39758	3.44124	3.34151	4.31109	3.06011	1.25098	FALSE	FALSE	FALSE	FALSE	FALSE	FALSE	2.28615e-25	4.21354e-27	52.0437	55548.04	26	30	33	19	28	26	Cytoplasm	Soluble	NA	+	F2_F4	1.59326	0.0175576	1.25098	3.47309
PITG_11323	conserved hypothetical protein | transcript_product=conserved hypothetical protein | location=DS028140:348397-350519(+) | protein_length=455 | sequence_SO=supercontig | SO=protein_coding_gene | is_pseudo=false	-0.560233	-0.648092	-0.546829	-1.94841	-1.04514	-1.27224	-0.585051	-1.42193	0.836879	FALSE	FALSE	FALSE	FALSE	FALSE	FALSE	1.95543e-38	3.24361e-39	56.2441	49640.95	8	8	9	7	8	8	Nucleus	Soluble	NA	+	F2_F4	1.42583	0.0257379	0.836879	3.064
PITG_11366	F-actin-capping protein subunit beta, putative | transcript_product=F-actin-capping protein subunit beta, putative | location=DS028140:922232-923098(+) | protein_length=288 | sequence_SO=supercontig | SO=protein_coding_gene | is_pseudo=false	0.125821	0.227325	0.783756	-1.29506	-0.824974	-1.19246	0.378967	-1.10416	1.48313	FALSE	FALSE	FALSE	FALSE	FALSE	FALSE	5.32599e-16	6.28912e-18	48.1458	32705.85	10	8	9	8	6	6	Cytoplasm	Soluble	NA	+	F2_F4	2.3969	0.00448	1.48313	5.94748
PITG_11405	conserved hypothetical protein | transcript_product=conserved hypothetical protein | location=DS028140:1339362-1344153(-) | protein_length=1494 | sequence_SO=supercontig | SO=protein_coding_gene | is_pseudo=false	1.02176	1.67505	1.61357	-0.719772	-0.369371	-0.620596	1.43679	-0.569913	2.00671	FALSE	FALSE	FALSE	FALSE	FALSE	FALSE	1.44192e-47	2.34731e-47	58.7147	162977.62	19	21	21	12	11	13	Cytoplasm	Soluble	NA	+	F2_F4	3.00099	0.00251485	2.00671	8.6154
PITG_11421;PITG_14075	conserved hypothetical protein | transcript_product=conserved hypothetical protein | location=DS028140:1494472-1494783(-) | protein_length=103 | sequence_SO=supercontig | SO=protein_coding_gene | is_pseudo=false;conserved hypothetical protein | transcript_product=conserved hypothetical protein | location=DS028149:521364-522403(+) | protein_length=129 | sequence_SO=supercontig | SO=protein_coding_…	0.633529	0.620592	0.393948	-0.631584	-0.337587	-0.288378	0.549356	-0.419183	0.968539	FALSE	FALSE	FALSE	FALSE	FALSE	FALSE	1.51194e-15	1.76305e-17	47.9242	11621.52;14786.24	3	3	3	2	3	3	Extracellular;Mitochondrion	Soluble;Membrane	NA	+	F2_F4	2.73091	0.00321304	0.968539	7.31474
PITG_11424	conserved hypothetical protein | transcript_product=conserved hypothetical protein | location=DS028140:1537984-1540029(-) | protein_length=681 | sequence_SO=supercontig | SO=protein_coding_gene | is_pseudo=false	3.46503	3.572	3.41588	1.40401	1.57079	1.38733	3.4843	1.45404	2.03026	FALSE	FALSE	FALSE	FALSE	FALSE	FALSE	9.87038e-32	3.94815e-33	54.2136	75333.52	32	31	32	22	25	27	Cytoplasm	Soluble	NA	+	F2_F4	4.96664	0	2.03026	27.2411
PITG_11445	sepiapterin reductase, putative | transcript_product=sepiapterin reductase, putative | location=DS028140:1751128-1751836(+) | protein_length=222 | sequence_SO=supercontig | SO=protein_coding_gene | is_pseudo=false	-1.55928	-1.37431	-1.21755	NA	-2.83027	-2.68554	-1.38371	-2.75791	1.37419	FALSE	FALSE	FALSE	FALSE	FALSE	FALSE	6.0258e-38	8.78763e-39	56.1031	24605.94	3	3	3	0	3	2	Cytoplasm	Soluble	NA	+	F2_F4	2.66254	0.00333835	1.37419	9.9263
PITG_11457	phosphoribosylformylglycinamidine synthase | transcript_product=phosphoribosylformylglycinamidine synthase | location=DS028140:1821568-1825666(-) | protein_length=1332 | sequence_SO=supercontig | SO=protein_coding_gene | is_pseudo=false	4.6825	4.92773	5.11238	2.85312	3.20639	3.51891	4.90754	3.19281	1.71473	FALSE	FALSE	FALSE	FALSE	FALSE	FALSE	5.98935e-33	2.98499e-34	54.5991	145661.13	59	58	62	42	46	46	Cytoplasm	Soluble	NA	+	F2_F4	2.76851	0.00281427	1.71473	7.48459
PITG_11466	tubby-like protein | transcript_product=tubby-like protein | location=DS028140:1881130-1882684(+) | protein_length=502 | sequence_SO=supercontig | SO=protein_coding_gene | is_pseudo=false	-0.472283	0.397928	-0.173361	-1.2243	-1.2894	-1.23093	-0.082572	-1.24821	1.16564	FALSE	FALSE	FALSE	FALSE	FALSE	FALSE	1.13551e-20	1.57304e-22	50.2268	55337.62	13	15	13	11	10	11	Nucleus	Soluble	NA	+	F2_F4	1.98265	0.0087036	1.16564	4.55126
PITG_11470	calcium-dependent protein kinase, putative | transcript_product=calcium-dependent protein kinase, putative | location=DS028140:1886188-1887933(+) | protein_length=581 | sequence_SO=supercontig | SO=protein_coding_gene | is_pseudo=false	3.59475	2.80618	3.08834	-0.681379	-0.766891	-0.46386	3.16309	-0.637377	3.80047	FALSE	FALSE	FALSE	FALSE	FALSE	FALSE	3.0086e-27	6.56286e-29	52.7149	63950.91	24	22	25	9	7	8	Cell membrane	Membrane	NA	+	F2_F4	3.97772	0.00142424	3.80047	15.3433
PITG_11565	conserved hypothetical protein | transcript_product=conserved hypothetical protein | location=DS028139:410869-412606(+) | protein_length=493 | sequence_SO=supercontig | SO=protein_coding_gene | is_pseudo=false	-2.5715	-2.57833	-2.13135	-4.00114	-2.83015	-3.2231	-2.42706	-3.35146	0.924403	FALSE	FALSE	FALSE	FALSE	FALSE	FALSE	3.63873e-21	5.16027e-23	50.429	55513.98	7	6	6	3	6	4	Nucleus	Soluble	NA	+	F2_F4	1.16072	0.0477024	0.924403	2.46835
PITG_11566	conserved hypothetical protein | transcript_product=conserved hypothetical protein | location=DS028139:415172-418174(+) | protein_length=1000 | sequence_SO=supercontig | SO=protein_coding_gene | is_pseudo=false	-0.630027	-0.71343	-1.3261	-2.87065	-2.88382	-1.7173	-0.889852	-2.49059	1.60074	FALSE	FALSE	FALSE	FALSE	FALSE	FALSE	1.35939e-26	2.77427e-28	52.4844	110424.69	12	9	8	7	6	6	Nucleus	Soluble	NA	+	F2_F4	1.64303	0.0155241	1.60074	3.60042
PITG_11569	metalloprotease family M17, putative | transcript_product=metalloprotease family M17, putative | location=DS028139:433578-435182(-) | protein_length=534 | sequence_SO=supercontig | SO=protein_coding_gene | is_pseudo=false	3.15366	3.45366	3.45006	1.34819	1.57067	1.9197	3.35246	1.61285	1.73961	FALSE	FALSE	FALSE	FALSE	FALSE	FALSE	2.36621e-29	6.64398e-31	53.4347	56492.99	27	29	27	19	23	24	Mitochondrion	Soluble	NA	+	F2_F4	3.06964	0.0024	1.73961	8.97791
PITG_11588	hypothetical cleavage-induced protein | transcript_product=hypothetical cleavage-induced protein | location=DS028139:562687-563976(-) | protein_length=429 | sequence_SO=supercontig | SO=protein_coding_gene | is_pseudo=false	3.00014	3.34783	3.71544	2.11032	2.78792	2.73927	3.35447	2.54584	0.808633	FALSE	FALSE	FALSE	FALSE	FALSE	FALSE	1.7203e-30	5.71257e-32	53.8117	47045.43	18	18	20	11	19	17	Cytoplasm	Soluble	NA	+	F2_F4	1.26302	0.0372565	0.808633	2.69149
PITG_11638	voltage-gated potassium channel subunit beta, putative | transcript_product=voltage-gated potassium channel subunit beta, putative | location=DS028139:955668-956735(-) | protein_length=355 | sequence_SO=supercontig | SO=protein_coding_gene | is_pseudo=false	0.0477839	0.229172	0.0936756	-1.62462	-2.5574	-1.61272	0.123544	-1.93158	2.05512	FALSE	FALSE	FALSE	FALSE	FALSE	FALSE	1.09065e-24	1.91055e-26	51.7944	39816.37	13	11	12	7	6	6	Cytoplasm	Soluble	NA	+	F2_F4	2.53169	0.00385887	2.05512	6.47017
PITG_11685	conserved hypothetical protein | transcript_product=conserved hypothetical protein | location=DS028139:1223503-1224642(+) | protein_length=379 | sequence_SO=supercontig | SO=protein_coding_gene | is_pseudo=false	1.47942	2.34502	2.71119	-0.21648	0.826378	-0.224695	2.17854	0.128401	2.05014	FALSE	FALSE	FALSE	FALSE	FALSE	FALSE	6.30733e-29	1.68324e-30	53.2915	41532.46	1	2	2	2	2	1	Extracellular	Soluble	NA	+	F2_F4	1.81342	0.0114498	2.05014	4.05857
PITG_11689	putative GPI-anchored serine-rich hypothetical protein | transcript_product=putative GPI-anchored serine-rich hypothetical protein | location=DS028139:1243336-1244763(+) | protein_length=475 | sequence_SO=supercontig | SO=protein_coding_gene | is_pseudo=false	7.83054	7.29521	7.31121	6.00375	6.18864	5.54206	7.47899	5.91148	1.5675	FALSE	FALSE	FALSE	FALSE	FALSE	FALSE	1.12972e-34	7.79118e-36	55.1317	50403.09	14	14	14	12	13	14	Cell membrane	Membrane	NA	+	F2_F4	2.41516	0.00452632	1.5675	6.01615
PITG_11690	conserved hypothetical protein | transcript_product=conserved hypothetical protein | location=DS028139:1245498-1247272(+) | protein_length=559 | sequence_SO=supercontig | SO=protein_coding_gene | is_pseudo=false	5.49488	5.52627	5.64773	2.00323	3.14794	2.62213	5.55629	2.5911	2.96519	FALSE	FALSE	FALSE	FALSE	FALSE	FALSE	2.76385e-39	5.81171e-40	56.4868	59731.14	13	12	14	9	10	9	Cell membrane	Membrane	NA	+	F2_F4	3.05054	0.00256172	2.96519	8.87569
PITG_11702	conserved hypothetical protein | transcript_product=conserved hypothetical protein | location=DS028139:1312124-1315141(-) | protein_length=1005 | sequence_SO=supercontig | SO=protein_coding_gene | is_pseudo=false	2.89742	3.11444	3.49848	0.718941	1.25162	1.32357	3.17011	1.09804	2.07207	FALSE	FALSE	FALSE	FALSE	FALSE	FALSE	3.08373e-29	8.53205e-31	53.3961	109171.85	31	34	36	18	29	26	Nucleus	Soluble	NA	+	F2_F4	2.87622	0.00258597	2.07207	7.99068
PITG_11719	4-hydroxyphenylpyruvate dioxygenase | transcript_product=4-hydroxyphenylpyruvate dioxygenase | location=DS028139:1436203-1437459(-) | protein_length=418 | sequence_SO=supercontig | SO=protein_coding_gene | is_pseudo=false	3.5512	3.66464	3.84886	1.53219	1.88156	1.90647	3.68823	1.77341	1.91483	FALSE	FALSE	FALSE	FALSE	FALSE	FALSE	1.99146e-30	6.56319e-32	53.7908	45973.29	26	27	31	26	25	23	Cytoplasm	Soluble	NA	+	F2_F4	3.67804	0.000912621	1.91483	12.8745
PITG_11723	vacuolar protein sorting-associated protein, putative | transcript_product=vacuolar protein sorting-associated protein, putative | location=DS028139:1456415-1473393(+) | protein_length=5515 | sequence_SO=supercontig | SO=protein_coding_gene | is_pseudo=false	3.01169	3.04779	2.65098	2.08302	2.07239	1.85874	2.90349	2.00472	0.89877	FALSE	FALSE	FALSE	FALSE	FALSE	FALSE	7.15477e-36	6.41801e-37	55.4931	610079.17	110	102	86	85	83	76	Cytoplasm	Soluble	NA	+	F2_F4	2.44923	0.0043413	0.89877	6.14599
PITG_11726	ras family GTPase, putative | transcript_product=ras family GTPase, putative | location=DS028139:1476153-1477060(+) | protein_length=278 | sequence_SO=supercontig | SO=protein_coding_gene | is_pseudo=false	4.66387	5.0009	4.91325	4.07023	4.41212	4.01493	4.85934	4.16576	0.69358	FALSE	FALSE	FALSE	FALSE	FALSE	FALSE	9.17731e-25	1.61776e-26	51.8221	30912.77	28	30	30	18	27	25	Nucleus	Soluble	NA	+	F2_F4	1.90942	0.00990323	0.69358	4.33314
PITG_11755	putative GPI-anchored serine-threonine rich hypothetical protein | transcript_product=putative GPI-anchored serine-threonine rich hypothetical protein | location=DS028139:1756690-1758234(+) | protein_length=514 | sequence_SO=supercontig | SO=protein_coding_gene | is_pseudo=false	6.01973	5.53466	5.19311	3.29288	2.89694	2.30659	5.5825	2.83214	2.75036	FALSE	FALSE	FALSE	FALSE	FALSE	FALSE	1.28282e-31	5.03066e-33	54.1772	54329.41	8	10	9	6	8	8	Cell membrane	Membrane	NA	+	F2_F4	2.7411	0.00325472	2.75036	7.36045
PITG_11759	conserved hypothetical protein | transcript_product=conserved hypothetical protein | location=DS028139:1813581-1816055(-) | protein_length=806 | sequence_SO=supercontig | SO=protein_coding_gene | is_pseudo=false	-2.25395	-2.21682	-2.54299	-4.46382	-3.95749	-4.41707	-2.33792	-4.27946	1.94154	FALSE	FALSE	FALSE	FALSE	FALSE	FALSE	3.40922e-24	5.74633e-26	51.61	84092.39	5	5	6	6	3	5	Cytoplasm	Soluble	NA	+	F2_F4	3.27217	0.00158025	1.94154	10.1311
PITG_11765	conserved hypothetical protein | transcript_product=conserved hypothetical protein | location=DS028139:1872385-1877439(-) | protein_length=1611 | sequence_SO=supercontig | SO=protein_coding_gene | is_pseudo=false	-0.836549	-0.0650272	-0.22814	-0.915121	-0.976131	-1.09144	-0.376572	-0.994231	0.617659	FALSE	FALSE	FALSE	FALSE	FALSE	FALSE	5.62434e-27	1.18944e-28	52.6197	175217.61	10	11	9	16	9	11	Cytoplasm	Soluble	NA	+	F2_F4	1.20751	0.0425182	0.617659	2.56947
PITG_11767	phosphoacetylglucosamine mutase, putative | transcript_product=phosphoacetylglucosamine mutase, putative | location=DS028139:1881250-1883058(+) | protein_length=561 | sequence_SO=supercontig | SO=protein_coding_gene | is_pseudo=false	6.56511	6.66961	6.63855	5.41156	5.46936	5.57693	6.62442	5.48595	1.13847	FALSE	FALSE	FALSE	FALSE	FALSE	FALSE	3.05845e-32	1.35415e-33	54.3758	62031.08	35	37	38	30	36	39	Cytoplasm	Soluble	NA	+	F2_F4	4.41545	0.00146032	1.13847	19.7953
PITG_11773	protein phosphatase 2C, putative | transcript_product=protein phosphatase 2C, putative | location=DS028139:1953131-1955480(-) | protein_length=500 | sequence_SO=supercontig | SO=protein_coding_gene | is_pseudo=false	-0.514028	-0.831934	-1.05411	-3.28163	-3.39401	-3.57664	-0.800024	-3.41743	2.6174	FALSE	FALSE	FALSE	FALSE	FALSE	FALSE	6.76786e-26	1.30151e-27	52.2353	54391.18	6	7	6	4	2	2	Plastid	Soluble	NA	+	F2_F4	3.89773	0.00127891	2.6174	14.6428
PITG_11782	calcium-binding protein, putative | transcript_product=calcium-binding protein, putative | location=DS028139:2247644-2250941(+) | protein_length=477 | sequence_SO=supercontig | SO=protein_coding_gene | is_pseudo=false	3.73526	3.49852	3.56907	1.80534	1.29467	1.42037	3.60095	1.50679	2.09416	FALSE	FALSE	FALSE	FALSE	FALSE	FALSE	1.20535e-37	1.61948e-38	56.0158	53713.9	28	26	27	19	17	22	Cytoplasm	Soluble	NA	+	F2_F4	3.61407	0.00079661	2.09416	12.3995
PITG_11792	conserved hypothetical protein | transcript_product=conserved hypothetical protein | location=DS028138:80513-81754(-) | protein_length=362 | sequence_SO=supercontig | SO=protein_coding_gene | is_pseudo=false	-0.359122	-0.229597	-0.415487	-1.33154	-2.35833	-2.05767	-0.334735	-1.91585	1.58111	FALSE	FALSE	FALSE	FALSE	FALSE	FALSE	5.55297e-34	3.32798e-35	54.92	40031.95	6	7	6	3	4	5	Cell membrane	Membrane	NA	+	F2_F4	2.15758	0.00636465	1.58111	5.10528
PITG_11852	C2 domain-containing protein, putative | transcript_product=C2 domain-containing protein, putative | location=DS028138:588610-589743(-) | protein_length=377 | sequence_SO=supercontig | SO=protein_coding_gene | is_pseudo=false	5.35137	5.96839	5.62013	3.6382	4.77344	4.31513	5.64663	4.24226	1.40437	FALSE	FALSE	FALSE	FALSE	FALSE	FALSE	1.99359e-34	1.30789e-35	55.0565	42143.3	25	26	28	20	26	25	Cytoplasm	Soluble	NA	+	F2_F4	1.69822	0.014388	1.40437	3.74497
PITG_11856	C2 domain-containing protein, putative | transcript_product=C2 domain-containing protein, putative | location=DS028138:595327-596499(+) | protein_length=390 | sequence_SO=supercontig | SO=protein_coding_gene | is_pseudo=false	4.26244	4.83626	4.32823	2.20553	3.19564	2.98257	4.47564	2.79458	1.68106	FALSE	FALSE	FALSE	FALSE	FALSE	FALSE	7.17492e-33	3.53693e-34	54.5745	43168.3	18	22	22	15	17	18	Cytoplasm	Soluble	NA	+	F2_F4	2.05847	0.00760137	1.68106	4.78549
PITG_11857	C2 domain-containing protein, putative | transcript_product=C2 domain-containing protein, putative | location=DS028138:596705-598035(-) | protein_length=400 | sequence_SO=supercontig | SO=protein_coding_gene | is_pseudo=false	2.04298	2.39889	2.13414	0.124746	-0.0362873	-0.0255756	2.192	0.020961	2.17104	FALSE	FALSE	FALSE	FALSE	FALSE	FALSE	1.24608e-25	2.34289e-27	52.1395	44807.71	16	16	16	11	10	7	Cytoplasm	Soluble	NA	+	F2_F4	4.27897	0.00235	2.17104	18.2864
PITG_11882	conserved hypothetical protein | transcript_product=conserved hypothetical protein | location=DS028138:771495-772373(-) | protein_length=265 | sequence_SO=supercontig | SO=protein_coding_gene | is_pseudo=false	1.71456	1.95283	1.80511	-0.348316	-0.179457	-0.395235	1.82417	-0.307669	2.13184	FALSE	FALSE	FALSE	FALSE	FALSE	FALSE	9.40468e-27	1.94656e-28	52.541	28549.46	13	15	14	12	10	10	Nucleus	Soluble	NA	+	F2_F4	4.62315	0	2.13184	22.3295
PITG_11886	ubiquitin family protein, putative | transcript_product=ubiquitin family protein, putative | location=DS028138:780109-781371(+) | protein_length=401 | sequence_SO=supercontig | SO=protein_coding_gene | is_pseudo=false	0.22487	0.274559	0.179049	-1.65709	-1.08027	-1.15567	0.226159	-1.29768	1.52384	FALSE	FALSE	FALSE	FALSE	FALSE	FALSE	3.42589e-35	2.66612e-36	55.2889	41591.05	9	9	9	7	9	8	Nucleus	Soluble	NA	+	F2_F4	2.94346	0.00248402	1.52384	8.32202
PITG_11890	putative GPI-anchored serine-threonine rich hypothetical protein | transcript_product=putative GPI-anchored serine-threonine rich hypothetical protein | location=DS028138:789376-790473(-) | protein_length=313 | sequence_SO=supercontig | SO=protein_coding_gene | is_pseudo=false	0.272168	-0.466114	0.452726	-1.06791	-1.96242	-2.16399	0.08626	-1.73144	1.8177	FALSE	FALSE	FALSE	FALSE	FALSE	FALSE	8.92373e-31	3.10314e-32	53.9048	31930.7	3	3	2	3	2	2	Cell membrane	Membrane	NA	+	F2_F4	1.84357	0.0108957	1.8177	4.14346
PITG_11906	Proton-dependent Oligopeptide Transporter (POT) Family | transcript_product=Proton-dependent Oligopeptide Transporter (POT) Family | location=DS028138:897165-899030(-) | protein_length=599 | sequence_SO=supercontig | SO=protein_coding_gene | is_pseudo=false	2.88868	1.28813	1.22561	-0.252531	-2.12935	-2.11243	1.80081	-1.4981	3.29891	FALSE	FALSE	FALSE	FALSE	FALSE	FALSE	5.35485e-28	1.26507e-29	52.9749	65639.2	12	8	8	8	4	3	Cell membrane	Membrane	NA	+	F2_F4	1.78823	0.0120305	3.29891	3.98857
PITG_11907	diphthine synthase | transcript_product=diphthine synthase | location=DS028138:899624-900506(-) | protein_length=270 | sequence_SO=supercontig | SO=protein_coding_gene | is_pseudo=false	-0.883521	-1.28514	-1.32858	-2.94568	-4.38651	-2.15237	-1.16575	-3.16152	1.99577	FALSE	FALSE	FALSE	FALSE	FALSE	FALSE	4.02621e-18	5.06078e-20	49.1328	30211.77	4	4	4	4	2	5	Cytoplasm	Soluble	NA	+	F2_F4	1.39122	0.0277855	1.99577	2.98287
PITG_11921	epoxide hydrolase, putative | transcript_product=epoxide hydrolase, putative | location=DS028138:976149-977038(-) | protein_length=280 | sequence_SO=supercontig | SO=protein_coding_gene | is_pseudo=false	NA	-4.11133	-3.9479	-5.44452	NA	-5.6529	-4.02961	-5.54871	1.5191	TRUE	TRUE	TRUE	TRUE	TRUE	TRUE	1.47826e-15	1.72464e-17	47.929	31269.92	0	1	1	1	0	1	Plastid	Soluble	NA	+	F2_F4	2.12423	0.0064569	1.5191	11.4725
PITG_11922	epoxide hydrolase, putative | transcript_product=epoxide hydrolase, putative | location=DS028138:978393-979385(+) | protein_length=330 | sequence_SO=supercontig | SO=protein_coding_gene | is_pseudo=false	-1.82517	-1.88693	-1.62981	-3.94897	-3.92095	-4.26236	-1.78064	-4.04409	2.26346	FALSE	FALSE	FALSE	FALSE	FALSE	FALSE	1.98844e-19	2.61834e-21	49.7045	37728.91	6	4	5	4	3	4	Cytoplasm	Soluble	NA	+	F2_F4	4.14143	0.00191837	2.26346	16.8799
PITG_11926	glu/Leu/Phe/Val dehydrogenase family, putative | transcript_product=glu/Leu/Phe/Val dehydrogenase family, putative | location=DS028138:995820-998915(+) | protein_length=1031 | sequence_SO=supercontig | SO=protein_coding_gene | is_pseudo=false	1.34514	1.92664	1.84297	-0.0447941	0.932266	0.60461	1.70492	0.497361	1.20756	FALSE	FALSE	FALSE	FALSE	FALSE	FALSE	2.88875e-30	9.32716e-32	53.7378	115912.86	31	31	30	20	25	25	Cytoplasm	Soluble	NA	+	F2_F4	1.62545	0.0161928	1.20756	3.55513
PITG_11942	conserved hypothetical protein | transcript_product=conserved hypothetical protein | location=DS028138:1088108-1089007(+) | protein_length=271 | sequence_SO=supercontig | SO=protein_coding_gene | is_pseudo=false	-0.717515	-0.542849	-0.0765419	-1.31901	-1.12197	-1.46789	-0.445635	-1.30296	0.857321	FALSE	FALSE	FALSE	FALSE	FALSE	FALSE	8.60312e-17	1.03777e-18	48.5234	29255.85	2	2	2	2	2	2	Extracellular	Soluble	AA17	+	F2_F4	1.78147	0.0121837	0.857321	3.96993
PITG_11963	ATP-binding Cassette (ABC) Superfamily | transcript_product=ATP-binding Cassette (ABC) Superfamily | location=DS028138:1340906-1345018(+) | protein_length=1370 | sequence_SO=supercontig | SO=protein_coding_gene | is_pseudo=false	2.62202	2.58816	2.29543	0.680498	0.793316	0.648771	2.50187	0.707528	1.79434	FALSE	FALSE	FALSE	FALSE	FALSE	FALSE	6.95575e-16	8.18737e-18	48.0895	153039.21	8	7	8	5	3	5	Cell membrane	Membrane	NA	+	F2_F4	4.04298	0.00166372	1.79434	15.9387
PITG_11969	ATP-binding Cassette (ABC) Superfamily | transcript_product=ATP-binding Cassette (ABC) Superfamily | location=DS028138:1370393-1374514(-) | protein_length=1373 | sequence_SO=supercontig | SO=protein_coding_gene | is_pseudo=false	3.66921	3.13942	3.22517	1.43481	1.28997	1.41224	3.3446	1.37901	1.96559	FALSE	FALSE	FALSE	FALSE	FALSE	FALSE	1.92631e-26	3.87582e-28	52.4306	153519.31	31	30	31	25	21	24	Cell membrane	Membrane	NA	+	F2_F4	3.49304	0.00145329	1.96559	11.5463
PITG_11980	conserved hypothetical protein | transcript_product=conserved hypothetical protein | location=DS028138:1482114-1483451(+) | protein_length=352 | sequence_SO=supercontig | SO=protein_coding_gene | is_pseudo=false	-0.0977774	0.574617	0.724499	-2.1347	-1.14676	-0.48024	0.400446	-1.2539	1.65435	FALSE	FALSE	FALSE	FALSE	FALSE	FALSE	2.07126e-37	2.67506e-38	55.9473	37019	10	11	11	6	8	8	Nucleus	Soluble	NA	+	F2_F4	1.41837	0.0260857	1.65435	3.04641
PITG_11981	conserved hypothetical protein | transcript_product=conserved hypothetical protein | location=DS028138:1485392-1487746(-) | protein_length=784 | sequence_SO=supercontig | SO=protein_coding_gene | is_pseudo=false	-1.81341	-2.67556	-2.1369	NA	-3.7788	-3.51967	-2.20862	-3.64924	1.44061	FALSE	FALSE	FALSE	FALSE	FALSE	FALSE	1.17295e-18	1.50076e-20	49.3702	88548.34	6	3	4	0	2	3	Cytoplasm	Soluble	GH123	+	F2_F4	1.6231	0.0162328	1.44061	4.25357
PITG_11982	conserved hypothetical protein | transcript_product=conserved hypothetical protein | location=DS028138:1488062-1488547(+) | protein_length=161 | sequence_SO=supercontig | SO=protein_coding_gene | is_pseudo=false	0.295861	0.363445	0.623392	-2.78868	-2.26678	-2.11711	0.427566	-2.39086	2.81842	FALSE	FALSE	FALSE	FALSE	FALSE	FALSE	1.72621e-23	2.77781e-25	51.3436	18197.31	7	8	8	2	5	5	Cytoplasm	Soluble	NA	+	F2_F4	3.61845	0.000803419	2.81842	12.4315
PITG_11993	glycoside hydrolase, putative | transcript_product=glycoside hydrolase, putative | location=DS028138:1539603-1541219(-) | protein_length=538 | sequence_SO=supercontig | SO=protein_coding_gene | is_pseudo=false	3.20018	2.74821	2.60934	1.49987	1.62324	1.1436	2.85258	1.42224	1.43034	FALSE	FALSE	FALSE	FALSE	FALSE	FALSE	1.17083e-29	3.45378e-31	53.5367	57714.95	18	20	20	15	17	16	Cell membrane	Membrane	GH5	+	F2_F4	2.47428	0.00405599	1.43034	6.24299
PITG_11996	conserved hypothetical protein | transcript_product=conserved hypothetical protein | location=DS028138:1587192-1587869(+) | protein_length=225 | sequence_SO=supercontig | SO=protein_coding_gene | is_pseudo=false	3.96301	4.47216	4.21165	2.07506	2.21279	2.05328	4.21561	2.11371	2.1019	FALSE	FALSE	FALSE	FALSE	FALSE	FALSE	2.88665e-31	1.08114e-32	54.0638	24163	15	19	17	11	16	14	Cytoplasm	Soluble	NA	+	F2_F4	3.76388	0.001	2.1019	13.5394
PITG_11997	conserved hypothetical protein | transcript_product=conserved hypothetical protein | location=DS028138:1588729-1589418(-) | protein_length=229 | sequence_SO=supercontig | SO=protein_coding_gene | is_pseudo=false	1.28232	1.41271	1.50144	-0.629465	-0.430782	-0.8892	1.39882	-0.649816	2.04864	FALSE	FALSE	FALSE	FALSE	FALSE	FALSE	1.48603e-28	3.78952e-30	53.1654	24526.31	4	5	5	2	3	2	Cytoplasm	Soluble	NA	+	F2_F4	3.81099	0.00109302	2.04864	13.9183
PITG_12050	queuine tRNA-ribosyltransferase | transcript_product=queuine tRNA-ribosyltransferase | location=DS028138:2204172-2205401(+) | protein_length=409 | sequence_SO=supercontig | SO=protein_coding_gene | is_pseudo=false	-3.81069	-3.5821	-3.79732	NA	-5.04395	-4.73055	-3.73004	-4.88725	1.15721	FALSE	FALSE	FALSE	FALSE	FALSE	FALSE	5.47143e-21	7.68768e-23	50.3569	45608.51	1	1	1	0	1	1	Cytoplasm	Soluble	NA	+	F2_F4	2.33627	0.00501353	1.15721	7.6663
PITG_12057	RXLR effector family protein, putative | transcript_product=RXLR effector family protein, putative | location=DS028138:2232997-2235269(-) | protein_length=691 | sequence_SO=supercontig | SO=protein_coding_gene | is_pseudo=false	0.550523	1.22893	0.422909	-0.496105	-0.0394363	-0.456169	0.734121	-0.33057	1.06469	FALSE	FALSE	FALSE	FALSE	FALSE	FALSE	3.97958e-23	6.25018e-25	51.2045	79338.08	19	22	19	15	17	17	Mitochondrion	Soluble	NA	+	F2_F4	1.67204	0.0148606	1.06469	3.67597
PITG_12072	CRN domain-containing protein-containing protein | transcript_product=CRN domain-containing protein-containing protein | location=DS028141:158584-159564(-) | protein_length=326 | sequence_SO=supercontig | SO=protein_coding_gene | is_pseudo=false	2.58738	2.43771	2.19718	1.0312	0.510666	0.685455	2.40742	0.74244	1.66498	FALSE	FALSE	FALSE	FALSE	FALSE	FALSE	2.66317e-24	4.53913e-26	51.6501	36001.77	18	19	19	14	13	14	Cytoplasm	Soluble	NA	+	F2_F4	3.02447	0.00262759	1.66498	8.73784
PITG_12108	conserved hypothetical protein | transcript_product=conserved hypothetical protein | location=DS028141:709297-717984(-) | protein_length=2879 | sequence_SO=supercontig | SO=protein_coding_gene | is_pseudo=false	7.10103	6.59861	6.75058	6.48707	6.16043	5.94389	6.81674	6.19713	0.61961	FALSE	FALSE	FALSE	FALSE	FALSE	FALSE	4.68964e-35	3.52984e-36	55.2476	323306.67	151	148	142	131	130	135	Endoplasmic reticulum	Membrane	NA	+	F2_F4	1.33634	0.0312563	0.61961	2.85642
PITG_12120	NPL4-like protein | transcript_product=NPL4-like protein | location=DS028141:752619-753905(+) | protein_length=428 | sequence_SO=supercontig | SO=protein_coding_gene | is_pseudo=false	1.17185	1.29904	1.42756	-0.498375	0.154354	-0.0385303	1.29948	-0.127517	1.427	FALSE	FALSE	FALSE	FALSE	FALSE	FALSE	9.37955e-19	1.20339e-20	49.4128	47862.87	16	16	15	11	10	12	Mitochondrion	Soluble	NA	+	F2_F4	2.63266	0.0033423	1.427	6.88695
PITG_12122	proteasome subunit alpha type-5, putative | transcript_product=proteasome subunit alpha type-5, putative | location=DS028141:755298-756261(-) | protein_length=244 | sequence_SO=supercontig | SO=protein_coding_gene | is_pseudo=false	3.92797	4.03214	4.22391	2.34378	2.61284	2.67119	4.06134	2.5426	1.51874	FALSE	FALSE	FALSE	FALSE	FALSE	FALSE	3.23376e-31	1.19706e-32	54.0478	26651.15	19	19	18	14	17	18	Cytoplasm	Soluble	NA	+	F2_F4	3.47479	0.00140468	1.51874	11.4226
[truncated: 487 more rows]

## Sheet: (b) F4>F2_1909
PG.ProteinGroups	PG.ProteinDescriptions	F2_rep1	F2_rep2	F2_rep3	F4_rep1	F4_rep2	F4_rep3	F2_mean	F4_mean	Log2FC_F2_F4	F2.rep1.raw.PG.IsSingleHit	F2.rep2.raw.PG.IsSingleHit	F2.rep3.raw.PG.IsSingleHit	F4.rep1.raw.PG.IsSingleHit	F4.rep2.raw.PG.IsSingleHit	F4.rep3.raw.PG.IsSingleHit	PG.Pvalue	PG.Qvalue	PG.Cscore	PG.MolecularWeight	F2.rep1.raw.PG.NrOfStrippedSequencesUsedForQuantification	F2.rep2.raw.PG.NrOfStrippedSequencesUsedForQuantification	F2.rep3.raw.PG.NrOfStrippedSequencesUsedForQuantification	F4.rep1.raw.PG.NrOfStrippedSequencesUsedForQuantification	F4.rep2.raw.PG.NrOfStrippedSequencesUsedForQuantification	F4.rep3.raw.PG.NrOfStrippedSequencesUsedForQuantification	Localization	Type	CAZy	Student.s.T.test.Significant.F2_F4	Student.s.T.test.significant	minus.Log.Student.s.T.test.p.value.F2_F4	Student.s.T.test.q.value.F2_F4	Student.s.T.test.Difference.F2_F4	Student.s.T.test.Test.statistic.F2_F4
[truncated: 1,909 more rows]

[truncated: 4 more sheets: (c) F2_only_44, (d) F4_only_75, (e) F2>F4_BP_GO, (f) F4>F2_BP_GO]
